# Supplementary material for: Predicting genome-wide redundancy using machine learning
Source: BMC Evol Biol. 2010 Nov 18;10:357. doi: 10.1186/1471-2148-10-357 (PMC2998534; doi:10.1186/1471-2148-10-357)
Supplement: Additional file 5 — A table quantifying contributions of attributes toward redundancy predictions. [file 1471-2148-10-357-S5.XLS]

## Sheet: Sheet1
Rank (Final)	Attribute Name	SVM Weight	Abs SVM Weights	SVM Rank	Correlation of Predictions Before and After Exclusion	Correlation Rank	Averaged Rank
1	Isoe Pt Diff	1.797	1.797	1	0.749415	1	1
2	Irradiate	-1.2048	1.2048	3	0.869836	6	4.5
2	Root Cells	-1.1155	1.1155	4	0.868063	5	4.5
4	All Experiments	-1.4858	1.4858	2	0.87502	8	5
5	Mol W Diff	1.0429	1.0429	5	0.871899	7	6
6	Pathogen Infection	-0.8122	0.8122	11	0.847904	3	7
7	Genetic Modification	-0.8962	0.8962	9	0.898639	11	10
7	Protien Domain Sharing Index	-0.5202	0.5202	18	0.833627	2	10
9	Root Cells Nitrate Treatments	-0.5452	0.5452	17	0.851494	4	10.5
10	CLUSTALW Score	-0.6415	0.6415	14	0.879085	9	11.5
11	Organism Part	-0.9436	0.9436	8	0.965462	18	13
11	Growth Conditions	0.9861	0.9861	6	N/A	20	13
13	Time Series Design	0.9797	0.9797	7	N/A	20	13.5
14	Seed Development	-0.816	0.816	10	N/A	20	15
15	Atlas of Arabidopsis Development	0.5471	0.5471	16	0.945499	15	15.5
16	Light	-0.7252	0.7252	12	N/A	20	16
17	Score	-0.6485	0.6485	13	N/A	20	16.5
18	Root Cells Iron Salt Treatments	-0.371	0.371	22	0.913784	12	17
19	Injury Design	-0.5991	0.5991	15	N/A	20	17.5
20	Set Temperature	-0.5051	0.5051	19	N/A	20	19.5
21	Wait	0.4847	0.4847	20	N/A	20	20
22	Change Light	0.3794	0.3794	21	N/A	20	20.5
23	E-value	-0.1863	0.1863	30	0.924573	13	21.5
23	Growth Condition Treatments	0.3558	0.3558	23	N/A	20	21.5
25	Strain or Line	0.3255	0.3255	24	N/A	20	22
26	Hormone Treatments	-0.2572	0.2572	25	N/A	20	22.5
27	Induced Mutation	0.2448	0.2448	26	N/A	20	23
28	Nonsyn Subst Rate	-0.2391	0.2391	27	N/A	20	23.5
29	Root Developmental Zones (Fine Scale)	-0.2046	0.2046	28	N/A	20	24
30	Atmosphereric Conditions	-0.2042	0.2042	29	N/A	20	24.5
31	Change Temperature	0.1814	0.1814	31	N/A	20	25.5
31	Water Availability	-0.0656	0.0656	41	0.894164	10	25.5
33	Infect	0.1353	0.1353	36	0.957636	16	26
33	Media	0.1643	0.1643	33	0.972509	19	26
33	Unknown Experimental Design	-0.1767	0.1767	32	N/A	20	26
36	Starvation	-0.072	0.072	40	0.938686	14	27
36	Compound Based Treatment	-0.1515	0.1515	34	N/A	20	27
38	Genetic Variation	-0.1108	0.1108	38	0.96184	17	27.5
38	Stimulus or Stress	-0.1414	0.1414	35	N/A	20	27.5
40	Temperature	-0.1309	0.1309	37	N/A	20	28.5
41	Root Regeneration	0.0817	0.0817	39	N/A	20	29.5
42	Root Developmental Zones	0.0491	0.0491	42	N/A	20	31
43	Organism Status	-0.0339	0.0339	43	N/A	20	31.5
