# Supplementary material for: Predicting genome-wide redundancy using machine learning
Source: BMC Evol Biol. 2010 Nov 18;10:357. doi: 10.1186/1471-2148-10-357 (PMC2998534; doi:10.1186/1471-2148-10-357)
Supplement: Additional file 6 — A table of functional trends of redundant or non-redundant genes in various sizes of paralog groups. [file 1471-2148-10-357-S6.XLS]

## Sheet: go.csv
size	redundant	GOID	Pvalue	OddsRatio	ExpCount	Count	Size	Term	Category
large	neg	GO:0080090	1.85045e-08	1.55434	254.305	323	774	regulation of primary metabolic process	BP
large	neg	GO:0009889	7.55093e-08	1.52951	249.048	314	758	regulation of biosynthetic process	BP
large	neg	GO:0031326	7.55093e-08	1.52951	249.048	314	758	regulation of cellular biosynthetic process	BP
large	neg	GO:0019222	1.10432e-07	1.50751	262.519	328	799	regulation of metabolic process	BP
large	neg	GO:0031323	1.51797e-07	1.50695	255.948	320	779	regulation of cellular metabolic process	BP
large	neg	GO:0060255	1.84474e-07	1.5049	253.648	317	772	regulation of macromolecule metabolic process	BP
large	neg	GO:0010556	2.6327e-07	1.50622	244.448	306	744	regulation of macromolecule biosynthetic process	BP
large	neg	GO:0030528	2.93742e-07	1.45323	302.081	369	919	transcription regulator activity	MF
large	neg	GO:0051171	3.18152e-07	1.50051	245.763	307	748	regulation of nitrogen compound metabolic process	BP
large	neg	GO:0019219	4.48516e-07	1.49459	243.791	304	742	regulation of nucleobase, nucleoside, nucleotide and nucleic acid metabolic process	BP
large	neg	GO:0006350	5.43356e-07	1.49246	241.491	301	735	transcription	BP
large	neg	GO:0045449	5.43356e-07	1.49246	241.491	301	735	regulation of transcription	BP
large	neg	GO:0010468	6.19855e-07	1.48185	249.048	309	758	regulation of gene expression	BP
large	neg	GO:0003677	7.24399e-07	1.42475	317.202	383	965	DNA binding	MF
large	neg	GO:0003700	1.07202e-06	1.43172	294.193	357	895	transcription factor activity	MF
large	neg	GO:0034961	2.71386e-06	1.44243	254.305	311	774	cellular biopolymer biosynthetic process	BP
large	neg	GO:0043284	2.7348e-06	1.43838	258.905	316	788	biopolymer biosynthetic process	BP
large	neg	GO:0004857	1.48734e-05	10.2803	5.91672	15	18	enzyme inhibitor activity	MF
large	neg	GO:0046910	1.48734e-05	10.2803	5.91672	15	18	pectinesterase inhibitor activity	MF
large	neg	GO:0006807	2.25837e-05	1.3644	294.061	348	895	nitrogen compound metabolic process	BP
large	neg	GO:0010467	2.43746e-05	1.38052	265.476	317	808	gene expression	BP
large	neg	GO:0003676	3.19541e-05	1.32101	369.138	427	1123	nucleic acid binding	MF
large	neg	GO:0031072	4.91767e-05	2.56927	24.3243	41	74	heat shock protein binding	MF
large	neg	GO:0044249	6.83867e-05	1.30579	367.987	423	1120	cellular biosynthetic process	BP
large	neg	GO:0030001	6.92201e-05	3.09727	16.428	30	50	metal ion transport	BP
large	neg	GO:0009058	7.48372e-05	1.29827	384.415	440	1170	biosynthetic process	BP
large	neg	GO:0006139	8.90314e-05	1.34079	276.647	325	842	nucleobase, nucleoside, nucleotide and nucleic acid metabolic process	BP
large	neg	GO:0019725	0.000149305	4.11879	9.85679	20	30	cellular homeostasis	BP
large	neg	GO:0008289	0.000332733	5.13639	6.90284	15	21	lipid binding	MF
large	neg	GO:0016903	0.000472729	10.2571	3.94448	10	12	oxidoreductase activity, acting on the aldehyde or oxo group of donors	MF
large	neg	GO:0009735	0.00104677	3.25742	10.1853	19	31	response to cytokinin stimulus	BP
large	neg	GO:0016798	0.00107245	1.61534	60.8107	81	185	hydrolase activity, acting on glycosyl bonds	MF
large	neg	GO:0009059	0.00117179	1.25622	311.803	353	949	macromolecule biosynthetic process	BP
large	neg	GO:0034645	0.00121863	1.25683	307.203	348	935	cellular macromolecule biosynthetic process	BP
large	neg	GO:0000156	0.00136509	3.6517	8.21767	16	25	two-component response regulator activity	MF
large	neg	GO:0009736	0.00158816	4.45051	6.24263	13	19	cytokinin mediated signaling	BP
large	neg	GO:0045454	0.00158816	4.45051	6.24263	13	19	cell redox homeostasis	BP
large	neg	GO:0042592	0.00230538	2.31706	16.7565	27	51	homeostatic process	BP
large	neg	GO:0031225	0.00272133	1.8968	27.3171	40	85	anchored to membrane	CC
large	neg	GO:0006811	0.00276598	1.82191	31.5417	45	96	ion transport	BP
large	neg	GO:0016620	0.0030571	8.19751	3.28707	8	10	oxidoreductase activity, acting on the aldehyde or oxo group of donors, NAD or NADP as acceptor	MF
large	neg	GO:0016621	0.0030571	8.19751	3.28707	8	10	cinnamoyl-CoA reductase activity	MF
large	neg	GO:0016667	0.0030571	8.19751	3.28707	8	10	oxidoreductase activity, acting on sulfur group of donors	MF
large	neg	GO:0046283	0.00354773	5.1299	4.59983	10	14	anthocyanin metabolic process	BP
large	neg	GO:0004553	0.00381613	1.58652	49.9634	66	152	hydrolase activity, hydrolyzing O-glycosyl compounds	MF
large	neg	GO:0009812	0.00440147	2.23697	15.7709	25	48	flavonoid metabolic process	BP
large	neg	GO:0009913	0.00532323	2.39908	12.8138	21	39	epidermal cell differentiation	BP
large	neg	GO:0042398	0.00532671	1.768	29.8989	42	91	cellular amino acid derivative biosynthetic process	BP
large	neg	GO:0006457	0.00546609	1.70178	34.1702	47	104	protein folding	BP
large	neg	GO:0006812	0.00560664	1.82179	26.6133	38	81	cation transport	BP
large	neg	GO:0005543	0.00631527	12.287	2.30095	6	7	phospholipid binding	MF
large	neg	GO:0016208	0.00631527	12.287	2.30095	6	7	AMP binding	MF
large	neg	GO:0016688	0.00631527	12.287	2.30095	6	7	L-ascorbate peroxidase activity	MF
large	neg	GO:0030234	0.00666001	1.98839	19.3937	29	59	enzyme regulator activity	MF
large	neg	GO:0006575	0.007392	1.6507	35.4844	48	108	cellular amino acid derivative metabolic process	BP
large	neg	GO:0051082	0.00752594	2.05586	17.0927	26	52	unfolded protein binding	MF
large	neg	GO:0050801	0.00787729	4.61456	4.27127	9	13	ion homeostasis	BP
large	neg	GO:0005242	0.00797664	5.46367	3.61577	8	11	inward rectifier potassium channel activity	MF
large	neg	GO:0005244	0.00797664	5.46367	3.61577	8	11	voltage-gated ion channel activity	MF
large	neg	GO:0005249	0.00797664	5.46367	3.61577	8	11	voltage-gated potassium channel activity	MF
large	neg	GO:0015276	0.00797664	5.46367	3.61577	8	11	ligand-gated ion channel activity	MF
large	neg	GO:0022832	0.00797664	5.46367	3.61577	8	11	voltage-gated channel activity	MF
large	neg	GO:0022834	0.00797664	5.46367	3.61577	8	11	ligand-gated channel activity	MF
large	neg	GO:0022836	0.00797664	5.46367	3.61577	8	11	gated channel activity	MF
large	neg	GO:0022843	0.00797664	5.46367	3.61577	8	11	voltage-gated cation channel activity	MF
large	neg	GO:0006519	0.00816041	1.60193	39.0986	52	119	cellular amino acid and derivative metabolic process	BP
large	pos	GO:0016301	8.79924e-52	3.87824	629.673	817	938	kinase activity	MF
large	pos	GO:0016772	2.47832e-51	3.84441	630.344	817	939	transferase activity, transferring phosphorus-containing groups	MF
large	pos	GO:0016310	3.62118e-42	3.65738	541.181	699	806	phosphorylation	BP
large	pos	GO:0006468	7.54194e-42	3.67308	533.795	690	795	protein amino acid phosphorylation	BP
large	pos	GO:0006793	3.05654e-39	3.35833	559.981	715	834	phosphorus metabolic process	BP
large	pos	GO:0006796	3.05654e-39	3.35833	559.981	715	834	phosphate metabolic process	BP
large	pos	GO:0016740	9.3483e-39	2.62917	837.103	1022	1247	transferase activity	MF
large	pos	GO:0043687	1.36676e-33	2.87878	596.911	745	889	post-translational protein modification	BP
large	pos	GO:0043412	2.60277e-28	2.44148	673.455	817	1003	biopolymer modification	BP
large	pos	GO:0006464	7.11766e-28	2.42971	668.083	810	995	protein modification process	BP
large	pos	GO:0004672	9.44017e-24	3.86923	270.531	355	403	protein kinase activity	MF
large	pos	GO:0016773	2.693e-23	3.78833	271.202	355	404	phosphotransferase activity, alcohol group as acceptor	MF
large	pos	GO:0004674	2.21015e-21	5.87837	167.152	229	249	protein serine/threonine kinase activity	MF
large	pos	GO:0044267	3.87765e-20	1.95873	794.986	924	1184	cellular protein metabolic process	BP
large	pos	GO:0003824	7.72241e-20	1.65321	1821.22	1986	2713	catalytic activity	MF
large	pos	GO:0007167	4.97195e-16	12.2811	85.2729	122	127	enzyme linked receptor protein signaling pathway	BP
large	pos	GO:0007169	4.97195e-16	12.2811	85.2729	122	127	transmembrane receptor protein tyrosine kinase signaling pathway	BP
large	pos	GO:0007166	1.22279e-15	10.4887	87.9587	125	131	cell surface receptor linked signal transduction	BP
large	pos	GO:0019538	7.82211e-15	1.69013	927.931	1044	1382	protein metabolic process	BP
large	pos	GO:0019825	2.66594e-14	4.63826	129.56	174	193	oxygen binding	MF
large	pos	GO:0005524	6.36476e-13	2.60575	236.967	295	353	ATP binding	MF
large	pos	GO:0017076	5.92176e-12	2.18282	309.466	373	461	purine nucleotide binding	MF
large	pos	GO:0032553	6.1374e-12	2.18953	306.781	370	457	ribonucleotide binding	MF
large	pos	GO:0032555	6.1374e-12	2.18953	306.781	370	457	purine ribonucleotide binding	MF
large	pos	GO:0001882	3.08528e-11	2.35068	244.351	299	364	nucleoside binding	MF
large	pos	GO:0001883	3.08528e-11	2.35068	244.351	299	364	purine nucleoside binding	MF
large	pos	GO:0030554	3.08528e-11	2.35068	244.351	299	364	adenyl nucleotide binding	MF
large	pos	GO:0032559	3.1224e-11	2.36281	241.666	296	360	adenyl ribonucleotide binding	MF
large	pos	GO:0005886	1.38068e-10	1.75672	517.789	592	763	plasma membrane	CC
large	pos	GO:0006950	8.31557e-09	1.68516	457.922	522	682	response to stress	BP
large	pos	GO:0000166	6.27757e-08	1.68736	394.72	451	588	nucleotide binding	MF
large	pos	GO:0007154	3.43078e-07	1.61942	408.236	462	608	cell communication	BP
large	pos	GO:0050896	3.95538e-07	1.40122	893.687	968	1331	response to stimulus	BP
large	pos	GO:0007165	9.63871e-07	1.61248	380.035	430	566	signal transduction	BP
large	pos	GO:0034960	2.05243e-06	1.31352	1359.67	1439	2025	cellular biopolymer metabolic process	BP
large	pos	GO:0006952	2.65241e-06	1.85643	210.832	247	314	defense response	BP
large	pos	GO:0044260	3.04397e-06	1.30682	1363.02	1441	2030	cellular macromolecule metabolic process	BP
large	pos	GO:0031974	1.79558e-05	3.50493	56.3256	73	83	membrane-enclosed lumen	CC
large	pos	GO:0043233	1.79558e-05	3.50493	56.3256	73	83	organelle lumen	CC
large	pos	GO:0070013	1.79558e-05	3.50493	56.3256	73	83	intracellular organelle lumen	CC
large	pos	GO:0031981	2.76463e-05	3.83608	48.8608	64	72	nuclear lumen	CC
large	pos	GO:0044237	3.78451e-05	1.25387	1568.48	1639	2336	cellular metabolic process	BP
large	pos	GO:0016020	3.86033e-05	1.31092	925.641	985	1364	membrane	CC
large	pos	GO:0044428	5.78709e-05	2.91751	62.4332	79	92	nuclear part	CC
large	pos	GO:0042221	6.1678e-05	1.39284	511.638	558	762	response to chemical stimulus	BP
large	pos	GO:0043283	0.000101599	1.23909	1501.34	1567	2236	biopolymer metabolic process	BP
large	pos	GO:0043170	0.000121855	1.23545	1510.07	1575	2249	macromolecule metabolic process	BP
large	pos	GO:0005730	0.000126507	4.0663	38.6815	51	57	nucleolus	CC
large	pos	GO:0009620	0.000200867	3.9498	36.2578	48	54	response to fungus	BP
large	pos	GO:0009987	0.000353855	1.2065	2096.91	2159	3123	cellular process	BP
large	pos	GO:0004683	0.000536804	7.14343	20.8101	29	31	calmodulin-dependent protein kinase activity	MF
large	pos	GO:0004872	0.000659921	2.04502	82.5691	99	123	receptor activity	MF
large	pos	GO:0009605	0.000782985	2.22665	66.4726	81	99	response to external stimulus	BP
large	pos	GO:0048583	0.00103556	3.02175	38.2721	49	57	regulation of response to stimulus	BP
large	pos	GO:0004888	0.00122311	2.00262	77.87	93	116	transmembrane receptor activity	MF
large	pos	GO:0009737	0.00156554	1.90449	84.6015	100	126	response to abscisic acid stimulus	BP
large	pos	GO:0005057	0.00166876	3.64732	28.1943	37	42	receptor signaling protein activity	MF
large	pos	GO:0043228	0.00167447	1.77554	105.186	122	155	non-membrane-bounded organelle	CC
large	pos	GO:0043232	0.00167447	1.77554	105.186	122	155	intracellular non-membrane-bounded organelle	CC
large	pos	GO:0048481	0.00168991	Inf	10.743	16	16	ovule development	BP
large	pos	GO:0008152	0.00216637	1.17161	2005.59	2058	2987	metabolic process	BP
large	pos	GO:0009607	0.00232175	1.56429	150.403	170	224	response to biotic stimulus	BP
large	pos	GO:0044238	0.00254599	1.16962	1806.85	1858	2691	primary metabolic process	BP
large	pos	GO:0005737	0.00255972	1.2319	739.02	778	1089	cytoplasm	CC
large	pos	GO:0006497	0.00265736	1.68788	109.445	126	163	protein amino acid lipidation	BP
large	pos	GO:0006498	0.00265736	1.68788	109.445	126	163	N-terminal protein lipidation	BP
large	pos	GO:0006499	0.00265736	1.68788	109.445	126	163	N-terminal protein myristoylation	BP
large	pos	GO:0018319	0.00265736	1.68788	109.445	126	163	protein amino acid myristoylation	BP
large	pos	GO:0018377	0.00265736	1.68788	109.445	126	163	protein myristoylation	BP
large	pos	GO:0018409	0.00265736	1.68788	109.445	126	163	peptide or protein amino-terminal blocking	BP
large	pos	GO:0031365	0.00265736	1.68788	109.445	126	163	N-terminal protein amino acid modification	BP
large	pos	GO:0042157	0.00265736	1.68788	109.445	126	163	lipoprotein metabolic process	BP
large	pos	GO:0042158	0.00265736	1.68788	109.445	126	163	lipoprotein biosynthetic process	BP
large	pos	GO:0043543	0.00265736	1.68788	109.445	126	163	protein amino acid acylation	BP
large	pos	GO:0004702	0.00292568	3.44848	26.8517	35	40	receptor signaling protein serine/threonine kinase activity	MF
large	pos	GO:0006970	0.00292769	1.72597	99.3732	115	148	response to osmotic stress	BP
large	pos	GO:0005623	0.00335528	1.19626	2871.25	2913	4231	cell	CC
large	pos	GO:0044464	0.00335528	1.19626	2871.25	2913	4231	cell part	CC
large	pos	GO:0018193	0.00338277	1.65608	110.788	127	165	peptidyl-amino acid modification	BP
large	pos	GO:0051704	0.00371233	1.48325	171.217	191	255	multi-organism process	BP
large	pos	GO:0009651	0.00429179	1.70122	95.3445	110	142	response to salt stress	BP
large	pos	GO:0016887	0.00453934	1.48231	163.124	182	243	ATPase activity	MF
large	pos	GO:0050832	0.00509199	3.24801	25.5147	33	38	defense response to fungus	BP
large	pos	GO:0016462	0.00533809	1.34544	270.531	294	403	pyrophosphatase activity	MF
large	pos	GO:0016817	0.00533809	1.34544	270.531	294	403	hydrolase activity, acting on acid anhydrides	MF
large	pos	GO:0016818	0.00533809	1.34544	270.531	294	403	hydrolase activity, acting on acid anhydrides, in phosphorus-containing anhydrides	MF
large	pos	GO:0017111	0.00533809	1.34544	270.531	294	403	nucleoside-triphosphatase activity	MF
large	pos	GO:0010033	0.00538076	1.3007	345.792	372	515	response to organic substance	BP
large	pos	GO:0019199	0.00558659	Inf	8.72681	13	13	transmembrane receptor protein kinase activity	MF
large	pos	GO:0042742	0.0059718	2.28499	41.6293	51	62	defense response to bacterium	BP
large	pos	GO:0010200	0.00711772	1.83366	66.4726	78	99	response to chitin	BP
large	pos	GO:0000003	0.00738225	1.3822	208.147	228	310	reproduction	BP
large	pos	GO:0009968	0.00748062	8.34969	12.0859	17	18	negative regulation of signal transduction	BP
large	pos	GO:0010648	0.00748062	8.34969	12.0859	17	18	negative regulation of cell communication	BP
large	pos	GO:0009409	0.00833898	2.04224	48.3437	58	72	response to cold	BP
large	pos	GO:0042623	0.00861981	1.54569	113.449	128	169	ATPase activity, coupled	MF
large	pos	GO:0044444	0.00862095	1.20347	665.05	697	980	cytoplasmic part	CC
large	pos	GO:0006396	0.00943945	2.60118	29.5434	37	44	RNA processing	BP
large	pos	GO:0051707	0.00949413	1.48571	131.602	147	196	response to other organism	BP
med	neg	GO:0007166	0.00247789	Inf	6.38014	11	11	cell surface receptor linked signal transduction	BP
med	neg	GO:0007186	0.00247789	Inf	6.38014	11	11	G-protein coupled receptor protein signaling pathway	BP
med	neg	GO:0043549	0.00247789	Inf	6.38014	11	11	regulation of kinase activity	BP
med	neg	GO:0045859	0.00247789	Inf	6.38014	11	11	regulation of protein kinase activity	BP
med	neg	GO:0004866	0.00317796	6.22321	10.9936	17	19	endopeptidase inhibitor activity	MF
med	neg	GO:0000160	0.00329244	6.18759	11.0202	17	19	two-component signal transduction system (phosphorelay)	BP
med	neg	GO:0009081	0.00427881	Inf	5.80013	10	10	branched chain family amino acid metabolic process	BP
med	neg	GO:0004126	0.00722822	Inf	5.20749	9	9	cytidine deaminase activity	MF
med	neg	GO:0016814	0.00722822	Inf	5.20749	9	9	hydrolase activity, acting on carbon-nitrogen (but not peptide) bonds, in cyclic amidines	MF
med	neg	GO:0019239	0.00722822	Inf	5.20749	9	9	deaminase activity	MF
med	neg	GO:0009110	0.00738749	Inf	5.22012	9	9	vitamin biosynthetic process	BP
med	neg	GO:0009691	0.00738749	Inf	5.22012	9	9	cytokinin biosynthetic process	BP
med	neg	GO:0042446	0.00868431	8.72361	7.54017	12	13	hormone biosynthetic process	BP
med	pos	GO:0044422	9.19757e-21	2.35667	238.169	340	552	organelle part	CC
med	pos	GO:0044446	1.40205e-20	2.34823	237.738	339	551	intracellular organelle part	CC
med	pos	GO:0005623	4.88353e-20	1.8491	1312.95	1450	3043	cell	CC
med	pos	GO:0044464	4.88353e-20	1.8491	1312.95	1450	3043	cell part	CC
med	pos	GO:0005622	1.0562e-17	1.6875	843.085	982	1954	intracellular	CC
med	pos	GO:0032991	1.28854e-17	2.80397	132.46	204	307	macromolecular complex	CC
med	pos	GO:0044424	7.2003e-17	1.66913	795.624	930	1844	intracellular part	CC
med	pos	GO:0043226	1.72395e-15	1.63908	733.493	860	1700	organelle	CC
med	pos	GO:0043229	2.27432e-15	1.6356	733.061	859	1699	intracellular organelle	CC
med	pos	GO:0050896	3.66785e-14	1.78289	349.429	447	832	response to stimulus	BP
med	pos	GO:0016020	3.72607e-14	1.70101	460.806	567	1068	membrane	CC
med	pos	GO:0009987	4.41205e-14	1.56579	866.853	992	2064	cellular process	BP
med	pos	GO:0005737	5.09516e-14	1.6373	576.87	690	1337	cytoplasm	CC
med	pos	GO:0043227	9.71464e-14	1.59044	711.488	829	1649	membrane-bounded organelle	CC
med	pos	GO:0043231	1.26038e-13	1.58703	711.056	828	1648	intracellular membrane-bounded organelle	CC
med	pos	GO:0044444	2.16869e-13	1.62969	543.648	652	1260	cytoplasmic part	CC
med	pos	GO:0043228	3.03092e-12	2.97137	77.6639	123	180	non-membrane-bounded organelle	CC
med	pos	GO:0043232	3.03092e-12	2.97137	77.6639	123	180	intracellular non-membrane-bounded organelle	CC
med	pos	GO:0043234	7.91406e-12	2.58883	96.6485	146	224	protein complex	CC
med	pos	GO:0006950	8.25681e-12	1.92481	202.854	273	483	response to stress	BP
med	pos	GO:0051704	2.35708e-11	2.82655	74.7577	118	178	multi-organism process	BP
med	pos	GO:0009507	3.8406e-11	1.72955	293.829	372	681	chloroplast	CC
med	pos	GO:0044434	9.76746e-11	2.33508	107.867	157	250	chloroplast part	CC
med	pos	GO:0016043	1.06527e-10	2.34658	102.477	151	244	cellular component organization	BP
med	pos	GO:0031974	1.62073e-10	3.26422	55.6592	91	129	membrane-enclosed lumen	CC
med	pos	GO:0043233	1.62073e-10	3.26422	55.6592	91	129	organelle lumen	CC
med	pos	GO:0070013	1.62073e-10	3.26422	55.6592	91	129	intracellular organelle lumen	CC
med	pos	GO:0009607	3.7668e-10	2.83227	65.098	103	155	response to biotic stimulus	BP
med	pos	GO:0044435	5.59048e-10	2.23506	109.592	157	254	plastid part	CC
med	pos	GO:0009536	5.73124e-10	1.66014	302.026	376	700	plastid	CC
med	pos	GO:0065003	8.51048e-10	4.31585	34.019	61	81	macromolecular complex assembly	BP
med	pos	GO:0051707	1.27056e-09	2.82463	61.3181	97	146	response to other organism	BP
med	pos	GO:0034622	1.27816e-09	4.6542	30.6591	56	73	cellular macromolecular complex assembly	BP
med	pos	GO:0030312	1.43027e-09	3.06932	54.7962	88	127	external encapsulating structure	CC
med	pos	GO:0005618	2.35103e-09	3.03276	54.3648	87	126	cell wall	CC
med	pos	GO:0010926	3.94207e-09	3.33968	43.6787	73	104	anatomical structure formation	BP
med	pos	GO:0022607	4.50321e-09	3.68	37.7988	65	90	cellular component assembly	BP
med	pos	GO:0015979	5.4256e-09	34.961	10.9197	25	26	photosynthesis	BP
med	pos	GO:0044085	9.14009e-09	2.98902	49.5585	80	118	cellular component biogenesis	BP
med	pos	GO:0009628	1.34663e-08	1.90264	139.016	188	331	response to abiotic stimulus	BP
med	pos	GO:0005198	2.36006e-08	3.80823	32.8684	57	78	structural molecule activity	MF
med	pos	GO:0006996	2.47305e-08	2.43085	69.2979	104	165	organelle organization	BP
med	pos	GO:0009579	3.00237e-08	3.08632	45.304	73	105	thylakoid	CC
med	pos	GO:0005886	3.55163e-08	1.69109	208.83	265	484	plasma membrane	CC
med	pos	GO:0044445	3.87569e-08	6.36659	19.8474	38	46	cytosolic part	CC
med	pos	GO:0043933	4.14399e-08	3.44623	36.1189	61	86	macromolecular complex subunit organization	BP
med	pos	GO:0005840	4.51309e-08	6.8885	18.5531	36	43	ribosome	CC
med	pos	GO:0022626	5.39707e-08	8.56082	15.9643	32	37	cytosolic ribosome	CC
med	pos	GO:0006333	7.50109e-08	5.47551	20.5794	39	49	chromatin assembly or disassembly	BP
med	pos	GO:0034621	7.62566e-08	3.58971	32.759	56	78	cellular macromolecular complex subunit organization	BP
med	pos	GO:0009534	7.81061e-08	3.55199	34.5173	58	80	chloroplast thylakoid	CC
med	pos	GO:0031976	7.81061e-08	3.55199	34.5173	58	80	plastid thylakoid	CC
med	pos	GO:0031984	7.81061e-08	3.55199	34.5173	58	80	organelle subcompartment	CC
med	pos	GO:0005730	1.06005e-07	4.80809	23.7306	43	55	nucleolus	CC
med	pos	GO:0000502	1.10054e-07	Inf	8.19786	19	19	proteasome complex	CC
med	pos	GO:0031981	1.33731e-07	3.48885	34.0858	57	79	nuclear lumen	CC
med	pos	GO:0044267	1.58602e-07	1.73791	160.855	209	383	cellular protein metabolic process	BP
med	pos	GO:0030529	1.98089e-07	4.31409	25.4565	45	59	ribonucleoprotein complex	CC
med	pos	GO:0034357	1.98089e-07	4.31409	25.4565	45	59	photosynthetic membrane	CC
med	pos	GO:0042651	1.98089e-07	4.31409	25.4565	45	59	thylakoid membrane	CC
med	pos	GO:0006952	3.02681e-07	2.29718	65.938	97	157	defense response	BP
med	pos	GO:0006323	3.69119e-07	5.45054	18.4794	35	44	DNA packaging	BP
med	pos	GO:0031497	3.69119e-07	5.45054	18.4794	35	44	chromatin assembly	BP
med	pos	GO:0065004	3.69119e-07	5.45054	18.4794	35	44	protein-DNA complex assembly	BP
med	pos	GO:0006325	4.5827e-07	3.30627	32.339	54	77	chromatin organization	BP
med	pos	GO:0005839	5.97452e-07	Inf	7.33493	17	17	proteasome core complex	CC
med	pos	GO:0009535	6.36263e-07	4.1179	24.5936	43	57	chloroplast thylakoid membrane	CC
med	pos	GO:0055035	6.36263e-07	4.1179	24.5936	43	57	plastid thylakoid membrane	CC
med	pos	GO:0006334	7.09097e-07	5.29204	18.0594	34	43	nucleosome assembly	BP
med	pos	GO:0034728	7.09097e-07	5.29204	18.0594	34	43	nucleosome organization	BP
med	pos	GO:0044436	7.65184e-07	3.21526	33.6544	55	78	thylakoid part	CC
med	pos	GO:0009408	9.53586e-07	4.44029	20.9994	38	50	response to heat	BP
med	pos	GO:0016051	1.18648e-06	2.57139	46.1986	71	110	carbohydrate biosynthetic process	BP
med	pos	GO:0005576	1.3993e-06	2.58802	46.5984	71	108	extracellular region	CC
med	pos	GO:0031090	2.85294e-06	2.14366	66.8773	95	155	organelle membrane	CC
med	pos	GO:0046686	3.31051e-06	2.4199	47.8785	72	114	response to cadmium ion	BP
med	pos	GO:0009941	4.43528e-06	2.24173	57.385	83	133	chloroplast envelope	CC
med	pos	GO:0044425	4.95066e-06	1.75214	118.222	154	274	membrane part	CC
med	pos	GO:0031967	5.04576e-06	2.0133	75.0751	104	174	organelle envelope	CC
med	pos	GO:0031975	5.04576e-06	2.0133	75.0751	104	174	envelope	CC
med	pos	GO:0009416	5.90743e-06	2.28316	51.6584	76	123	response to light stimulus	BP
med	pos	GO:0051276	9.52072e-06	2.71078	34.4389	54	82	chromosome organization	BP
med	pos	GO:0009570	1.28378e-05	2.20783	53.5018	77	124	chloroplast stroma	CC
med	pos	GO:0044428	1.28601e-05	2.37178	45.304	67	105	nuclear part	CC
med	pos	GO:0044237	1.39836e-05	1.30794	620.741	687	1478	cellular metabolic process	BP
med	pos	GO:0009617	1.42142e-05	2.70523	33.179	52	79	response to bacterium	BP
med	pos	GO:0009526	1.5798e-05	2.09841	59.5423	84	138	plastid envelope	CC
med	pos	GO:0042221	1.85607e-05	1.5104	191.934	234	457	response to chemical stimulus	BP
med	pos	GO:0009532	1.95088e-05	2.16095	53.9333	77	125	plastid stroma	CC
med	pos	GO:0009314	2.06235e-05	2.14374	52.9184	76	126	response to radiation	BP
med	pos	GO:0010038	2.08455e-05	2.12969	53.7583	77	128	response to metal ion	BP
med	pos	GO:0034637	2.12245e-05	2.69939	31.919	50	76	cellular carbohydrate biosynthetic process	BP
med	pos	GO:0006457	2.4172e-05	3.21248	23.5193	39	56	protein folding	BP
med	pos	GO:0033279	3.09602e-05	19.9149	6.90346	15	16	ribosomal subunit	CC
med	pos	GO:0005794	3.11932e-05	2.86795	28.4768	45	66	Golgi apparatus	CC
med	pos	GO:0009266	4.36123e-05	2.11262	50.3984	72	120	response to temperature stimulus	BP
med	pos	GO:0010035	4.50159e-05	2.01451	57.1182	80	136	response to inorganic substance	BP
med	pos	GO:0034960	5.80391e-05	1.33623	380.928	433	907	cellular biopolymer metabolic process	BP
med	pos	GO:0016168	7.31977e-05	Inf	4.63529	11	11	chlorophyll binding	MF
med	pos	GO:0005829	7.65344e-05	2.12411	47.8928	68	111	cytosol	CC
med	pos	GO:0030076	9.48922e-05	Inf	4.74613	11	11	light-harvesting complex	CC
med	pos	GO:0019538	0.000100518	1.46548	181.014	218	431	protein metabolic process	BP
med	pos	GO:0048046	0.00011269	2.51481	31.0656	47	72	apoplast	CC
med	pos	GO:0005488	0.00012426	1.25296	739.54	800	1755	binding	MF
med	pos	GO:0044260	0.000127191	1.31237	393.948	444	938	cellular macromolecule metabolic process	BP
med	pos	GO:0001882	0.000142312	1.87504	61.1016	83	145	nucleoside binding	MF
med	pos	GO:0001883	0.000142312	1.87504	61.1016	83	145	purine nucleoside binding	MF
med	pos	GO:0030554	0.000142312	1.87504	61.1016	83	145	adenyl nucleotide binding	MF
med	pos	GO:0050832	0.000226313	5.28969	10.0797	19	24	defense response to fungus	BP
med	pos	GO:0000271	0.000263378	3.42334	15.9595	27	38	polysaccharide biosynthetic process	BP
med	pos	GO:0033692	0.000263378	3.42334	15.9595	27	38	cellular polysaccharide biosynthetic process	BP
med	pos	GO:0051082	0.000321178	5.87775	8.8492	17	21	unfolded protein binding	MF
med	pos	GO:0008194	0.000367953	3.09388	17.6984	29	42	UDP-glycosyltransferase activity	MF
med	pos	GO:0044264	0.000383299	2.98996	18.4794	30	44	cellular polysaccharide metabolic process	BP
med	pos	GO:0005524	0.00040299	1.83863	55.6235	75	132	ATP binding	MF
med	pos	GO:0032559	0.00040299	1.83863	55.6235	75	132	adenyl ribonucleotide binding	MF
med	pos	GO:0003735	0.000416345	6.91049	7.58503	15	18	structural constituent of ribosome	MF
med	pos	GO:0010287	0.000450583	5.64177	9.06079	17	21	plastoglobule	CC
med	pos	GO:0031988	0.000450583	5.64177	9.06079	17	21	membrane-bounded vesicle	CC
med	pos	GO:0030117	0.000472996	4.42844	11.2181	20	26	membrane coat	CC
med	pos	GO:0048475	0.000472996	4.42844	11.2181	20	26	coated membrane	CC
med	pos	GO:0009292	0.000486208	9.0302	6.29981	13	15	genetic transfer	BP
med	pos	GO:0009294	0.000486208	9.0302	6.29981	13	15	DNA mediated transformation	BP
med	pos	GO:0032259	0.000486208	9.0302	6.29981	13	15	methylation	BP
med	pos	GO:0043414	0.000486208	9.0302	6.29981	13	15	biopolymer methylation	BP
med	pos	GO:0012506	0.000666592	8.61716	6.47199	13	15	vesicle membrane	CC
med	pos	GO:0015935	0.000689826	14.5732	5.1776	11	12	small ribosomal subunit	CC
med	pos	GO:0022627	0.000689826	14.5732	5.1776	11	12	cytosolic small ribosomal subunit	CC
med	pos	GO:0006091	0.000737665	2.25798	28.5591	42	68	generation of precursor metabolites and energy	BP
med	pos	GO:0009887	0.000745506	2.70281	19.7394	31	47	organ morphogenesis	BP
med	pos	GO:0006461	0.000774215	3.16647	15.1195	25	36	protein complex assembly	BP
med	pos	GO:0070271	0.000774215	3.16647	15.1195	25	36	protein complex biogenesis	BP
med	pos	GO:0006511	0.000815742	2.07769	34.4389	49	82	ubiquitin-dependent protein catabolic process	BP
med	pos	GO:0019941	0.000815742	2.07769	34.4389	49	82	modification-dependent protein catabolic process	BP
med	pos	GO:0043632	0.000815742	2.07769	34.4389	49	82	modification-dependent macromolecule catabolic process	BP
med	pos	GO:0044257	0.000815742	2.07769	34.4389	49	82	cellular protein catabolic process	BP
med	pos	GO:0051603	0.000815742	2.07769	34.4389	49	82	proteolysis involved in cellular protein catabolic process	BP
med	pos	GO:0034962	0.000826072	2.00556	37.7988	53	90	cellular biopolymer catabolic process	BP
med	pos	GO:0016023	0.000857687	5.30708	8.62933	16	20	cytoplasmic membrane-bounded vesicle	CC
med	pos	GO:0031410	0.000857687	5.30708	8.62933	16	20	cytoplasmic vesicle	CC
med	pos	GO:0009817	0.000959984	Inf	3.3599	8	8	defense response to fungus, incompatible interaction	BP
med	pos	GO:0044459	0.00102133	2.45416	23.2992	35	54	plasma membrane part	CC
med	pos	GO:0006074	0.00114775	13.8763	4.61986	10	11	1,3-beta-glucan metabolic process	BP
med	pos	GO:0006075	0.00114775	13.8763	4.61986	10	11	1,3-beta-glucan biosynthetic process	BP
med	pos	GO:0019684	0.00114775	13.8763	4.61986	10	11	photosynthesis, light reaction	BP
med	pos	GO:0051273	0.00114775	13.8763	4.61986	10	11	beta-glucan metabolic process	BP
med	pos	GO:0051274	0.00114775	13.8763	4.61986	10	11	beta-glucan biosynthetic process	BP
med	pos	GO:0019953	0.00115637	5.21124	7.97975	15	19	sexual reproduction	BP
med	pos	GO:0003843	0.00118442	13.7959	4.63529	10	11	1,3-beta-glucan synthase activity	MF
med	pos	GO:0031982	0.00118561	4.51161	9.49226	17	22	vesicle	CC
med	pos	GO:0045298	0.00119102	Inf	3.45173	8	8	tubulin complex	CC
med	pos	GO:0005976	0.00126608	2.54287	20.1594	31	48	polysaccharide metabolic process	BP
med	pos	GO:0016758	0.00129593	1.94041	38.3465	53	91	transferase activity, transferring hexosyl groups	MF
med	pos	GO:0030120	0.00135427	7.95008	6.04053	12	14	vesicle coat	CC
med	pos	GO:0030659	0.00135427	7.95008	6.04053	12	14	cytoplasmic vesicle membrane	CC
med	pos	GO:0030662	0.00135427	7.95008	6.04053	12	14	coated vesicle membrane	CC
med	pos	GO:0044433	0.00135427	7.95008	6.04053	12	14	cytoplasmic vesicle part	CC
med	pos	GO:0005739	0.00141814	1.50386	102.258	125	237	mitochondrion	CC
med	pos	GO:0000148	0.0014776	13.2414	4.74613	10	11	1,3-beta-glucan synthase complex	CC
med	pos	GO:0044427	0.00147782	2.44083	22.0048	33	51	chromosomal part	CC
med	pos	GO:0043623	0.00152571	3.47798	11.7596	20	28	cellular protein complex assembly	BP
med	pos	GO:0046907	0.00155701	1.83597	43.6787	59	104	intracellular transport	BP
med	pos	GO:0009908	0.0016038	2.21021	26.0392	38	62	flower development	BP
med	pos	GO:0030135	0.00161507	4.97274	8.19786	15	19	coated vesicle	CC
med	pos	GO:0043283	0.00180126	1.24022	402.768	443	959	biopolymer metabolic process	BP
med	pos	GO:0005634	0.00181056	1.30129	251.976	285	584	nucleus	CC
med	pos	GO:0044429	0.00186362	2.57156	18.9845	29	44	mitochondrial part	CC
med	pos	GO:0000166	0.00190027	1.48734	99.0267	121	235	nucleotide binding	MF
med	pos	GO:0005768	0.00214581	5.74247	6.90346	13	16	endosome	CC
med	pos	GO:0009620	0.0021788	2.91013	14.2796	23	34	response to fungus	BP
med	pos	GO:0009765	0.00229052	Inf	2.93991	7	7	photosynthesis, light harvesting	BP
med	pos	GO:0043170	0.00235037	1.22783	424.187	464	1010	macromolecule metabolic process	BP
med	pos	GO:0008152	0.00235424	1.19032	752.197	799	1791	metabolic process	BP
med	pos	GO:0016853	0.00236598	2.28717	22.3337	33	53	isomerase activity	MF
med	pos	GO:0051179	0.00237182	1.32296	198.654	228	473	localization	BP
med	pos	GO:0005200	0.00239485	3.55416	10.5348	18	25	structural constituent of cytoskeleton	MF
med	pos	GO:0035251	0.00239485	3.55416	10.5348	18	25	UDP-glucosyltransferase activity	MF
med	pos	GO:0006418	0.00250593	12.4822	4.19987	9	10	tRNA aminoacylation for protein translation	BP
med	pos	GO:0006914	0.00250593	12.4822	4.19987	9	10	autophagy	BP
med	pos	GO:0019252	0.00250593	12.4822	4.19987	9	10	starch biosynthetic process	BP
med	pos	GO:0043038	0.00250593	12.4822	4.19987	9	10	amino acid activation	BP
med	pos	GO:0043039	0.00250593	12.4822	4.19987	9	10	tRNA aminoacylation	BP
med	pos	GO:0016044	0.00254711	2.67732	15.9595	25	38	membrane organization	BP
med	pos	GO:0042393	0.00257738	12.41	4.2139	9	10	histone binding	MF
med	pos	GO:0017076	0.00265681	1.51569	83.4353	103	198	purine nucleotide binding	MF
med	pos	GO:0005798	0.00272401	7.2837	5.60906	11	13	Golgi-associated vesicle	CC
med	pos	GO:0030133	0.00272401	7.2837	5.60906	11	13	transport vesicle	CC
med	pos	GO:0030964	0.00276622	Inf	3.02026	7	7	NADH dehydrogenase complex	CC
med	pos	GO:0045271	0.00276622	Inf	3.02026	7	7	respiratory chain complex I	CC
med	pos	GO:0016903	0.00277418	3.28312	11.3775	19	27	oxidoreductase activity, acting on the aldehyde or oxo group of donors	MF
med	pos	GO:0033036	0.00280332	1.74934	45.3586	60	108	macromolecule localization	BP
med	pos	GO:0051649	0.00280332	1.74934	45.3586	60	108	establishment of localization in cell	BP
med	pos	GO:0030695	0.00316463	2.42315	18.5412	28	44	GTPase regulator activity	MF
med	pos	GO:0060589	0.00316463	2.42315	18.5412	28	44	nucleoside-triphosphatase regulator activity	MF
med	pos	GO:0016887	0.00329073	2.3624	19.384	29	46	ATPase activity	MF
med	pos	GO:0010033	0.00338232	1.43125	106.677	128	254	response to organic substance	BP
med	pos	GO:0051641	0.00356364	1.70119	47.4585	62	113	cellular localization	BP
med	pos	GO:0005085	0.00357857	3.68338	9.27059	16	22	guanyl-nucleotide exchange factor activity	MF
med	pos	GO:0009250	0.00358975	2.78216	13.8596	22	33	glucan biosynthetic process	BP
med	pos	GO:0016192	0.00359121	1.99327	28.5591	40	68	vesicle-mediated transport	BP
med	pos	GO:0005759	0.00388724	3.9766	8.62933	15	20	mitochondrial matrix	CC
med	pos	GO:0031980	0.00388724	3.9766	8.62933	15	20	mitochondrial lumen	CC
med	pos	GO:0006073	0.00429349	2.48516	16.3795	25	39	cellular glucan metabolic process	BP
med	pos	GO:0046527	0.00430408	2.55388	15.5914	24	37	glucosyltransferase activity	MF
med	pos	GO:0044431	0.00436294	2.94874	12.5125	20	29	Golgi apparatus part	CC
med	pos	GO:0008415	0.0045283	2.47062	16.4342	25	39	acyltransferase activity	MF
med	pos	GO:0000785	0.0047499	2.32552	18.9845	28	44	chromatin	CC
med	pos	GO:0017111	0.00498141	1.79023	36.661	49	87	nucleoside-triphosphatase activity	MF
med	pos	GO:0000003	0.00504391	1.44484	91.1372	110	217	reproduction	BP
med	pos	GO:0000302	0.0051566	3.8876	7.97975	14	19	response to reactive oxygen species	BP
med	pos	GO:0042542	0.0051566	3.8876	7.97975	14	19	response to hydrogen peroxide	BP
med	pos	GO:0008092	0.00517474	2.23032	19.8053	29	47	cytoskeletal protein binding	MF
med	pos	GO:0030154	0.00518747	1.96242	27.2992	38	65	cell differentiation	BP
med	pos	GO:0043687	0.0052092	2.00727	25.6192	36	61	post-translational protein modification	BP
med	pos	GO:0005527	0.0053477	3.86503	8.00642	14	19	macrolide binding	MF
med	pos	GO:0005528	0.0053477	3.86503	8.00642	14	19	FK506 binding	MF
med	pos	GO:0008144	0.0053477	3.86503	8.00642	14	19	drug binding	MF
med	pos	GO:0000375	0.0054221	11.0896	3.77988	8	9	RNA splicing, via transesterification reactions	BP
med	pos	GO:0000377	0.0054221	11.0896	3.77988	8	9	RNA splicing, via transesterification reactions with bulged adenosine as nucleophile	BP
med	pos	GO:0006304	0.0054221	11.0896	3.77988	8	9	DNA modification	BP
med	pos	GO:0006305	0.0054221	11.0896	3.77988	8	9	DNA alkylation	BP
med	pos	GO:0006306	0.0054221	11.0896	3.77988	8	9	DNA methylation	BP
med	pos	GO:0022613	0.0054221	11.0896	3.77988	8	9	ribonucleoprotein complex biogenesis	BP
med	pos	GO:0006270	0.00546355	Inf	2.51992	6	6	DNA replication initiation	BP
med	pos	GO:0006818	0.00546355	Inf	2.51992	6	6	hydrogen transport	BP
med	pos	GO:0015992	0.00546355	Inf	2.51992	6	6	proton transport	BP
med	pos	GO:0004812	0.00555818	11.0255	3.79251	8	9	aminoacyl-tRNA ligase activity	MF
med	pos	GO:0016875	0.00555818	11.0255	3.79251	8	9	ligase activity, forming carbon-oxygen bonds	MF
med	pos	GO:0016876	0.00555818	11.0255	3.79251	8	9	ligase activity, forming aminoacyl-tRNA and related compounds	MF
med	pos	GO:0005694	0.00568572	2.08961	23.2992	33	54	chromosome	CC
med	pos	GO:0009637	0.00605841	5.08681	5.87982	11	14	response to blue light	BP
med	pos	GO:0009791	0.00620797	1.58004	55.4383	70	132	post-embryonic development	BP
med	pos	GO:0032553	0.00621577	1.47215	77.9572	95	185	ribonucleotide binding	MF
med	pos	GO:0032555	0.00621577	1.47215	77.9572	95	185	purine ribonucleotide binding	MF
med	pos	GO:0003682	0.00624708	5.05734	5.89947	11	14	chromatin binding	MF
med	pos	GO:0048869	0.00657368	1.78312	34.4389	46	82	cellular developmental process	BP
med	pos	GO:0012507	0.006618	10.5819	3.8832	8	9	ER to Golgi transport vesicle membrane	CC
med	pos	GO:0030127	0.006618	10.5819	3.8832	8	9	COPII vesicle coat	CC
med	pos	GO:0030134	0.006618	10.5819	3.8832	8	9	ER to Golgi transport vesicle	CC
med	pos	GO:0030658	0.006618	10.5819	3.8832	8	9	transport vesicle membrane	CC
med	pos	GO:0030660	0.006618	10.5819	3.8832	8	9	Golgi-associated vesicle membrane	CC
med	pos	GO:0070469	0.006618	10.5819	3.8832	8	9	respiratory chain	CC
med	pos	GO:0016747	0.00729935	2.30506	16.8556	25	40	transferase activity, transferring acyl groups other than amino-acyl groups	MF
med	pos	GO:0016746	0.00749373	2.24775	17.6984	26	42	transferase activity, transferring acyl groups	MF
med	pos	GO:0006979	0.00752112	1.9505	25.1992	35	60	response to oxidative stress	BP
med	pos	GO:0042742	0.00757099	2.02559	22.6793	32	54	defense response to bacterium	BP
med	pos	GO:0005982	0.00773252	4.16254	6.71979	12	16	starch metabolic process	BP
med	pos	GO:0034660	0.00773252	4.16254	6.71979	12	16	ncRNA metabolic process	BP
med	pos	GO:0006810	0.00846599	1.27318	191.514	216	456	transport	BP
med	pos	GO:0006612	0.00861773	6.23879	4.61986	9	11	protein targeting to membrane	BP
med	pos	GO:0006722	0.00861773	6.23879	4.61986	9	11	triterpenoid metabolic process	BP
med	pos	GO:0006900	0.00861773	6.23879	4.61986	9	11	membrane budding	BP
med	pos	GO:0006901	0.00861773	6.23879	4.61986	9	11	vesicle coating	BP
med	pos	GO:0016050	0.00861773	6.23879	4.61986	9	11	vesicle organization	BP
med	pos	GO:0016104	0.00861773	6.23879	4.61986	9	11	triterpenoid biosynthetic process	BP
med	pos	GO:0032011	0.00861773	6.23879	4.61986	9	11	ARF protein signal transduction	BP
med	pos	GO:0032012	0.00861773	6.23879	4.61986	9	11	regulation of ARF protein signal transduction	BP
med	pos	GO:0048268	0.00861773	6.23879	4.61986	9	11	clathrin coat assembly	BP
med	pos	GO:0031559	0.00884568	6.2027	4.63529	9	11	oxidosqualene cyclase activity	MF
med	pos	GO:0007017	0.00924693	3.60805	7.55977	13	18	microtubule-based process	BP
med	pos	GO:0009644	0.00924693	3.60805	7.55977	13	18	response to high light intensity	BP
med	pos	GO:0044265	0.00932257	1.56931	50.8184	64	121	cellular macromolecule catabolic process	BP
med	pos	GO:0051234	0.00953212	1.26738	191.934	216	457	establishment of localization	BP
med	pos	GO:0046906	0.00955844	3.58712	7.58503	13	18	tetrapyrrole binding	MF
med	pos	GO:0009814	0.00977163	2.43222	13.8596	21	33	defense response, incompatible interaction	BP
small	neg	GO:0003700	0.000397817	2.97384	64.0645	77	86	transcription factor activity	MF
small	neg	GO:0030528	0.00109423	2.0566	102.801	118	138	transcription regulator activity	MF
small	neg	GO:0010468	0.00190409	1.93348	107.252	122	144	regulation of gene expression	BP
small	neg	GO:0045449	0.00229655	2.06728	87.8872	101	118	regulation of transcription	BP
small	neg	GO:0016790	0.0036703	Inf	14.1538	19	19	thiolester hydrolase activity	MF
small	neg	GO:0000279	0.00661151	Inf	12.6617	17	17	M phase	BP
small	neg	GO:0031072	0.00663136	Inf	12.6639	17	17	heat shock protein binding	MF
small	neg	GO:0006355	0.00666274	3.04152	36.4955	44	49	regulation of transcription, DNA-dependent	BP
small	neg	GO:0008270	0.00780778	2.05173	67.0442	77	90	zinc ion binding	MF
small	neg	GO:0015293	0.00891259	Inf	11.919	16	16	symporter activity	MF
small	neg	GO:0015294	0.00891259	Inf	11.919	16	16	solute:cation symporter activity	MF
small	pos	GO:0044445	1.33969e-64	14.9908	53.0831	165	200	cytosolic part	CC
small	pos	GO:0022626	1.00457e-63	15.463	51.4906	161	194	cytosolic ribosome	CC
small	pos	GO:0032991	5.42096e-61	4.88832	138.547	305	522	macromolecular complex	CC
small	pos	GO:0030529	5.35728e-57	7.87462	72.9893	195	275	ribonucleoprotein complex	CC
small	pos	GO:0033279	1.35239e-54	13.3052	47.5094	145	179	ribosomal subunit	CC
small	pos	GO:0005829	2.43815e-54	8.62341	63.9651	176	241	cytosol	CC
small	pos	GO:0003735	4.46231e-54	8.84425	59.43	169	233	structural constituent of ribosome	MF
small	pos	GO:0043228	5.14769e-53	5.69254	95.0188	227	358	non-membrane-bounded organelle	CC
small	pos	GO:0043232	5.14769e-53	5.69254	95.0188	227	358	intracellular non-membrane-bounded organelle	CC
small	pos	GO:0005198	2.54605e-50	7.07976	67.337	179	264	structural molecule activity	MF
small	pos	GO:0005840	7.69595e-50	7.67057	64.496	172	243	ribosome	CC
small	pos	GO:0044422	2.72613e-47	3.36073	199.858	367	753	organelle part	CC
small	pos	GO:0044446	2.72613e-47	3.36073	199.858	367	753	intracellular organelle part	CC
small	pos	GO:0009987	6.83214e-43	2.56716	466.494	666	1828	cellular process	BP
small	pos	GO:0006412	9.45796e-42	5.06247	80.6412	190	316	translation	BP
small	pos	GO:0022625	2.62941e-35	17.7935	26.0107	84	98	cytosolic large ribosomal subunit	CC
small	pos	GO:0044237	1.43586e-34	2.37504	370.796	542	1453	cellular metabolic process	BP
small	pos	GO:0044267	3.95567e-31	3.01556	140.612	258	551	cellular protein metabolic process	BP
small	pos	GO:0034961	1.80345e-30	3.07044	131.169	244	514	cellular biopolymer biosynthetic process	BP
small	pos	GO:0044424	2.51844e-30	2.1812	541.979	710	2042	intracellular part	CC
small	pos	GO:0019538	3.68355e-30	2.80417	161.282	283	632	protein metabolic process	BP
small	pos	GO:0043284	5.70985e-30	3.03379	131.935	244	517	biopolymer biosynthetic process	BP
small	pos	GO:0015934	9.56261e-30	10.4805	28.9303	85	109	large ribosomal subunit	CC
small	pos	GO:0005730	6.85484e-29	11.2326	26.807	80	101	nucleolus	CC
small	pos	GO:0005622	9.14252e-29	2.13592	560.558	724	2112	intracellular	CC
small	pos	GO:0022627	1.42581e-28	29.0957	17.5174	60	66	cytosolic small ribosomal subunit	CC
small	pos	GO:0043226	2.10891e-28	2.12296	502.432	664	1893	organelle	CC
small	pos	GO:0043229	2.10891e-28	2.12296	502.432	664	1893	intracellular organelle	CC
small	pos	GO:0034960	8.70113e-28	2.37223	238.861	373	936	cellular biopolymer metabolic process	BP
small	pos	GO:0043283	3.80455e-27	2.29392	261.573	398	1025	biopolymer metabolic process	BP
small	pos	GO:0010467	3.99999e-27	2.73099	149.543	261	586	gene expression	BP
small	pos	GO:0044260	4.97504e-27	2.3367	241.413	374	946	cellular macromolecule metabolic process	BP
small	pos	GO:0043170	7.11586e-27	2.27548	265.656	402	1041	macromolecule metabolic process	BP
small	pos	GO:0044238	5.42215e-26	2.10909	365.692	512	1433	primary metabolic process	BP
small	pos	GO:0008152	6.03629e-26	2.05931	450.927	603	1767	metabolic process	BP
small	pos	GO:0009058	6.70973e-26	2.30186	238.096	367	933	biosynthetic process	BP
small	pos	GO:0015935	1.95415e-25	17.4362	18.5791	60	70	small ribosomal subunit	CC
small	pos	GO:0034645	8.68692e-25	2.56906	156.178	264	612	cellular macromolecule biosynthetic process	BP
small	pos	GO:0009059	1.18033e-24	2.56086	156.434	264	613	macromolecule biosynthetic process	BP
small	pos	GO:0044249	2.45728e-24	2.26168	229.929	353	901	cellular biosynthetic process	BP
small	pos	GO:0005737	8.24666e-24	1.99276	453.861	599	1710	cytoplasm	CC
small	pos	GO:0044428	1.24445e-23	5.07543	43.7936	104	165	nuclear part	CC
small	pos	GO:0031974	1.5758e-23	4.78357	46.9786	109	177	membrane-enclosed lumen	CC
small	pos	GO:0043233	2.51084e-23	4.83214	45.9169	107	173	organelle lumen	CC
small	pos	GO:0070013	2.51084e-23	4.83214	45.9169	107	173	intracellular organelle lumen	CC
small	pos	GO:0005623	3.62215e-22	2.06928	786.161	918	2962	cell	CC
small	pos	GO:0044464	3.62215e-22	2.06928	786.161	918	2962	cell part	CC
small	pos	GO:0044444	5.21699e-22	1.94711	425.461	563	1603	cytoplasmic part	CC
small	pos	GO:0042254	3.0822e-21	8.31178	22.7122	65	89	ribosome biogenesis	BP
small	pos	GO:0031981	3.48294e-21	5.80517	33.1769	83	125	nuclear lumen	CC
small	pos	GO:0022613	8.41585e-21	7.97695	22.9674	65	90	ribonucleoprotein complex biogenesis	BP
small	pos	GO:0044085	1.26806e-20	5.06258	36.2375	88	142	cellular component biogenesis	BP
small	pos	GO:0016020	4.02176e-15	1.85598	252.41	349	951	membrane	CC
small	pos	GO:0005634	1.47161e-14	2.2725	112.005	181	422	nucleus	CC
small	pos	GO:0043231	9.34029e-13	1.62716	457.576	560	1724	intracellular membrane-bounded organelle	CC
small	pos	GO:0043227	1.22434e-12	1.62284	458.107	560	1726	membrane-bounded organelle	CC
small	pos	GO:0009628	2.93585e-11	2.58874	55.8874	100	219	response to abiotic stimulus	BP
small	pos	GO:0005618	4.08383e-11	4.04406	24.9491	55	94	cell wall	CC
small	pos	GO:0030312	4.08383e-11	4.04406	24.9491	55	94	external encapsulating structure	CC
small	pos	GO:0043234	2.47105e-09	2.25323	64.496	106	243	protein complex	CC
small	pos	GO:0005732	4.1676e-09	25.2769	5.30831	18	20	small nucleolar ribonucleoprotein complex	CC
small	pos	GO:0005886	8.29974e-07	1.69651	112.802	156	425	plasma membrane	CC
small	pos	GO:0009521	9.39194e-07	9.53219	5.83914	17	22	photosystem	CC
small	pos	GO:0000502	1.15414e-06	33.5408	3.4504	12	13	proteasome complex	CC
small	pos	GO:0009651	1.3997e-06	3.36615	16.8428	35	66	response to salt stress	BP
small	pos	GO:0006970	2.58185e-06	3.15681	17.8635	36	70	response to osmotic stress	BP
small	pos	GO:0044435	6.86584e-06	1.73034	83.6059	118	315	plastid part	CC
small	pos	GO:0015979	6.94639e-06	3.85784	11.7389	26	46	photosynthesis	BP
small	pos	GO:0009532	7.43674e-06	2.18005	37.9544	62	143	plastid stroma	CC
small	pos	GO:0016071	8.07113e-06	4.78272	8.67658	21	34	mRNA metabolic process	BP
small	pos	GO:0044434	1.38411e-05	1.71395	80.4209	113	303	chloroplast part	CC
small	pos	GO:0005838	1.41079e-05	27.9032	2.91957	10	11	proteasome regulatory particle	CC
small	pos	GO:0022624	1.41079e-05	27.9032	2.91957	10	11	proteasome accessory complex	CC
small	pos	GO:0016051	1.61368e-05	4.00797	10.2077	23	40	carbohydrate biosynthetic process	BP
small	pos	GO:0050896	1.87014e-05	1.51877	138.315	179	542	response to stimulus	BP
small	pos	GO:0009570	2.0456e-05	2.14042	35.8311	58	135	chloroplast stroma	CC
small	pos	GO:0009579	3.42187e-05	2.10166	35.5657	57	134	thylakoid	CC
small	pos	GO:0051649	3.88457e-05	2.26336	27.8161	47	109	establishment of localization in cell	BP
small	pos	GO:0009507	4.4219e-05	1.38796	233.831	281	881	chloroplast	CC
small	pos	GO:0005773	4.46122e-05	1.97803	41.4048	64	156	vacuole	CC
small	pos	GO:0006606	4.76145e-05	10.7938	3.57271	11	14	protein import into nucleus	BP
small	pos	GO:0034504	4.76145e-05	10.7938	3.57271	11	14	protein localization in nucleus	BP
small	pos	GO:0051170	4.76145e-05	10.7938	3.57271	11	14	nuclear import	BP
small	pos	GO:0009409	6.52646e-05	2.96576	14.2908	28	56	response to cold	BP
small	pos	GO:0009536	8.56134e-05	1.3663	239.405	285	902	plastid	CC
small	pos	GO:0010035	8.79164e-05	2.30358	23.9882	41	94	response to inorganic substance	BP
small	pos	GO:0046907	8.87091e-05	2.27462	24.7538	42	97	intracellular transport	BP
small	pos	GO:0009522	9.15866e-05	Inf	1.85791	7	7	photosystem I	CC
small	pos	GO:0031977	9.24728e-05	3.67995	9.82038	21	37	thylakoid lumen	CC
small	pos	GO:0009416	0.000108162	2.43212	20.4155	36	80	response to light stimulus	BP
small	pos	GO:0010038	0.000113345	2.35466	21.9466	38	86	response to metal ion	BP
small	pos	GO:0034637	0.000115278	4.08877	7.911	18	31	cellular carbohydrate biosynthetic process	BP
small	pos	GO:0010287	0.000132808	5.58944	5.57373	14	21	plastoglobule	CC
small	pos	GO:0034622	0.000150635	3.74152	8.67658	19	34	cellular macromolecular complex assembly	BP
small	pos	GO:0009266	0.000180364	2.49886	17.8635	32	70	response to temperature stimulus	BP
small	pos	GO:0006950	0.000184103	1.55316	88.0418	117	345	response to stress	BP
small	pos	GO:0009314	0.000199961	2.32499	20.9259	36	82	response to radiation	BP
small	pos	GO:0016836	0.000221022	5.4736	5.10129	13	20	hydro-lyase activity	MF
small	pos	GO:0048046	0.000224802	2.62888	15.9249	29	60	apoplast	CC
small	pos	GO:0046686	0.000249457	2.43407	18.1187	32	71	response to cadmium ion	BP
small	pos	GO:0034962	0.000258485	3.09711	10.9733	22	43	cellular biopolymer catabolic process	BP
small	pos	GO:0044264	0.000263374	4.42188	6.37984	15	25	cellular polysaccharide metabolic process	BP
small	pos	GO:0009543	0.000263797	3.54645	9.02413	19	34	chloroplast thylakoid lumen	CC
small	pos	GO:0031978	0.000263797	3.54645	9.02413	19	34	plastid thylakoid lumen	CC
small	pos	GO:0042147	0.00027356	Inf	1.53116	6	6	retrograde transport, endosome to Golgi	BP
small	pos	GO:0006913	0.000276913	5.88745	4.59348	12	18	nucleocytoplasmic transport	BP
small	pos	GO:0051169	0.000276913	5.88745	4.59348	12	18	nuclear transport	BP
small	pos	GO:0051641	0.00030595	1.9999	29.8576	47	117	cellular localization	BP
small	pos	GO:0031976	0.000309741	2.04851	28.3995	45	107	plastid thylakoid	CC
small	pos	GO:0031984	0.000309741	2.04851	28.3995	45	107	organelle subcompartment	CC
small	pos	GO:0009538	0.000346356	Inf	1.59249	6	6	photosystem I reaction center	CC
small	pos	GO:0006511	0.000358081	3.93165	7.14542	16	28	ubiquitin-dependent protein catabolic process	BP
small	pos	GO:0019941	0.000358081	3.93165	7.14542	16	28	modification-dependent protein catabolic process	BP
small	pos	GO:0043632	0.000358081	3.93165	7.14542	16	28	modification-dependent macromolecule catabolic process	BP
small	pos	GO:0031967	0.000472044	1.64809	57.8606	80	218	organelle envelope	CC
small	pos	GO:0031975	0.000472044	1.64809	57.8606	80	218	envelope	CC
small	pos	GO:0016835	0.000474066	4.02131	6.63167	15	26	carbon-oxygen lyase activity	MF
small	pos	GO:0043623	0.000476811	4.0187	6.63503	15	26	cellular protein complex assembly	BP
small	pos	GO:0000059	0.000477164	11.7481	2.55194	8	10	protein import into nucleus, docking	BP
small	pos	GO:0016485	0.000477164	11.7481	2.55194	8	10	protein processing	BP
small	pos	GO:0051604	0.000477164	11.7481	2.55194	8	10	protein maturation	BP
small	pos	GO:0044436	0.000505468	1.96641	29.7265	46	112	thylakoid part	CC
small	pos	GO:0009534	0.00050703	2.00124	28.134	44	106	chloroplast thylakoid	CC
small	pos	GO:0034621	0.000532709	2.95375	10.7181	21	42	cellular macromolecular complex subunit organization	BP
small	pos	GO:0008180	0.000563271	19.4826	2.12332	7	8	signalosome	CC
small	pos	GO:0008541	0.000563271	19.4826	2.12332	7	8	proteasome regulatory particle, lid subcomplex	CC
small	pos	GO:0030095	0.000566711	6.96944	3.71582	10	14	chloroplast photosystem II	CC
small	pos	GO:0044257	0.000611397	3.62815	7.40061	16	29	cellular protein catabolic process	BP
small	pos	GO:0051603	0.000611397	3.62815	7.40061	16	29	proteolysis involved in cellular protein catabolic process	BP
small	pos	GO:0010319	0.000625068	8.35878	3.18499	9	12	stromule	CC
small	pos	GO:0009535	0.000635424	2.07178	24.4182	39	92	chloroplast thylakoid membrane	CC
small	pos	GO:0055035	0.000635424	2.07178	24.4182	39	92	plastid thylakoid membrane	CC
small	pos	GO:0042651	0.00064078	2.04815	25.2145	40	95	thylakoid membrane	CC
small	pos	GO:0044248	0.000700327	1.98104	26.7953	42	105	cellular catabolic process	BP
small	pos	GO:0033365	0.000822094	3.68273	6.89023	15	27	protein localization in organelle	BP
small	pos	GO:0034357	0.000823061	2.01095	25.4799	40	96	photosynthetic membrane	CC
small	pos	GO:0051325	0.0010754	Inf	1.27597	5	5	interphase	BP
small	pos	GO:0051329	0.0010754	Inf	1.27597	5	5	interphase of mitotic cell cycle	BP
small	pos	GO:0006886	0.00107638	2.15427	19.3947	32	76	intracellular protein transport	BP
small	pos	GO:0006414	0.00111123	4.41299	5.10387	12	20	translational elongation	BP
small	pos	GO:0005982	0.00114294	6.6101	3.31752	9	13	starch metabolic process	BP
small	pos	GO:0044265	0.00129252	2.51609	12.7597	23	50	cellular macromolecule catabolic process	BP
small	pos	GO:0009523	0.0012967	5.57385	3.98123	10	15	photosystem II	CC
small	pos	GO:0010926	0.0013404	2.44511	13.5253	24	53	anatomical structure formation	BP
small	pos	GO:0000338	0.00149766	17.5969	1.78635	6	7	protein deneddylation	BP
small	pos	GO:0016197	0.00149766	17.5969	1.78635	6	7	endosome transport	BP
small	pos	GO:0070469	0.00167618	3.55258	6.63539	14	25	respiratory chain	CC
small	pos	GO:0005643	0.0017957	7.42373	2.91957	8	11	nuclear pore	CC
small	pos	GO:0046930	0.0017957	7.42373	2.91957	8	11	pore complex	CC
small	pos	GO:0034613	0.00180618	2.05938	19.9051	32	78	cellular protein localization	BP
small	pos	GO:0006979	0.00183968	2.3629	13.7805	24	54	response to oxidative stress	BP
small	pos	GO:0033692	0.00191286	4.89772	4.0831	10	16	cellular polysaccharide biosynthetic process	BP
small	pos	GO:0042221	0.00202941	1.48949	69.923	91	274	response to chemical stimulus	BP
small	pos	GO:0005576	0.00215087	2.07075	19.3753	31	73	extracellular region	CC
small	pos	GO:0005976	0.00215688	3.15476	7.40061	15	29	polysaccharide metabolic process	BP
small	pos	GO:0065003	0.00223827	2.56472	10.9733	20	43	macromolecular complex assembly	BP
small	pos	GO:0009056	0.0022741	1.57031	51.8043	70	203	catabolic process	BP
small	pos	GO:0016811	0.00248028	3.47912	6.12154	13	24	hydrolase activity, acting on carbon-nitrogen (but not peptide) bonds, in linear amides	MF
small	pos	GO:0006073	0.00267914	4.04174	4.84868	11	19	cellular glucan metabolic process	BP
small	pos	GO:0044042	0.00267914	4.04174	4.84868	11	19	glucan metabolic process	BP
small	pos	GO:0015031	0.00286278	1.83464	26.0297	39	102	protein transport	BP
small	pos	GO:0045184	0.00286278	1.83464	26.0297	39	102	establishment of protein localization	BP
small	pos	GO:0016491	0.00300856	1.59236	45.4014	62	178	oxidoreductase activity	MF
small	pos	GO:0022607	0.00322308	2.3822	11.9941	21	47	cellular component assembly	BP
small	pos	GO:0005509	0.00385462	2.63692	9.18231	17	36	calcium ion binding	MF
small	pos	GO:0009644	0.00394025	6.84511	2.55194	7	10	response to high light intensity	BP
small	pos	GO:0008104	0.00407092	1.7688	27.3057	40	107	protein localization	BP
small	pos	GO:0003852	0.00421637	Inf	1.02026	4	4	2-isopropylmalate synthase activity	MF
small	pos	GO:0004407	0.00421637	Inf	1.02026	4	4	histone deacetylase activity	MF
small	pos	GO:0004478	0.00421637	Inf	1.02026	4	4	methionine adenosyltransferase activity	MF
small	pos	GO:0004576	0.00421637	Inf	1.02026	4	4	oligosaccharyl transferase activity	MF
small	pos	GO:0019213	0.00421637	Inf	1.02026	4	4	deacetylase activity	MF
small	pos	GO:0033558	0.00421637	Inf	1.02026	4	4	protein deacetylase activity	MF
small	pos	GO:0006605	0.0042172	2.43437	10.7181	19	42	protein targeting	BP
small	pos	GO:0000085	0.00422487	Inf	1.02077	4	4	G2 phase of mitotic cell cycle	BP
small	pos	GO:0006556	0.00422487	Inf	1.02077	4	4	S-adenosylmethionine biosynthetic process	BP
small	pos	GO:0009292	0.00422487	Inf	1.02077	4	4	genetic transfer	BP
small	pos	GO:0009294	0.00422487	Inf	1.02077	4	4	DNA mediated transformation	BP
small	pos	GO:0010387	0.00422487	Inf	1.02077	4	4	signalosome assembly	BP
small	pos	GO:0051319	0.00422487	Inf	1.02077	4	4	G2 phase	BP
small	pos	GO:0051605	0.00422487	Inf	1.02077	4	4	protein maturation by peptide bond cleavage	BP
small	pos	GO:0009055	0.00448667	2.94382	7.1418	14	28	electron carrier activity	MF
small	pos	GO:0004527	0.00457637	3.59397	5.10129	11	20	exonuclease activity	MF
small	pos	GO:0005507	0.00457637	3.59397	5.10129	11	20	copper ion binding	MF
small	pos	GO:0070727	0.00459823	1.89237	20.9259	32	82	cellular macromolecule localization	BP
small	pos	GO:0009699	0.00469263	8.79587	2.04155	6	8	phenylpropanoid biosynthetic process	BP
small	pos	GO:0009941	0.00487836	1.63109	36.8928	51	139	chloroplast envelope	CC
small	pos	GO:0007010	0.00492517	2.75879	7.911	15	31	cytoskeleton organization	BP
small	pos	GO:0017038	0.00492517	2.75879	7.911	15	31	protein import	BP
small	pos	GO:0005956	0.00494416	Inf	1.06166	4	4	protein kinase CK2 complex	CC
small	pos	GO:0009654	0.00501447	6.49026	2.65416	7	10	oxygen evolving complex	CC
small	pos	GO:0005983	0.00508463	14.6515	1.53116	5	6	starch catabolic process	BP
small	pos	GO:0015976	0.00508463	14.6515	1.53116	5	6	carbon utilization	BP
small	pos	GO:0015977	0.00508463	14.6515	1.53116	5	6	carbon utilization by fixation of carbon dioxide	BP
small	pos	GO:0019253	0.00508463	14.6515	1.53116	5	6	reductive pentose-phosphate cycle	BP
small	pos	GO:0019685	0.00508463	14.6515	1.53116	5	6	photosynthesis, dark reaction	BP
small	pos	GO:0009526	0.00515301	1.6005	39.5469	54	149	plastid envelope	CC
small	pos	GO:0016810	0.0052241	2.61818	8.67218	16	34	hydrolase activity, acting on carbon-nitrogen (but not peptide) bonds	MF
small	pos	GO:0032993	0.00581006	8.3401	2.12332	6	8	protein-DNA complex	CC
small	pos	GO:0043933	0.00583716	2.16221	13.2701	22	52	macromolecular complex subunit organization	BP
small	pos	GO:0003723	0.00584925	1.77621	24.4862	36	96	RNA binding	MF
small	pos	GO:0046912	0.00637541	4.69819	3.31584	8	13	transferase activity, transferring acyl groups, acyl groups converted into alkyl on transfer	MF
small	pos	GO:0009309	0.00656802	1.92262	18.1187	28	71	amine biosynthetic process	BP
small	pos	GO:0044262	0.00729979	1.83162	20.6707	31	81	cellular carbohydrate metabolic process	BP
small	pos	GO:0006461	0.00742556	2.47803	8.93177	16	35	protein complex assembly	BP
small	pos	GO:0070271	0.00742556	2.47803	8.93177	16	35	protein complex biogenesis	BP
small	pos	GO:0009705	0.00827069	4.45153	3.4504	8	13	plant-type vacuole membrane	CC
small	pos	GO:0044272	0.00841033	2.93853	6.12464	12	24	sulfur compound biosynthetic process	BP
small	pos	GO:0016138	0.00845999	5.13233	2.80713	7	11	glycoside biosynthetic process	BP
small	pos	GO:0031090	0.00897986	1.43987	58.126	74	219	organelle membrane	CC
small	pos	GO:0003899	0.00909949	2.73119	6.88673	13	27	DNA-directed RNA polymerase activity	MF
small	pos	GO:0033036	0.00939786	1.63953	29.3473	41	115	macromolecule localization	BP
