# Supplementary material for: Predicting genome-wide redundancy using machine learning
Source: BMC Evol Biol. 2010 Nov 18;10:357. doi: 10.1186/1471-2148-10-357 (PMC2998534; doi:10.1186/1471-2148-10-357)
Supplement: Additional file 7 — A table of gene family sizes for each of the over-represented GO terms. [file 1471-2148-10-357-S7.XLS]

## Sheet: go_family.csv
size	redundant	GOID	Term	Category	family	count
large	neg	GO:0080090	regulation of primary metabolic process	BP	AP2-EREBP Transcription Factor Family	52
large	neg	GO:0080090	regulation of primary metabolic process	BP	MYB3R- and R2R3- type MYB- encoding genes	37
large	neg	GO:0080090	regulation of primary metabolic process	BP	MYB Transcription Factor Family	35
large	neg	GO:0080090	regulation of primary metabolic process	BP	basic Helix-Loop-Helix (bHLH) Transcription Factor	34
large	neg	GO:0080090	regulation of primary metabolic process	BP	bHLH Transcription Factor Family	33
large	neg	GO:0080090	regulation of primary metabolic process	BP	MADS Transcription Factor Family	18
large	neg	GO:0080090	regulation of primary metabolic process	BP	MADS-box Transcription Factor Family	18
large	neg	GO:0080090	regulation of primary metabolic process	BP	WRKY Transcription Factor Family	16
large	neg	GO:0080090	regulation of primary metabolic process	BP	bZIP Transcription Factor Family	16
large	neg	GO:0080090	regulation of primary metabolic process	BP	basic region leucine zipper (bZIP) Transcription Factor	16
large	neg	GO:0080090	regulation of primary metabolic process	BP	C2C2-Dof Transcription Factor Family	15
large	neg	GO:0080090	regulation of primary metabolic process	BP	Dof family	15
large	neg	GO:0080090	regulation of primary metabolic process	BP	Homeobox Transcription Factor Family	15
large	neg	GO:0080090	regulation of primary metabolic process	BP	G2-like Transcription Factor Family	12
large	neg	GO:0080090	regulation of primary metabolic process	BP	Type I MADS box	12
large	neg	GO:0080090	regulation of primary metabolic process	BP	GRAS Proteins	11
large	neg	GO:0080090	regulation of primary metabolic process	BP	C2H2 Transcription Factor Family	10
large	neg	GO:0080090	regulation of primary metabolic process	BP	GRAS Transcription Factor Family	10
large	neg	GO:0080090	regulation of primary metabolic process	BP	HSF Transcription Factor Family	9
large	neg	GO:0080090	regulation of primary metabolic process	BP	Heat Stress Transcription Factor (Hsf) family	9
large	neg	GO:0080090	regulation of primary metabolic process	BP	ARR-B Transcription Factor Family	8
large	neg	GO:0080090	regulation of primary metabolic process	BP	C2C2-CO-like Transcription Factor Family	6
large	neg	GO:0080090	regulation of primary metabolic process	BP	Response Regulator: B- Type	6
large	neg	GO:0080090	regulation of primary metabolic process	BP	WRKY Transcription Factor; Group I	6
large	neg	GO:0080090	regulation of primary metabolic process	BP	RAV Transcription Factor Family	5
large	neg	GO:0080090	regulation of primary metabolic process	BP	ARF Transcription Factor Family	4
large	neg	GO:0080090	regulation of primary metabolic process	BP	WRKY Transcription Factor; Group II-c	4
large	neg	GO:0080090	regulation of primary metabolic process	BP	WRKY Transcription Factor; Group II-d	4
large	neg	GO:0080090	regulation of primary metabolic process	BP	NAC Transcription Factor Family	3
large	neg	GO:0080090	regulation of primary metabolic process	BP	WRKY Transcription Factor; Group III	3
large	neg	GO:0009889	regulation of biosynthetic process	BP	AP2-EREBP Transcription Factor Family	52
large	neg	GO:0009889	regulation of biosynthetic process	BP	MYB3R- and R2R3- type MYB- encoding genes	37
large	neg	GO:0009889	regulation of biosynthetic process	BP	MYB Transcription Factor Family	35
large	neg	GO:0009889	regulation of biosynthetic process	BP	basic Helix-Loop-Helix (bHLH) Transcription Factor	33
large	neg	GO:0009889	regulation of biosynthetic process	BP	bHLH Transcription Factor Family	32
large	neg	GO:0009889	regulation of biosynthetic process	BP	MADS Transcription Factor Family	18
large	neg	GO:0009889	regulation of biosynthetic process	BP	MADS-box Transcription Factor Family	18
large	neg	GO:0009889	regulation of biosynthetic process	BP	WRKY Transcription Factor Family	16
large	neg	GO:0009889	regulation of biosynthetic process	BP	bZIP Transcription Factor Family	16
large	neg	GO:0009889	regulation of biosynthetic process	BP	basic region leucine zipper (bZIP) Transcription Factor	16
large	neg	GO:0009889	regulation of biosynthetic process	BP	C2C2-Dof Transcription Factor Family	15
large	neg	GO:0009889	regulation of biosynthetic process	BP	Dof family	15
large	neg	GO:0009889	regulation of biosynthetic process	BP	Homeobox Transcription Factor Family	15
large	neg	GO:0009889	regulation of biosynthetic process	BP	G2-like Transcription Factor Family	12
large	neg	GO:0009889	regulation of biosynthetic process	BP	Type I MADS box	12
large	neg	GO:0009889	regulation of biosynthetic process	BP	GRAS Proteins	11
large	neg	GO:0009889	regulation of biosynthetic process	BP	C2H2 Transcription Factor Family	10
large	neg	GO:0009889	regulation of biosynthetic process	BP	GRAS Transcription Factor Family	10
large	neg	GO:0009889	regulation of biosynthetic process	BP	HSF Transcription Factor Family	9
large	neg	GO:0009889	regulation of biosynthetic process	BP	Heat Stress Transcription Factor (Hsf) family	9
large	neg	GO:0009889	regulation of biosynthetic process	BP	ARR-B Transcription Factor Family	8
large	neg	GO:0009889	regulation of biosynthetic process	BP	C2C2-CO-like Transcription Factor Family	6
large	neg	GO:0009889	regulation of biosynthetic process	BP	Response Regulator: B- Type	6
large	neg	GO:0009889	regulation of biosynthetic process	BP	WRKY Transcription Factor; Group I	6
large	neg	GO:0009889	regulation of biosynthetic process	BP	RAV Transcription Factor Family	5
large	neg	GO:0009889	regulation of biosynthetic process	BP	ARF Transcription Factor Family	4
large	neg	GO:0009889	regulation of biosynthetic process	BP	WRKY Transcription Factor; Group II-c	4
large	neg	GO:0009889	regulation of biosynthetic process	BP	WRKY Transcription Factor; Group II-d	4
large	neg	GO:0009889	regulation of biosynthetic process	BP	NAC Transcription Factor Family	3
large	neg	GO:0009889	regulation of biosynthetic process	BP	WRKY Transcription Factor; Group III	3
large	neg	GO:0031326	regulation of cellular biosynthetic process	BP	AP2-EREBP Transcription Factor Family	52
large	neg	GO:0031326	regulation of cellular biosynthetic process	BP	MYB3R- and R2R3- type MYB- encoding genes	37
large	neg	GO:0031326	regulation of cellular biosynthetic process	BP	MYB Transcription Factor Family	35
large	neg	GO:0031326	regulation of cellular biosynthetic process	BP	basic Helix-Loop-Helix (bHLH) Transcription Factor	33
large	neg	GO:0031326	regulation of cellular biosynthetic process	BP	bHLH Transcription Factor Family	32
large	neg	GO:0031326	regulation of cellular biosynthetic process	BP	MADS Transcription Factor Family	18
large	neg	GO:0031326	regulation of cellular biosynthetic process	BP	MADS-box Transcription Factor Family	18
large	neg	GO:0031326	regulation of cellular biosynthetic process	BP	WRKY Transcription Factor Family	16
large	neg	GO:0031326	regulation of cellular biosynthetic process	BP	bZIP Transcription Factor Family	16
large	neg	GO:0031326	regulation of cellular biosynthetic process	BP	basic region leucine zipper (bZIP) Transcription Factor	16
large	neg	GO:0031326	regulation of cellular biosynthetic process	BP	C2C2-Dof Transcription Factor Family	15
large	neg	GO:0031326	regulation of cellular biosynthetic process	BP	Dof family	15
large	neg	GO:0031326	regulation of cellular biosynthetic process	BP	Homeobox Transcription Factor Family	15
large	neg	GO:0031326	regulation of cellular biosynthetic process	BP	G2-like Transcription Factor Family	12
large	neg	GO:0031326	regulation of cellular biosynthetic process	BP	Type I MADS box	12
large	neg	GO:0031326	regulation of cellular biosynthetic process	BP	GRAS Proteins	11
large	neg	GO:0031326	regulation of cellular biosynthetic process	BP	C2H2 Transcription Factor Family	10
large	neg	GO:0031326	regulation of cellular biosynthetic process	BP	GRAS Transcription Factor Family	10
large	neg	GO:0031326	regulation of cellular biosynthetic process	BP	HSF Transcription Factor Family	9
large	neg	GO:0031326	regulation of cellular biosynthetic process	BP	Heat Stress Transcription Factor (Hsf) family	9
large	neg	GO:0031326	regulation of cellular biosynthetic process	BP	ARR-B Transcription Factor Family	8
large	neg	GO:0031326	regulation of cellular biosynthetic process	BP	C2C2-CO-like Transcription Factor Family	6
large	neg	GO:0031326	regulation of cellular biosynthetic process	BP	Response Regulator: B- Type	6
large	neg	GO:0031326	regulation of cellular biosynthetic process	BP	WRKY Transcription Factor; Group I	6
large	neg	GO:0031326	regulation of cellular biosynthetic process	BP	RAV Transcription Factor Family	5
large	neg	GO:0031326	regulation of cellular biosynthetic process	BP	ARF Transcription Factor Family	4
large	neg	GO:0031326	regulation of cellular biosynthetic process	BP	WRKY Transcription Factor; Group II-c	4
large	neg	GO:0031326	regulation of cellular biosynthetic process	BP	WRKY Transcription Factor; Group II-d	4
large	neg	GO:0031326	regulation of cellular biosynthetic process	BP	NAC Transcription Factor Family	3
large	neg	GO:0031326	regulation of cellular biosynthetic process	BP	WRKY Transcription Factor; Group III	3
large	neg	GO:0019222	regulation of metabolic process	BP	AP2-EREBP Transcription Factor Family	52
large	neg	GO:0019222	regulation of metabolic process	BP	MYB3R- and R2R3- type MYB- encoding genes	37
large	neg	GO:0019222	regulation of metabolic process	BP	MYB Transcription Factor Family	35
large	neg	GO:0019222	regulation of metabolic process	BP	basic Helix-Loop-Helix (bHLH) Transcription Factor	34
large	neg	GO:0019222	regulation of metabolic process	BP	bHLH Transcription Factor Family	33
large	neg	GO:0019222	regulation of metabolic process	BP	MADS Transcription Factor Family	18
large	neg	GO:0019222	regulation of metabolic process	BP	MADS-box Transcription Factor Family	18
large	neg	GO:0019222	regulation of metabolic process	BP	WRKY Transcription Factor Family	16
large	neg	GO:0019222	regulation of metabolic process	BP	bZIP Transcription Factor Family	16
large	neg	GO:0019222	regulation of metabolic process	BP	basic region leucine zipper (bZIP) Transcription Factor	16
large	neg	GO:0019222	regulation of metabolic process	BP	C2C2-Dof Transcription Factor Family	15
large	neg	GO:0019222	regulation of metabolic process	BP	Dof family	15
large	neg	GO:0019222	regulation of metabolic process	BP	Homeobox Transcription Factor Family	15
large	neg	GO:0019222	regulation of metabolic process	BP	G2-like Transcription Factor Family	12
large	neg	GO:0019222	regulation of metabolic process	BP	GRAS Proteins	12
large	neg	GO:0019222	regulation of metabolic process	BP	Type I MADS box	12
large	neg	GO:0019222	regulation of metabolic process	BP	GRAS Transcription Factor Family	11
large	neg	GO:0019222	regulation of metabolic process	BP	C2H2 Transcription Factor Family	10
large	neg	GO:0019222	regulation of metabolic process	BP	HSF Transcription Factor Family	9
large	neg	GO:0019222	regulation of metabolic process	BP	Heat Stress Transcription Factor (Hsf) family	9
large	neg	GO:0019222	regulation of metabolic process	BP	ARR-B Transcription Factor Family	8
large	neg	GO:0019222	regulation of metabolic process	BP	C2C2-CO-like Transcription Factor Family	6
large	neg	GO:0019222	regulation of metabolic process	BP	Response Regulator: B- Type	6
large	neg	GO:0019222	regulation of metabolic process	BP	WRKY Transcription Factor; Group I	6
large	neg	GO:0019222	regulation of metabolic process	BP	RAV Transcription Factor Family	5
large	neg	GO:0019222	regulation of metabolic process	BP	ARF Transcription Factor Family	4
large	neg	GO:0019222	regulation of metabolic process	BP	WRKY Transcription Factor; Group II-c	4
large	neg	GO:0019222	regulation of metabolic process	BP	WRKY Transcription Factor; Group II-d	4
large	neg	GO:0019222	regulation of metabolic process	BP	NAC Transcription Factor Family	3
large	neg	GO:0019222	regulation of metabolic process	BP	WRKY Transcription Factor; Group III	3
large	neg	GO:0031323	regulation of cellular metabolic process	BP	AP2-EREBP Transcription Factor Family	52
large	neg	GO:0031323	regulation of cellular metabolic process	BP	MYB3R- and R2R3- type MYB- encoding genes	37
large	neg	GO:0031323	regulation of cellular metabolic process	BP	MYB Transcription Factor Family	35
large	neg	GO:0031323	regulation of cellular metabolic process	BP	basic Helix-Loop-Helix (bHLH) Transcription Factor	34
large	neg	GO:0031323	regulation of cellular metabolic process	BP	bHLH Transcription Factor Family	33
large	neg	GO:0031323	regulation of cellular metabolic process	BP	MADS Transcription Factor Family	18
large	neg	GO:0031323	regulation of cellular metabolic process	BP	MADS-box Transcription Factor Family	18
large	neg	GO:0031323	regulation of cellular metabolic process	BP	WRKY Transcription Factor Family	16
large	neg	GO:0031323	regulation of cellular metabolic process	BP	bZIP Transcription Factor Family	16
large	neg	GO:0031323	regulation of cellular metabolic process	BP	basic region leucine zipper (bZIP) Transcription Factor	16
large	neg	GO:0031323	regulation of cellular metabolic process	BP	C2C2-Dof Transcription Factor Family	15
large	neg	GO:0031323	regulation of cellular metabolic process	BP	Dof family	15
large	neg	GO:0031323	regulation of cellular metabolic process	BP	Homeobox Transcription Factor Family	15
large	neg	GO:0031323	regulation of cellular metabolic process	BP	G2-like Transcription Factor Family	12
large	neg	GO:0031323	regulation of cellular metabolic process	BP	GRAS Proteins	12
large	neg	GO:0031323	regulation of cellular metabolic process	BP	Type I MADS box	12
large	neg	GO:0031323	regulation of cellular metabolic process	BP	GRAS Transcription Factor Family	11
large	neg	GO:0031323	regulation of cellular metabolic process	BP	C2H2 Transcription Factor Family	10
large	neg	GO:0031323	regulation of cellular metabolic process	BP	HSF Transcription Factor Family	9
large	neg	GO:0031323	regulation of cellular metabolic process	BP	Heat Stress Transcription Factor (Hsf) family	9
large	neg	GO:0031323	regulation of cellular metabolic process	BP	ARR-B Transcription Factor Family	8
large	neg	GO:0031323	regulation of cellular metabolic process	BP	C2C2-CO-like Transcription Factor Family	6
large	neg	GO:0031323	regulation of cellular metabolic process	BP	Response Regulator: B- Type	6
large	neg	GO:0031323	regulation of cellular metabolic process	BP	WRKY Transcription Factor; Group I	6
large	neg	GO:0031323	regulation of cellular metabolic process	BP	RAV Transcription Factor Family	5
large	neg	GO:0031323	regulation of cellular metabolic process	BP	ARF Transcription Factor Family	4
large	neg	GO:0031323	regulation of cellular metabolic process	BP	WRKY Transcription Factor; Group II-c	4
large	neg	GO:0031323	regulation of cellular metabolic process	BP	WRKY Transcription Factor; Group II-d	4
large	neg	GO:0031323	regulation of cellular metabolic process	BP	NAC Transcription Factor Family	3
large	neg	GO:0031323	regulation of cellular metabolic process	BP	WRKY Transcription Factor; Group III	3
large	neg	GO:0060255	regulation of macromolecule metabolic process	BP	AP2-EREBP Transcription Factor Family	52
large	neg	GO:0060255	regulation of macromolecule metabolic process	BP	MYB3R- and R2R3- type MYB- encoding genes	37
large	neg	GO:0060255	regulation of macromolecule metabolic process	BP	MYB Transcription Factor Family	35
large	neg	GO:0060255	regulation of macromolecule metabolic process	BP	basic Helix-Loop-Helix (bHLH) Transcription Factor	33
large	neg	GO:0060255	regulation of macromolecule metabolic process	BP	bHLH Transcription Factor Family	32
large	neg	GO:0060255	regulation of macromolecule metabolic process	BP	MADS Transcription Factor Family	18
large	neg	GO:0060255	regulation of macromolecule metabolic process	BP	MADS-box Transcription Factor Family	18
large	neg	GO:0060255	regulation of macromolecule metabolic process	BP	WRKY Transcription Factor Family	16
large	neg	GO:0060255	regulation of macromolecule metabolic process	BP	bZIP Transcription Factor Family	16
large	neg	GO:0060255	regulation of macromolecule metabolic process	BP	basic region leucine zipper (bZIP) Transcription Factor	16
large	neg	GO:0060255	regulation of macromolecule metabolic process	BP	C2C2-Dof Transcription Factor Family	15
large	neg	GO:0060255	regulation of macromolecule metabolic process	BP	Dof family	15
large	neg	GO:0060255	regulation of macromolecule metabolic process	BP	Homeobox Transcription Factor Family	15
large	neg	GO:0060255	regulation of macromolecule metabolic process	BP	G2-like Transcription Factor Family	12
large	neg	GO:0060255	regulation of macromolecule metabolic process	BP	Type I MADS box	12
large	neg	GO:0060255	regulation of macromolecule metabolic process	BP	GRAS Proteins	11
large	neg	GO:0060255	regulation of macromolecule metabolic process	BP	C2H2 Transcription Factor Family	10
large	neg	GO:0060255	regulation of macromolecule metabolic process	BP	GRAS Transcription Factor Family	10
large	neg	GO:0060255	regulation of macromolecule metabolic process	BP	HSF Transcription Factor Family	9
large	neg	GO:0060255	regulation of macromolecule metabolic process	BP	Heat Stress Transcription Factor (Hsf) family	9
large	neg	GO:0060255	regulation of macromolecule metabolic process	BP	C2C2-CO-like Transcription Factor Family	6
large	neg	GO:0060255	regulation of macromolecule metabolic process	BP	WRKY Transcription Factor; Group I	6
large	neg	GO:0060255	regulation of macromolecule metabolic process	BP	ARR-B Transcription Factor Family	5
large	neg	GO:0060255	regulation of macromolecule metabolic process	BP	RAV Transcription Factor Family	5
large	neg	GO:0060255	regulation of macromolecule metabolic process	BP	ARF Transcription Factor Family	4
large	neg	GO:0060255	regulation of macromolecule metabolic process	BP	WRKY Transcription Factor; Group II-c	4
large	neg	GO:0060255	regulation of macromolecule metabolic process	BP	WRKY Transcription Factor; Group II-d	4
large	neg	GO:0060255	regulation of macromolecule metabolic process	BP	NAC Transcription Factor Family	3
large	neg	GO:0060255	regulation of macromolecule metabolic process	BP	Response Regulator: B- Type	3
large	neg	GO:0060255	regulation of macromolecule metabolic process	BP	WRKY Transcription Factor; Group III	3
large	neg	GO:0010556	regulation of macromolecule biosynthetic process	BP	AP2-EREBP Transcription Factor Family	52
large	neg	GO:0010556	regulation of macromolecule biosynthetic process	BP	MYB3R- and R2R3- type MYB- encoding genes	37
large	neg	GO:0010556	regulation of macromolecule biosynthetic process	BP	MYB Transcription Factor Family	35
large	neg	GO:0010556	regulation of macromolecule biosynthetic process	BP	basic Helix-Loop-Helix (bHLH) Transcription Factor	33
large	neg	GO:0010556	regulation of macromolecule biosynthetic process	BP	bHLH Transcription Factor Family	32
large	neg	GO:0010556	regulation of macromolecule biosynthetic process	BP	MADS Transcription Factor Family	18
large	neg	GO:0010556	regulation of macromolecule biosynthetic process	BP	MADS-box Transcription Factor Family	18
large	neg	GO:0010556	regulation of macromolecule biosynthetic process	BP	WRKY Transcription Factor Family	16
large	neg	GO:0010556	regulation of macromolecule biosynthetic process	BP	bZIP Transcription Factor Family	16
large	neg	GO:0010556	regulation of macromolecule biosynthetic process	BP	basic region leucine zipper (bZIP) Transcription Factor	16
large	neg	GO:0010556	regulation of macromolecule biosynthetic process	BP	C2C2-Dof Transcription Factor Family	15
large	neg	GO:0010556	regulation of macromolecule biosynthetic process	BP	Dof family	15
large	neg	GO:0010556	regulation of macromolecule biosynthetic process	BP	Homeobox Transcription Factor Family	15
large	neg	GO:0010556	regulation of macromolecule biosynthetic process	BP	G2-like Transcription Factor Family	12
large	neg	GO:0010556	regulation of macromolecule biosynthetic process	BP	Type I MADS box	12
large	neg	GO:0010556	regulation of macromolecule biosynthetic process	BP	GRAS Proteins	11
large	neg	GO:0010556	regulation of macromolecule biosynthetic process	BP	C2H2 Transcription Factor Family	10
large	neg	GO:0010556	regulation of macromolecule biosynthetic process	BP	GRAS Transcription Factor Family	10
large	neg	GO:0010556	regulation of macromolecule biosynthetic process	BP	HSF Transcription Factor Family	9
large	neg	GO:0010556	regulation of macromolecule biosynthetic process	BP	Heat Stress Transcription Factor (Hsf) family	9
large	neg	GO:0010556	regulation of macromolecule biosynthetic process	BP	C2C2-CO-like Transcription Factor Family	6
large	neg	GO:0010556	regulation of macromolecule biosynthetic process	BP	WRKY Transcription Factor; Group I	6
large	neg	GO:0010556	regulation of macromolecule biosynthetic process	BP	ARR-B Transcription Factor Family	5
large	neg	GO:0010556	regulation of macromolecule biosynthetic process	BP	RAV Transcription Factor Family	5
large	neg	GO:0010556	regulation of macromolecule biosynthetic process	BP	ARF Transcription Factor Family	4
large	neg	GO:0010556	regulation of macromolecule biosynthetic process	BP	WRKY Transcription Factor; Group II-c	4
large	neg	GO:0010556	regulation of macromolecule biosynthetic process	BP	WRKY Transcription Factor; Group II-d	4
large	neg	GO:0010556	regulation of macromolecule biosynthetic process	BP	NAC Transcription Factor Family	3
large	neg	GO:0010556	regulation of macromolecule biosynthetic process	BP	Response Regulator: B- Type	3
large	neg	GO:0010556	regulation of macromolecule biosynthetic process	BP	WRKY Transcription Factor; Group III	3
large	neg	GO:0030528	transcription regulator activity	MF	AP2-EREBP Transcription Factor Family	54
large	neg	GO:0030528	transcription regulator activity	MF	basic Helix-Loop-Helix (bHLH) Transcription Factor	41
large	neg	GO:0030528	transcription regulator activity	MF	bHLH Transcription Factor Family	40
large	neg	GO:0030528	transcription regulator activity	MF	MYB3R- and R2R3- type MYB- encoding genes	39
large	neg	GO:0030528	transcription regulator activity	MF	MYB Transcription Factor Family	38
large	neg	GO:0030528	transcription regulator activity	MF	MADS Transcription Factor Family	22
large	neg	GO:0030528	transcription regulator activity	MF	MADS-box Transcription Factor Family	22
large	neg	GO:0030528	transcription regulator activity	MF	NAC Transcription Factor Family	20
large	neg	GO:0030528	transcription regulator activity	MF	bZIP Transcription Factor Family	17
large	neg	GO:0030528	transcription regulator activity	MF	basic region leucine zipper (bZIP) Transcription Factor	17
large	neg	GO:0030528	transcription regulator activity	MF	Homeobox Transcription Factor Family	16
large	neg	GO:0030528	transcription regulator activity	MF	WRKY Transcription Factor Family	16
large	neg	GO:0030528	transcription regulator activity	MF	C2C2-Dof Transcription Factor Family	15
large	neg	GO:0030528	transcription regulator activity	MF	Dof family	15
large	neg	GO:0030528	transcription regulator activity	MF	GRAS Proteins	15
large	neg	GO:0030528	transcription regulator activity	MF	GRAS Transcription Factor Family	14
large	neg	GO:0030528	transcription regulator activity	MF	HSF Transcription Factor Family	14
large	neg	GO:0030528	transcription regulator activity	MF	Heat Stress Transcription Factor (Hsf) family	14
large	neg	GO:0030528	transcription regulator activity	MF	Type I MADS box	14
large	neg	GO:0030528	transcription regulator activity	MF	C2H2 Transcription Factor Family	13
large	neg	GO:0030528	transcription regulator activity	MF	G2-like Transcription Factor Family	13
large	neg	GO:0030528	transcription regulator activity	MF	ARR-B Transcription Factor Family	11
large	neg	GO:0030528	transcription regulator activity	MF	C2C2-CO-like Transcription Factor Family	9
large	neg	GO:0030528	transcription regulator activity	MF	Response Regulator: B- Type	9
large	neg	GO:0030528	transcription regulator activity	MF	WRKY Transcription Factor; Group I	6
large	neg	GO:0030528	transcription regulator activity	MF	RAV Transcription Factor Family	5
large	neg	GO:0030528	transcription regulator activity	MF	ARF Transcription Factor Family	4
large	neg	GO:0030528	transcription regulator activity	MF	Response Regulator: A- Type	4
large	neg	GO:0030528	transcription regulator activity	MF	Response Regulator: Pseudo	4
large	neg	GO:0030528	transcription regulator activity	MF	WRKY Transcription Factor; Group II-c	4
large	neg	GO:0030528	transcription regulator activity	MF	WRKY Transcription Factor; Group II-d	4
large	neg	GO:0030528	transcription regulator activity	MF	ABI3VP1 Transcription Factor Family	3
large	neg	GO:0030528	transcription regulator activity	MF	WRKY Transcription Factor; Group III	3
large	neg	GO:0051171	regulation of nitrogen compound metabolic process	BP	AP2-EREBP Transcription Factor Family	52
large	neg	GO:0051171	regulation of nitrogen compound metabolic process	BP	MYB3R- and R2R3- type MYB- encoding genes	37
large	neg	GO:0051171	regulation of nitrogen compound metabolic process	BP	MYB Transcription Factor Family	35
large	neg	GO:0051171	regulation of nitrogen compound metabolic process	BP	basic Helix-Loop-Helix (bHLH) Transcription Factor	33
large	neg	GO:0051171	regulation of nitrogen compound metabolic process	BP	bHLH Transcription Factor Family	32
large	neg	GO:0051171	regulation of nitrogen compound metabolic process	BP	MADS Transcription Factor Family	18
large	neg	GO:0051171	regulation of nitrogen compound metabolic process	BP	MADS-box Transcription Factor Family	18
large	neg	GO:0051171	regulation of nitrogen compound metabolic process	BP	WRKY Transcription Factor Family	16
large	neg	GO:0051171	regulation of nitrogen compound metabolic process	BP	bZIP Transcription Factor Family	16
large	neg	GO:0051171	regulation of nitrogen compound metabolic process	BP	basic region leucine zipper (bZIP) Transcription Factor	16
large	neg	GO:0051171	regulation of nitrogen compound metabolic process	BP	C2C2-Dof Transcription Factor Family	15
large	neg	GO:0051171	regulation of nitrogen compound metabolic process	BP	Dof family	15
large	neg	GO:0051171	regulation of nitrogen compound metabolic process	BP	Homeobox Transcription Factor Family	15
large	neg	GO:0051171	regulation of nitrogen compound metabolic process	BP	G2-like Transcription Factor Family	12
large	neg	GO:0051171	regulation of nitrogen compound metabolic process	BP	Type I MADS box	12
large	neg	GO:0051171	regulation of nitrogen compound metabolic process	BP	GRAS Proteins	11
large	neg	GO:0051171	regulation of nitrogen compound metabolic process	BP	C2H2 Transcription Factor Family	10
large	neg	GO:0051171	regulation of nitrogen compound metabolic process	BP	GRAS Transcription Factor Family	10
large	neg	GO:0051171	regulation of nitrogen compound metabolic process	BP	HSF Transcription Factor Family	9
large	neg	GO:0051171	regulation of nitrogen compound metabolic process	BP	Heat Stress Transcription Factor (Hsf) family	9
large	neg	GO:0051171	regulation of nitrogen compound metabolic process	BP	ARR-B Transcription Factor Family	8
large	neg	GO:0051171	regulation of nitrogen compound metabolic process	BP	C2C2-CO-like Transcription Factor Family	6
large	neg	GO:0051171	regulation of nitrogen compound metabolic process	BP	Response Regulator: B- Type	6
large	neg	GO:0051171	regulation of nitrogen compound metabolic process	BP	WRKY Transcription Factor; Group I	6
large	neg	GO:0051171	regulation of nitrogen compound metabolic process	BP	RAV Transcription Factor Family	5
large	neg	GO:0051171	regulation of nitrogen compound metabolic process	BP	ARF Transcription Factor Family	4
large	neg	GO:0051171	regulation of nitrogen compound metabolic process	BP	WRKY Transcription Factor; Group II-c	4
large	neg	GO:0051171	regulation of nitrogen compound metabolic process	BP	WRKY Transcription Factor; Group II-d	4
large	neg	GO:0051171	regulation of nitrogen compound metabolic process	BP	NAC Transcription Factor Family	3
large	neg	GO:0051171	regulation of nitrogen compound metabolic process	BP	WRKY Transcription Factor; Group III	3
large	neg	GO:0019219	regulation of nucleobase, nucleoside, nucleotide and nucleic acid metabolic process	BP	AP2-EREBP Transcription Factor Family	52
large	neg	GO:0019219	regulation of nucleobase, nucleoside, nucleotide and nucleic acid metabolic process	BP	MYB3R- and R2R3- type MYB- encoding genes	37
large	neg	GO:0019219	regulation of nucleobase, nucleoside, nucleotide and nucleic acid metabolic process	BP	MYB Transcription Factor Family	35
large	neg	GO:0019219	regulation of nucleobase, nucleoside, nucleotide and nucleic acid metabolic process	BP	basic Helix-Loop-Helix (bHLH) Transcription Factor	33
large	neg	GO:0019219	regulation of nucleobase, nucleoside, nucleotide and nucleic acid metabolic process	BP	bHLH Transcription Factor Family	32
large	neg	GO:0019219	regulation of nucleobase, nucleoside, nucleotide and nucleic acid metabolic process	BP	MADS Transcription Factor Family	18
large	neg	GO:0019219	regulation of nucleobase, nucleoside, nucleotide and nucleic acid metabolic process	BP	MADS-box Transcription Factor Family	18
large	neg	GO:0019219	regulation of nucleobase, nucleoside, nucleotide and nucleic acid metabolic process	BP	WRKY Transcription Factor Family	16
large	neg	GO:0019219	regulation of nucleobase, nucleoside, nucleotide and nucleic acid metabolic process	BP	bZIP Transcription Factor Family	16
large	neg	GO:0019219	regulation of nucleobase, nucleoside, nucleotide and nucleic acid metabolic process	BP	basic region leucine zipper (bZIP) Transcription Factor	16
large	neg	GO:0019219	regulation of nucleobase, nucleoside, nucleotide and nucleic acid metabolic process	BP	C2C2-Dof Transcription Factor Family	15
large	neg	GO:0019219	regulation of nucleobase, nucleoside, nucleotide and nucleic acid metabolic process	BP	Dof family	15
large	neg	GO:0019219	regulation of nucleobase, nucleoside, nucleotide and nucleic acid metabolic process	BP	Homeobox Transcription Factor Family	15
large	neg	GO:0019219	regulation of nucleobase, nucleoside, nucleotide and nucleic acid metabolic process	BP	G2-like Transcription Factor Family	12
large	neg	GO:0019219	regulation of nucleobase, nucleoside, nucleotide and nucleic acid metabolic process	BP	Type I MADS box	12
large	neg	GO:0019219	regulation of nucleobase, nucleoside, nucleotide and nucleic acid metabolic process	BP	GRAS Proteins	11
large	neg	GO:0019219	regulation of nucleobase, nucleoside, nucleotide and nucleic acid metabolic process	BP	C2H2 Transcription Factor Family	10
large	neg	GO:0019219	regulation of nucleobase, nucleoside, nucleotide and nucleic acid metabolic process	BP	GRAS Transcription Factor Family	10
large	neg	GO:0019219	regulation of nucleobase, nucleoside, nucleotide and nucleic acid metabolic process	BP	HSF Transcription Factor Family	9
large	neg	GO:0019219	regulation of nucleobase, nucleoside, nucleotide and nucleic acid metabolic process	BP	Heat Stress Transcription Factor (Hsf) family	9
large	neg	GO:0019219	regulation of nucleobase, nucleoside, nucleotide and nucleic acid metabolic process	BP	C2C2-CO-like Transcription Factor Family	6
large	neg	GO:0019219	regulation of nucleobase, nucleoside, nucleotide and nucleic acid metabolic process	BP	WRKY Transcription Factor; Group I	6
large	neg	GO:0019219	regulation of nucleobase, nucleoside, nucleotide and nucleic acid metabolic process	BP	ARR-B Transcription Factor Family	5
large	neg	GO:0019219	regulation of nucleobase, nucleoside, nucleotide and nucleic acid metabolic process	BP	RAV Transcription Factor Family	5
large	neg	GO:0019219	regulation of nucleobase, nucleoside, nucleotide and nucleic acid metabolic process	BP	ARF Transcription Factor Family	4
large	neg	GO:0019219	regulation of nucleobase, nucleoside, nucleotide and nucleic acid metabolic process	BP	WRKY Transcription Factor; Group II-c	4
large	neg	GO:0019219	regulation of nucleobase, nucleoside, nucleotide and nucleic acid metabolic process	BP	WRKY Transcription Factor; Group II-d	4
large	neg	GO:0019219	regulation of nucleobase, nucleoside, nucleotide and nucleic acid metabolic process	BP	NAC Transcription Factor Family	3
large	neg	GO:0019219	regulation of nucleobase, nucleoside, nucleotide and nucleic acid metabolic process	BP	Response Regulator: B- Type	3
large	neg	GO:0019219	regulation of nucleobase, nucleoside, nucleotide and nucleic acid metabolic process	BP	WRKY Transcription Factor; Group III	3
large	neg	GO:0006350	transcription	BP	AP2-EREBP Transcription Factor Family	52
large	neg	GO:0006350	transcription	BP	MYB3R- and R2R3- type MYB- encoding genes	37
large	neg	GO:0006350	transcription	BP	MYB Transcription Factor Family	35
large	neg	GO:0006350	transcription	BP	basic Helix-Loop-Helix (bHLH) Transcription Factor	33
large	neg	GO:0006350	transcription	BP	bHLH Transcription Factor Family	32
large	neg	GO:0006350	transcription	BP	MADS Transcription Factor Family	18
large	neg	GO:0006350	transcription	BP	MADS-box Transcription Factor Family	18
large	neg	GO:0006350	transcription	BP	WRKY Transcription Factor Family	16
large	neg	GO:0006350	transcription	BP	bZIP Transcription Factor Family	16
large	neg	GO:0006350	transcription	BP	basic region leucine zipper (bZIP) Transcription Factor	16
large	neg	GO:0006350	transcription	BP	C2C2-Dof Transcription Factor Family	15
large	neg	GO:0006350	transcription	BP	Dof family	15
large	neg	GO:0006350	transcription	BP	Homeobox Transcription Factor Family	15
large	neg	GO:0006350	transcription	BP	G2-like Transcription Factor Family	12
large	neg	GO:0006350	transcription	BP	Type I MADS box	12
large	neg	GO:0006350	transcription	BP	GRAS Proteins	11
large	neg	GO:0006350	transcription	BP	C2H2 Transcription Factor Family	10
large	neg	GO:0006350	transcription	BP	GRAS Transcription Factor Family	10
large	neg	GO:0006350	transcription	BP	HSF Transcription Factor Family	9
large	neg	GO:0006350	transcription	BP	Heat Stress Transcription Factor (Hsf) family	9
large	neg	GO:0006350	transcription	BP	C2C2-CO-like Transcription Factor Family	6
large	neg	GO:0006350	transcription	BP	WRKY Transcription Factor; Group I	6
large	neg	GO:0006350	transcription	BP	ARR-B Transcription Factor Family	5
large	neg	GO:0006350	transcription	BP	RAV Transcription Factor Family	5
large	neg	GO:0006350	transcription	BP	ARF Transcription Factor Family	4
large	neg	GO:0006350	transcription	BP	WRKY Transcription Factor; Group II-c	4
large	neg	GO:0006350	transcription	BP	WRKY Transcription Factor; Group II-d	4
large	neg	GO:0006350	transcription	BP	NAC Transcription Factor Family	3
large	neg	GO:0006350	transcription	BP	Response Regulator: B- Type	3
large	neg	GO:0006350	transcription	BP	WRKY Transcription Factor; Group III	3
large	neg	GO:0045449	regulation of transcription	BP	AP2-EREBP Transcription Factor Family	52
large	neg	GO:0045449	regulation of transcription	BP	MYB3R- and R2R3- type MYB- encoding genes	37
large	neg	GO:0045449	regulation of transcription	BP	MYB Transcription Factor Family	35
large	neg	GO:0045449	regulation of transcription	BP	basic Helix-Loop-Helix (bHLH) Transcription Factor	33
large	neg	GO:0045449	regulation of transcription	BP	bHLH Transcription Factor Family	32
large	neg	GO:0045449	regulation of transcription	BP	MADS Transcription Factor Family	18
large	neg	GO:0045449	regulation of transcription	BP	MADS-box Transcription Factor Family	18
large	neg	GO:0045449	regulation of transcription	BP	WRKY Transcription Factor Family	16
large	neg	GO:0045449	regulation of transcription	BP	bZIP Transcription Factor Family	16
large	neg	GO:0045449	regulation of transcription	BP	basic region leucine zipper (bZIP) Transcription Factor	16
large	neg	GO:0045449	regulation of transcription	BP	C2C2-Dof Transcription Factor Family	15
large	neg	GO:0045449	regulation of transcription	BP	Dof family	15
large	neg	GO:0045449	regulation of transcription	BP	Homeobox Transcription Factor Family	15
large	neg	GO:0045449	regulation of transcription	BP	G2-like Transcription Factor Family	12
large	neg	GO:0045449	regulation of transcription	BP	Type I MADS box	12
large	neg	GO:0045449	regulation of transcription	BP	GRAS Proteins	11
large	neg	GO:0045449	regulation of transcription	BP	C2H2 Transcription Factor Family	10
large	neg	GO:0045449	regulation of transcription	BP	GRAS Transcription Factor Family	10
large	neg	GO:0045449	regulation of transcription	BP	HSF Transcription Factor Family	9
large	neg	GO:0045449	regulation of transcription	BP	Heat Stress Transcription Factor (Hsf) family	9
large	neg	GO:0045449	regulation of transcription	BP	C2C2-CO-like Transcription Factor Family	6
large	neg	GO:0045449	regulation of transcription	BP	WRKY Transcription Factor; Group I	6
large	neg	GO:0045449	regulation of transcription	BP	ARR-B Transcription Factor Family	5
large	neg	GO:0045449	regulation of transcription	BP	RAV Transcription Factor Family	5
large	neg	GO:0045449	regulation of transcription	BP	ARF Transcription Factor Family	4
large	neg	GO:0045449	regulation of transcription	BP	WRKY Transcription Factor; Group II-c	4
large	neg	GO:0045449	regulation of transcription	BP	WRKY Transcription Factor; Group II-d	4
large	neg	GO:0045449	regulation of transcription	BP	NAC Transcription Factor Family	3
large	neg	GO:0045449	regulation of transcription	BP	Response Regulator: B- Type	3
large	neg	GO:0045449	regulation of transcription	BP	WRKY Transcription Factor; Group III	3
large	neg	GO:0010468	regulation of gene expression	BP	AP2-EREBP Transcription Factor Family	52
large	neg	GO:0010468	regulation of gene expression	BP	MYB3R- and R2R3- type MYB- encoding genes	37
large	neg	GO:0010468	regulation of gene expression	BP	MYB Transcription Factor Family	35
large	neg	GO:0010468	regulation of gene expression	BP	basic Helix-Loop-Helix (bHLH) Transcription Factor	33
large	neg	GO:0010468	regulation of gene expression	BP	bHLH Transcription Factor Family	32
large	neg	GO:0010468	regulation of gene expression	BP	MADS Transcription Factor Family	18
large	neg	GO:0010468	regulation of gene expression	BP	MADS-box Transcription Factor Family	18
large	neg	GO:0010468	regulation of gene expression	BP	WRKY Transcription Factor Family	16
large	neg	GO:0010468	regulation of gene expression	BP	bZIP Transcription Factor Family	16
large	neg	GO:0010468	regulation of gene expression	BP	basic region leucine zipper (bZIP) Transcription Factor	16
large	neg	GO:0010468	regulation of gene expression	BP	C2C2-Dof Transcription Factor Family	15
large	neg	GO:0010468	regulation of gene expression	BP	Dof family	15
large	neg	GO:0010468	regulation of gene expression	BP	Homeobox Transcription Factor Family	15
large	neg	GO:0010468	regulation of gene expression	BP	G2-like Transcription Factor Family	12
large	neg	GO:0010468	regulation of gene expression	BP	Type I MADS box	12
large	neg	GO:0010468	regulation of gene expression	BP	GRAS Proteins	11
large	neg	GO:0010468	regulation of gene expression	BP	C2H2 Transcription Factor Family	10
large	neg	GO:0010468	regulation of gene expression	BP	GRAS Transcription Factor Family	10
large	neg	GO:0010468	regulation of gene expression	BP	HSF Transcription Factor Family	9
large	neg	GO:0010468	regulation of gene expression	BP	Heat Stress Transcription Factor (Hsf) family	9
large	neg	GO:0010468	regulation of gene expression	BP	C2C2-CO-like Transcription Factor Family	6
large	neg	GO:0010468	regulation of gene expression	BP	WRKY Transcription Factor; Group I	6
large	neg	GO:0010468	regulation of gene expression	BP	ARR-B Transcription Factor Family	5
large	neg	GO:0010468	regulation of gene expression	BP	RAV Transcription Factor Family	5
large	neg	GO:0010468	regulation of gene expression	BP	ARF Transcription Factor Family	4
large	neg	GO:0010468	regulation of gene expression	BP	WRKY Transcription Factor; Group II-c	4
large	neg	GO:0010468	regulation of gene expression	BP	WRKY Transcription Factor; Group II-d	4
large	neg	GO:0010468	regulation of gene expression	BP	NAC Transcription Factor Family	3
large	neg	GO:0010468	regulation of gene expression	BP	Response Regulator: B- Type	3
large	neg	GO:0010468	regulation of gene expression	BP	WRKY Transcription Factor; Group III	3
large	neg	GO:0003677	DNA binding	MF	AP2-EREBP Transcription Factor Family	54
large	neg	GO:0003677	DNA binding	MF	basic Helix-Loop-Helix (bHLH) Transcription Factor	41
large	neg	GO:0003677	DNA binding	MF	bHLH Transcription Factor Family	40
large	neg	GO:0003677	DNA binding	MF	MYB3R- and R2R3- type MYB- encoding genes	39
large	neg	GO:0003677	DNA binding	MF	MYB Transcription Factor Family	38
large	neg	GO:0003677	DNA binding	MF	MADS Transcription Factor Family	22
large	neg	GO:0003677	DNA binding	MF	MADS-box Transcription Factor Family	22
large	neg	GO:0003677	DNA binding	MF	NAC Transcription Factor Family	21
large	neg	GO:0003677	DNA binding	MF	bZIP Transcription Factor Family	17
large	neg	GO:0003677	DNA binding	MF	basic region leucine zipper (bZIP) Transcription Factor	17
large	neg	GO:0003677	DNA binding	MF	Homeobox Transcription Factor Family	16
large	neg	GO:0003677	DNA binding	MF	WRKY Transcription Factor Family	16
large	neg	GO:0003677	DNA binding	MF	C2C2-Dof Transcription Factor Family	15
large	neg	GO:0003677	DNA binding	MF	Dof family	15
large	neg	GO:0003677	DNA binding	MF	GRAS Proteins	15
large	neg	GO:0003677	DNA binding	MF	GRAS Transcription Factor Family	14
large	neg	GO:0003677	DNA binding	MF	HSF Transcription Factor Family	14
large	neg	GO:0003677	DNA binding	MF	Heat Stress Transcription Factor (Hsf) family	14
large	neg	GO:0003677	DNA binding	MF	Type I MADS box	14
large	neg	GO:0003677	DNA binding	MF	C2H2 Transcription Factor Family	13
large	neg	GO:0003677	DNA binding	MF	G2-like Transcription Factor Family	13
large	neg	GO:0003677	DNA binding	MF	ARR-B Transcription Factor Family	10
large	neg	GO:0003677	DNA binding	MF	C2C2-CO-like Transcription Factor Family	9
large	neg	GO:0003677	DNA binding	MF	Response Regulator: B- Type	9
large	neg	GO:0003677	DNA binding	MF	WRKY Transcription Factor; Group I	6
large	neg	GO:0003677	DNA binding	MF	RAV Transcription Factor Family	5
large	neg	GO:0003677	DNA binding	MF	ARF Transcription Factor Family	4
large	neg	GO:0003677	DNA binding	MF	WRKY Transcription Factor; Group II-c	4
large	neg	GO:0003677	DNA binding	MF	WRKY Transcription Factor; Group II-d	4
large	neg	GO:0003677	DNA binding	MF	ABI3VP1 Transcription Factor Family	3
large	neg	GO:0003677	DNA binding	MF	Rad5/16 gene family	3
large	neg	GO:0003677	DNA binding	MF	WRKY Transcription Factor; Group III	3
large	neg	GO:0003700	transcription factor activity	MF	AP2-EREBP Transcription Factor Family	54
large	neg	GO:0003700	transcription factor activity	MF	basic Helix-Loop-Helix (bHLH) Transcription Factor	41
large	neg	GO:0003700	transcription factor activity	MF	bHLH Transcription Factor Family	40
large	neg	GO:0003700	transcription factor activity	MF	MYB3R- and R2R3- type MYB- encoding genes	39
large	neg	GO:0003700	transcription factor activity	MF	MYB Transcription Factor Family	38
large	neg	GO:0003700	transcription factor activity	MF	MADS Transcription Factor Family	22
large	neg	GO:0003700	transcription factor activity	MF	MADS-box Transcription Factor Family	22
large	neg	GO:0003700	transcription factor activity	MF	NAC Transcription Factor Family	20
large	neg	GO:0003700	transcription factor activity	MF	bZIP Transcription Factor Family	17
large	neg	GO:0003700	transcription factor activity	MF	basic region leucine zipper (bZIP) Transcription Factor	17
large	neg	GO:0003700	transcription factor activity	MF	Homeobox Transcription Factor Family	16
large	neg	GO:0003700	transcription factor activity	MF	WRKY Transcription Factor Family	16
large	neg	GO:0003700	transcription factor activity	MF	C2C2-Dof Transcription Factor Family	15
large	neg	GO:0003700	transcription factor activity	MF	Dof family	15
large	neg	GO:0003700	transcription factor activity	MF	GRAS Proteins	15
large	neg	GO:0003700	transcription factor activity	MF	GRAS Transcription Factor Family	14
large	neg	GO:0003700	transcription factor activity	MF	HSF Transcription Factor Family	14
large	neg	GO:0003700	transcription factor activity	MF	Heat Stress Transcription Factor (Hsf) family	14
large	neg	GO:0003700	transcription factor activity	MF	Type I MADS box	14
large	neg	GO:0003700	transcription factor activity	MF	C2H2 Transcription Factor Family	13
large	neg	GO:0003700	transcription factor activity	MF	G2-like Transcription Factor Family	13
large	neg	GO:0003700	transcription factor activity	MF	ARR-B Transcription Factor Family	10
large	neg	GO:0003700	transcription factor activity	MF	C2C2-CO-like Transcription Factor Family	9
large	neg	GO:0003700	transcription factor activity	MF	Response Regulator: B- Type	9
large	neg	GO:0003700	transcription factor activity	MF	WRKY Transcription Factor; Group I	6
large	neg	GO:0003700	transcription factor activity	MF	RAV Transcription Factor Family	5
large	neg	GO:0003700	transcription factor activity	MF	ARF Transcription Factor Family	4
large	neg	GO:0003700	transcription factor activity	MF	WRKY Transcription Factor; Group II-c	4
large	neg	GO:0003700	transcription factor activity	MF	WRKY Transcription Factor; Group II-d	4
large	neg	GO:0003700	transcription factor activity	MF	ABI3VP1 Transcription Factor Family	3
large	neg	GO:0003700	transcription factor activity	MF	WRKY Transcription Factor; Group III	3
large	neg	GO:0034961	cellular biopolymer biosynthetic process	BP	AP2-EREBP Transcription Factor Family	52
large	neg	GO:0034961	cellular biopolymer biosynthetic process	BP	MYB3R- and R2R3- type MYB- encoding genes	37
large	neg	GO:0034961	cellular biopolymer biosynthetic process	BP	MYB Transcription Factor Family	35
large	neg	GO:0034961	cellular biopolymer biosynthetic process	BP	basic Helix-Loop-Helix (bHLH) Transcription Factor	33
large	neg	GO:0034961	cellular biopolymer biosynthetic process	BP	bHLH Transcription Factor Family	32
large	neg	GO:0034961	cellular biopolymer biosynthetic process	BP	MADS Transcription Factor Family	18
large	neg	GO:0034961	cellular biopolymer biosynthetic process	BP	MADS-box Transcription Factor Family	18
large	neg	GO:0034961	cellular biopolymer biosynthetic process	BP	WRKY Transcription Factor Family	16
large	neg	GO:0034961	cellular biopolymer biosynthetic process	BP	bZIP Transcription Factor Family	16
large	neg	GO:0034961	cellular biopolymer biosynthetic process	BP	basic region leucine zipper (bZIP) Transcription Factor	16
large	neg	GO:0034961	cellular biopolymer biosynthetic process	BP	C2C2-Dof Transcription Factor Family	15
large	neg	GO:0034961	cellular biopolymer biosynthetic process	BP	Dof family	15
large	neg	GO:0034961	cellular biopolymer biosynthetic process	BP	Homeobox Transcription Factor Family	15
large	neg	GO:0034961	cellular biopolymer biosynthetic process	BP	G2-like Transcription Factor Family	12
large	neg	GO:0034961	cellular biopolymer biosynthetic process	BP	Type I MADS box	12
large	neg	GO:0034961	cellular biopolymer biosynthetic process	BP	GRAS Proteins	11
large	neg	GO:0034961	cellular biopolymer biosynthetic process	BP	C2H2 Transcription Factor Family	10
large	neg	GO:0034961	cellular biopolymer biosynthetic process	BP	GRAS Transcription Factor Family	10
large	neg	GO:0034961	cellular biopolymer biosynthetic process	BP	HSF Transcription Factor Family	9
large	neg	GO:0034961	cellular biopolymer biosynthetic process	BP	Heat Stress Transcription Factor (Hsf) family	9
large	neg	GO:0034961	cellular biopolymer biosynthetic process	BP	C2C2-CO-like Transcription Factor Family	6
large	neg	GO:0034961	cellular biopolymer biosynthetic process	BP	WRKY Transcription Factor; Group I	6
large	neg	GO:0034961	cellular biopolymer biosynthetic process	BP	ARR-B Transcription Factor Family	5
large	neg	GO:0034961	cellular biopolymer biosynthetic process	BP	RAV Transcription Factor Family	5
large	neg	GO:0034961	cellular biopolymer biosynthetic process	BP	ARF Transcription Factor Family	4
large	neg	GO:0034961	cellular biopolymer biosynthetic process	BP	WRKY Transcription Factor; Group II-c	4
large	neg	GO:0034961	cellular biopolymer biosynthetic process	BP	WRKY Transcription Factor; Group II-d	4
large	neg	GO:0034961	cellular biopolymer biosynthetic process	BP	NAC Transcription Factor Family	3
large	neg	GO:0034961	cellular biopolymer biosynthetic process	BP	Response Regulator: B- Type	3
large	neg	GO:0034961	cellular biopolymer biosynthetic process	BP	WRKY Transcription Factor; Group III	3
large	neg	GO:0043284	biopolymer biosynthetic process	BP	AP2-EREBP Transcription Factor Family	52
large	neg	GO:0043284	biopolymer biosynthetic process	BP	MYB3R- and R2R3- type MYB- encoding genes	37
large	neg	GO:0043284	biopolymer biosynthetic process	BP	MYB Transcription Factor Family	35
large	neg	GO:0043284	biopolymer biosynthetic process	BP	basic Helix-Loop-Helix (bHLH) Transcription Factor	33
large	neg	GO:0043284	biopolymer biosynthetic process	BP	bHLH Transcription Factor Family	32
large	neg	GO:0043284	biopolymer biosynthetic process	BP	MADS Transcription Factor Family	18
large	neg	GO:0043284	biopolymer biosynthetic process	BP	MADS-box Transcription Factor Family	18
large	neg	GO:0043284	biopolymer biosynthetic process	BP	WRKY Transcription Factor Family	16
large	neg	GO:0043284	biopolymer biosynthetic process	BP	bZIP Transcription Factor Family	16
large	neg	GO:0043284	biopolymer biosynthetic process	BP	basic region leucine zipper (bZIP) Transcription Factor	16
large	neg	GO:0043284	biopolymer biosynthetic process	BP	C2C2-Dof Transcription Factor Family	15
large	neg	GO:0043284	biopolymer biosynthetic process	BP	Dof family	15
large	neg	GO:0043284	biopolymer biosynthetic process	BP	Homeobox Transcription Factor Family	15
large	neg	GO:0043284	biopolymer biosynthetic process	BP	G2-like Transcription Factor Family	12
large	neg	GO:0043284	biopolymer biosynthetic process	BP	Type I MADS box	12
large	neg	GO:0043284	biopolymer biosynthetic process	BP	GRAS Proteins	11
large	neg	GO:0043284	biopolymer biosynthetic process	BP	C2H2 Transcription Factor Family	10
large	neg	GO:0043284	biopolymer biosynthetic process	BP	GRAS Transcription Factor Family	10
large	neg	GO:0043284	biopolymer biosynthetic process	BP	HSF Transcription Factor Family	9
large	neg	GO:0043284	biopolymer biosynthetic process	BP	Heat Stress Transcription Factor (Hsf) family	9
large	neg	GO:0043284	biopolymer biosynthetic process	BP	C2C2-CO-like Transcription Factor Family	6
large	neg	GO:0043284	biopolymer biosynthetic process	BP	WRKY Transcription Factor; Group I	6
large	neg	GO:0043284	biopolymer biosynthetic process	BP	ARR-B Transcription Factor Family	5
large	neg	GO:0043284	biopolymer biosynthetic process	BP	Glycosyltransferase- Family 2	5
large	neg	GO:0043284	biopolymer biosynthetic process	BP	RAV Transcription Factor Family	5
large	neg	GO:0043284	biopolymer biosynthetic process	BP	ARF Transcription Factor Family	4
large	neg	GO:0043284	biopolymer biosynthetic process	BP	WRKY Transcription Factor; Group II-c	4
large	neg	GO:0043284	biopolymer biosynthetic process	BP	WRKY Transcription Factor; Group II-d	4
large	neg	GO:0043284	biopolymer biosynthetic process	BP	NAC Transcription Factor Family	3
large	neg	GO:0043284	biopolymer biosynthetic process	BP	Response Regulator: B- Type	3
large	neg	GO:0043284	biopolymer biosynthetic process	BP	WRKY Transcription Factor; Group III	3
large	neg	GO:0006807	nitrogen compound metabolic process	BP	AP2-EREBP Transcription Factor Family	52
large	neg	GO:0006807	nitrogen compound metabolic process	BP	MYB3R- and R2R3- type MYB- encoding genes	37
large	neg	GO:0006807	nitrogen compound metabolic process	BP	MYB Transcription Factor Family	35
large	neg	GO:0006807	nitrogen compound metabolic process	BP	basic Helix-Loop-Helix (bHLH) Transcription Factor	33
large	neg	GO:0006807	nitrogen compound metabolic process	BP	bHLH Transcription Factor Family	32
large	neg	GO:0006807	nitrogen compound metabolic process	BP	MADS Transcription Factor Family	18
large	neg	GO:0006807	nitrogen compound metabolic process	BP	MADS-box Transcription Factor Family	18
large	neg	GO:0006807	nitrogen compound metabolic process	BP	Homeobox Transcription Factor Family	16
large	neg	GO:0006807	nitrogen compound metabolic process	BP	WRKY Transcription Factor Family	16
large	neg	GO:0006807	nitrogen compound metabolic process	BP	bZIP Transcription Factor Family	16
large	neg	GO:0006807	nitrogen compound metabolic process	BP	basic region leucine zipper (bZIP) Transcription Factor	16
large	neg	GO:0006807	nitrogen compound metabolic process	BP	C2C2-Dof Transcription Factor Family	15
large	neg	GO:0006807	nitrogen compound metabolic process	BP	Dof family	15
large	neg	GO:0006807	nitrogen compound metabolic process	BP	G2-like Transcription Factor Family	12
large	neg	GO:0006807	nitrogen compound metabolic process	BP	Type I MADS box	12
large	neg	GO:0006807	nitrogen compound metabolic process	BP	GRAS Proteins	11
large	neg	GO:0006807	nitrogen compound metabolic process	BP	C2H2 Transcription Factor Family	10
large	neg	GO:0006807	nitrogen compound metabolic process	BP	GRAS Transcription Factor Family	10
large	neg	GO:0006807	nitrogen compound metabolic process	BP	HSF Transcription Factor Family	9
large	neg	GO:0006807	nitrogen compound metabolic process	BP	Heat Stress Transcription Factor (Hsf) family	9
large	neg	GO:0006807	nitrogen compound metabolic process	BP	ARR-B Transcription Factor Family	8
large	neg	GO:0006807	nitrogen compound metabolic process	BP	C2C2-CO-like Transcription Factor Family	6
large	neg	GO:0006807	nitrogen compound metabolic process	BP	Response Regulator: B- Type	6
large	neg	GO:0006807	nitrogen compound metabolic process	BP	WRKY Transcription Factor; Group I	6
large	neg	GO:0006807	nitrogen compound metabolic process	BP	RAV Transcription Factor Family	5
large	neg	GO:0006807	nitrogen compound metabolic process	BP	ARF Transcription Factor Family	4
large	neg	GO:0006807	nitrogen compound metabolic process	BP	WRKY Transcription Factor; Group II-c	4
large	neg	GO:0006807	nitrogen compound metabolic process	BP	WRKY Transcription Factor; Group II-d	4
large	neg	GO:0006807	nitrogen compound metabolic process	BP	NAC Transcription Factor Family	3
large	neg	GO:0006807	nitrogen compound metabolic process	BP	Similar to phosphoribosylanthranilate transferase family	3
large	neg	GO:0006807	nitrogen compound metabolic process	BP	WRKY Transcription Factor; Group III	3
large	neg	GO:0010467	gene expression	BP	AP2-EREBP Transcription Factor Family	52
large	neg	GO:0010467	gene expression	BP	MYB3R- and R2R3- type MYB- encoding genes	37
large	neg	GO:0010467	gene expression	BP	MYB Transcription Factor Family	35
large	neg	GO:0010467	gene expression	BP	basic Helix-Loop-Helix (bHLH) Transcription Factor	33
large	neg	GO:0010467	gene expression	BP	bHLH Transcription Factor Family	32
large	neg	GO:0010467	gene expression	BP	MADS Transcription Factor Family	18
large	neg	GO:0010467	gene expression	BP	MADS-box Transcription Factor Family	18
large	neg	GO:0010467	gene expression	BP	WRKY Transcription Factor Family	16
large	neg	GO:0010467	gene expression	BP	bZIP Transcription Factor Family	16
large	neg	GO:0010467	gene expression	BP	basic region leucine zipper (bZIP) Transcription Factor	16
large	neg	GO:0010467	gene expression	BP	C2C2-Dof Transcription Factor Family	15
large	neg	GO:0010467	gene expression	BP	Dof family	15
large	neg	GO:0010467	gene expression	BP	Homeobox Transcription Factor Family	15
large	neg	GO:0010467	gene expression	BP	G2-like Transcription Factor Family	12
large	neg	GO:0010467	gene expression	BP	Type I MADS box	12
large	neg	GO:0010467	gene expression	BP	GRAS Proteins	11
large	neg	GO:0010467	gene expression	BP	C2H2 Transcription Factor Family	10
large	neg	GO:0010467	gene expression	BP	GRAS Transcription Factor Family	10
large	neg	GO:0010467	gene expression	BP	HSF Transcription Factor Family	9
large	neg	GO:0010467	gene expression	BP	Heat Stress Transcription Factor (Hsf) family	9
large	neg	GO:0010467	gene expression	BP	C2C2-CO-like Transcription Factor Family	6
large	neg	GO:0010467	gene expression	BP	WRKY Transcription Factor; Group I	6
large	neg	GO:0010467	gene expression	BP	ARR-B Transcription Factor Family	5
large	neg	GO:0010467	gene expression	BP	RAV Transcription Factor Family	5
large	neg	GO:0010467	gene expression	BP	ARF Transcription Factor Family	4
large	neg	GO:0010467	gene expression	BP	WRKY Transcription Factor; Group II-c	4
large	neg	GO:0010467	gene expression	BP	WRKY Transcription Factor; Group II-d	4
large	neg	GO:0010467	gene expression	BP	NAC Transcription Factor Family	3
large	neg	GO:0010467	gene expression	BP	Response Regulator: B- Type	3
large	neg	GO:0010467	gene expression	BP	WRKY Transcription Factor; Group III	3
large	neg	GO:0003676	nucleic acid binding	MF	AP2-EREBP Transcription Factor Family	54
large	neg	GO:0003676	nucleic acid binding	MF	basic Helix-Loop-Helix (bHLH) Transcription Factor	41
large	neg	GO:0003676	nucleic acid binding	MF	bHLH Transcription Factor Family	40
large	neg	GO:0003676	nucleic acid binding	MF	MYB3R- and R2R3- type MYB- encoding genes	39
large	neg	GO:0003676	nucleic acid binding	MF	MYB Transcription Factor Family	38
large	neg	GO:0003676	nucleic acid binding	MF	MADS Transcription Factor Family	22
large	neg	GO:0003676	nucleic acid binding	MF	MADS-box Transcription Factor Family	22
large	neg	GO:0003676	nucleic acid binding	MF	NAC Transcription Factor Family	21
large	neg	GO:0003676	nucleic acid binding	MF	bZIP Transcription Factor Family	17
large	neg	GO:0003676	nucleic acid binding	MF	basic region leucine zipper (bZIP) Transcription Factor	17
large	neg	GO:0003676	nucleic acid binding	MF	C2H2 Transcription Factor Family	16
large	neg	GO:0003676	nucleic acid binding	MF	Homeobox Transcription Factor Family	16
large	neg	GO:0003676	nucleic acid binding	MF	WRKY Transcription Factor Family	16
large	neg	GO:0003676	nucleic acid binding	MF	C2C2-Dof Transcription Factor Family	15
large	neg	GO:0003676	nucleic acid binding	MF	Dof family	15
large	neg	GO:0003676	nucleic acid binding	MF	GRAS Proteins	15
large	neg	GO:0003676	nucleic acid binding	MF	GRAS Transcription Factor Family	14
large	neg	GO:0003676	nucleic acid binding	MF	HSF Transcription Factor Family	14
large	neg	GO:0003676	nucleic acid binding	MF	Heat Stress Transcription Factor (Hsf) family	14
large	neg	GO:0003676	nucleic acid binding	MF	Type I MADS box	14
large	neg	GO:0003676	nucleic acid binding	MF	G2-like Transcription Factor Family	13
large	neg	GO:0003676	nucleic acid binding	MF	ARR-B Transcription Factor Family	10
large	neg	GO:0003676	nucleic acid binding	MF	C2C2-CO-like Transcription Factor Family	9
large	neg	GO:0003676	nucleic acid binding	MF	Response Regulator: B- Type	9
large	neg	GO:0003676	nucleic acid binding	MF	WRKY Transcription Factor; Group I	6
large	neg	GO:0003676	nucleic acid binding	MF	RAV Transcription Factor Family	5
large	neg	GO:0003676	nucleic acid binding	MF	ARF Transcription Factor Family	4
large	neg	GO:0003676	nucleic acid binding	MF	WRKY Transcription Factor; Group II-c	4
large	neg	GO:0003676	nucleic acid binding	MF	WRKY Transcription Factor; Group II-d	4
large	neg	GO:0003676	nucleic acid binding	MF	ABI3VP1 Transcription Factor Family	3
large	neg	GO:0003676	nucleic acid binding	MF	Rad5/16 gene family	3
large	neg	GO:0003676	nucleic acid binding	MF	WRKY Transcription Factor; Group III	3
large	neg	GO:0044249	cellular biosynthetic process	BP	AP2-EREBP Transcription Factor Family	52
large	neg	GO:0044249	cellular biosynthetic process	BP	MYB3R- and R2R3- type MYB- encoding genes	38
large	neg	GO:0044249	cellular biosynthetic process	BP	MYB Transcription Factor Family	36
large	neg	GO:0044249	cellular biosynthetic process	BP	basic Helix-Loop-Helix (bHLH) Transcription Factor	34
large	neg	GO:0044249	cellular biosynthetic process	BP	bHLH Transcription Factor Family	33
large	neg	GO:0044249	cellular biosynthetic process	BP	MADS Transcription Factor Family	18
large	neg	GO:0044249	cellular biosynthetic process	BP	MADS-box Transcription Factor Family	18
large	neg	GO:0044249	cellular biosynthetic process	BP	WRKY Transcription Factor Family	16
large	neg	GO:0044249	cellular biosynthetic process	BP	bZIP Transcription Factor Family	16
large	neg	GO:0044249	cellular biosynthetic process	BP	basic region leucine zipper (bZIP) Transcription Factor	16
large	neg	GO:0044249	cellular biosynthetic process	BP	C2C2-Dof Transcription Factor Family	15
large	neg	GO:0044249	cellular biosynthetic process	BP	Dof family	15
large	neg	GO:0044249	cellular biosynthetic process	BP	Homeobox Transcription Factor Family	15
large	neg	GO:0044249	cellular biosynthetic process	BP	G2-like Transcription Factor Family	12
large	neg	GO:0044249	cellular biosynthetic process	BP	Type I MADS box	12
large	neg	GO:0044249	cellular biosynthetic process	BP	GRAS Proteins	11
large	neg	GO:0044249	cellular biosynthetic process	BP	C2H2 Transcription Factor Family	10
large	neg	GO:0044249	cellular biosynthetic process	BP	GRAS Transcription Factor Family	10
large	neg	GO:0044249	cellular biosynthetic process	BP	HSF Transcription Factor Family	9
large	neg	GO:0044249	cellular biosynthetic process	BP	Heat Stress Transcription Factor (Hsf) family	9
large	neg	GO:0044249	cellular biosynthetic process	BP	ARR-B Transcription Factor Family	8
large	neg	GO:0044249	cellular biosynthetic process	BP	C2C2-CO-like Transcription Factor Family	6
large	neg	GO:0044249	cellular biosynthetic process	BP	Response Regulator: B- Type	6
large	neg	GO:0044249	cellular biosynthetic process	BP	WRKY Transcription Factor; Group I	6
large	neg	GO:0044249	cellular biosynthetic process	BP	CCR-like	5
large	neg	GO:0044249	cellular biosynthetic process	BP	Long-Chain Acyl-CoA Synthetase (other than plastidial or peroxisomal)	5
large	neg	GO:0044249	cellular biosynthetic process	BP	RAV Transcription Factor Family	5
large	neg	GO:0044249	cellular biosynthetic process	BP	ARF Transcription Factor Family	4
large	neg	GO:0044249	cellular biosynthetic process	BP	WRKY Transcription Factor; Group II-c	4
large	neg	GO:0044249	cellular biosynthetic process	BP	WRKY Transcription Factor; Group II-d	4
large	neg	GO:0044249	cellular biosynthetic process	BP	AtCBLs (Calcineurin B-like Calcium Sensor Proteins)	3
large	neg	GO:0044249	cellular biosynthetic process	BP	EF-hand containing proteins:Group III	3
large	neg	GO:0044249	cellular biosynthetic process	BP	Group E	3
large	neg	GO:0044249	cellular biosynthetic process	BP	Ketoacyl-CoA Synthase	3
large	neg	GO:0044249	cellular biosynthetic process	BP	NAC Transcription Factor Family	3
large	neg	GO:0044249	cellular biosynthetic process	BP	Similar to phosphoribosylanthranilate transferase family	3
large	neg	GO:0044249	cellular biosynthetic process	BP	Strong similarity to beta-keto-Coa synthase family	3
large	neg	GO:0044249	cellular biosynthetic process	BP	WRKY Transcription Factor; Group III	3
large	neg	GO:0030001	metal ion transport	BP	CNGCs	3
large	neg	GO:0030001	metal ion transport	BP	Ca2+-transporting ATPase-like protein family	3
large	neg	GO:0030001	metal ion transport	BP	Cyclic nucleotide gated channel family	3
large	neg	GO:0030001	metal ion transport	BP	Stelar K+ outward rectifying channel (SKOR) family	3
large	neg	GO:0009058	biosynthetic process	BP	AP2-EREBP Transcription Factor Family	52
large	neg	GO:0009058	biosynthetic process	BP	MYB3R- and R2R3- type MYB- encoding genes	38
large	neg	GO:0009058	biosynthetic process	BP	MYB Transcription Factor Family	36
large	neg	GO:0009058	biosynthetic process	BP	basic Helix-Loop-Helix (bHLH) Transcription Factor	34
large	neg	GO:0009058	biosynthetic process	BP	bHLH Transcription Factor Family	33
large	neg	GO:0009058	biosynthetic process	BP	MADS Transcription Factor Family	18
large	neg	GO:0009058	biosynthetic process	BP	MADS-box Transcription Factor Family	18
large	neg	GO:0009058	biosynthetic process	BP	Homeobox Transcription Factor Family	16
large	neg	GO:0009058	biosynthetic process	BP	WRKY Transcription Factor Family	16
large	neg	GO:0009058	biosynthetic process	BP	bZIP Transcription Factor Family	16
large	neg	GO:0009058	biosynthetic process	BP	basic region leucine zipper (bZIP) Transcription Factor	16
large	neg	GO:0009058	biosynthetic process	BP	C2C2-Dof Transcription Factor Family	15
large	neg	GO:0009058	biosynthetic process	BP	Dof family	15
large	neg	GO:0009058	biosynthetic process	BP	G2-like Transcription Factor Family	12
large	neg	GO:0009058	biosynthetic process	BP	Type I MADS box	12
large	neg	GO:0009058	biosynthetic process	BP	GRAS Proteins	11
large	neg	GO:0009058	biosynthetic process	BP	C2H2 Transcription Factor Family	10
large	neg	GO:0009058	biosynthetic process	BP	GRAS Transcription Factor Family	10
large	neg	GO:0009058	biosynthetic process	BP	HSF Transcription Factor Family	9
large	neg	GO:0009058	biosynthetic process	BP	Heat Stress Transcription Factor (Hsf) family	9
large	neg	GO:0009058	biosynthetic process	BP	ARR-B Transcription Factor Family	8
large	neg	GO:0009058	biosynthetic process	BP	C2C2-CO-like Transcription Factor Family	6
large	neg	GO:0009058	biosynthetic process	BP	Response Regulator: B- Type	6
large	neg	GO:0009058	biosynthetic process	BP	WRKY Transcription Factor; Group I	6
large	neg	GO:0009058	biosynthetic process	BP	CCR-like	5
large	neg	GO:0009058	biosynthetic process	BP	Glycosyltransferase- Family 2	5
large	neg	GO:0009058	biosynthetic process	BP	Glycosyltransferase- Family 8	5
large	neg	GO:0009058	biosynthetic process	BP	Long-Chain Acyl-CoA Synthetase (other than plastidial or peroxisomal)	5
large	neg	GO:0009058	biosynthetic process	BP	RAV Transcription Factor Family	5
large	neg	GO:0009058	biosynthetic process	BP	ARF Transcription Factor Family	4
large	neg	GO:0009058	biosynthetic process	BP	WRKY Transcription Factor; Group II-c	4
large	neg	GO:0009058	biosynthetic process	BP	WRKY Transcription Factor; Group II-d	4
large	neg	GO:0009058	biosynthetic process	BP	AtCBLs (Calcineurin B-like Calcium Sensor Proteins)	3
large	neg	GO:0009058	biosynthetic process	BP	EF-hand containing proteins:Group III	3
large	neg	GO:0009058	biosynthetic process	BP	Group E	3
large	neg	GO:0009058	biosynthetic process	BP	Ketoacyl-CoA Synthase	3
large	neg	GO:0009058	biosynthetic process	BP	NAC Transcription Factor Family	3
large	neg	GO:0009058	biosynthetic process	BP	Similar to phosphoribosylanthranilate transferase family	3
large	neg	GO:0009058	biosynthetic process	BP	Strong similarity to beta-keto-Coa synthase family	3
large	neg	GO:0009058	biosynthetic process	BP	WRKY Transcription Factor; Group III	3
large	neg	GO:0006139	nucleobase, nucleoside, nucleotide and nucleic acid metabolic process	BP	AP2-EREBP Transcription Factor Family	52
large	neg	GO:0006139	nucleobase, nucleoside, nucleotide and nucleic acid metabolic process	BP	MYB3R- and R2R3- type MYB- encoding genes	37
large	neg	GO:0006139	nucleobase, nucleoside, nucleotide and nucleic acid metabolic process	BP	MYB Transcription Factor Family	35
large	neg	GO:0006139	nucleobase, nucleoside, nucleotide and nucleic acid metabolic process	BP	basic Helix-Loop-Helix (bHLH) Transcription Factor	33
large	neg	GO:0006139	nucleobase, nucleoside, nucleotide and nucleic acid metabolic process	BP	bHLH Transcription Factor Family	32
large	neg	GO:0006139	nucleobase, nucleoside, nucleotide and nucleic acid metabolic process	BP	MADS Transcription Factor Family	18
large	neg	GO:0006139	nucleobase, nucleoside, nucleotide and nucleic acid metabolic process	BP	MADS-box Transcription Factor Family	18
large	neg	GO:0006139	nucleobase, nucleoside, nucleotide and nucleic acid metabolic process	BP	WRKY Transcription Factor Family	16
large	neg	GO:0006139	nucleobase, nucleoside, nucleotide and nucleic acid metabolic process	BP	bZIP Transcription Factor Family	16
large	neg	GO:0006139	nucleobase, nucleoside, nucleotide and nucleic acid metabolic process	BP	basic region leucine zipper (bZIP) Transcription Factor	16
large	neg	GO:0006139	nucleobase, nucleoside, nucleotide and nucleic acid metabolic process	BP	C2C2-Dof Transcription Factor Family	15
large	neg	GO:0006139	nucleobase, nucleoside, nucleotide and nucleic acid metabolic process	BP	Dof family	15
large	neg	GO:0006139	nucleobase, nucleoside, nucleotide and nucleic acid metabolic process	BP	Homeobox Transcription Factor Family	15
large	neg	GO:0006139	nucleobase, nucleoside, nucleotide and nucleic acid metabolic process	BP	G2-like Transcription Factor Family	12
large	neg	GO:0006139	nucleobase, nucleoside, nucleotide and nucleic acid metabolic process	BP	Type I MADS box	12
large	neg	GO:0006139	nucleobase, nucleoside, nucleotide and nucleic acid metabolic process	BP	GRAS Proteins	11
large	neg	GO:0006139	nucleobase, nucleoside, nucleotide and nucleic acid metabolic process	BP	C2H2 Transcription Factor Family	10
large	neg	GO:0006139	nucleobase, nucleoside, nucleotide and nucleic acid metabolic process	BP	GRAS Transcription Factor Family	10
large	neg	GO:0006139	nucleobase, nucleoside, nucleotide and nucleic acid metabolic process	BP	HSF Transcription Factor Family	9
large	neg	GO:0006139	nucleobase, nucleoside, nucleotide and nucleic acid metabolic process	BP	Heat Stress Transcription Factor (Hsf) family	9
large	neg	GO:0006139	nucleobase, nucleoside, nucleotide and nucleic acid metabolic process	BP	C2C2-CO-like Transcription Factor Family	6
large	neg	GO:0006139	nucleobase, nucleoside, nucleotide and nucleic acid metabolic process	BP	WRKY Transcription Factor; Group I	6
large	neg	GO:0006139	nucleobase, nucleoside, nucleotide and nucleic acid metabolic process	BP	ARR-B Transcription Factor Family	5
large	neg	GO:0006139	nucleobase, nucleoside, nucleotide and nucleic acid metabolic process	BP	RAV Transcription Factor Family	5
large	neg	GO:0006139	nucleobase, nucleoside, nucleotide and nucleic acid metabolic process	BP	ARF Transcription Factor Family	4
large	neg	GO:0006139	nucleobase, nucleoside, nucleotide and nucleic acid metabolic process	BP	WRKY Transcription Factor; Group II-c	4
large	neg	GO:0006139	nucleobase, nucleoside, nucleotide and nucleic acid metabolic process	BP	WRKY Transcription Factor; Group II-d	4
large	neg	GO:0006139	nucleobase, nucleoside, nucleotide and nucleic acid metabolic process	BP	NAC Transcription Factor Family	3
large	neg	GO:0006139	nucleobase, nucleoside, nucleotide and nucleic acid metabolic process	BP	Response Regulator: B- Type	3
large	neg	GO:0006139	nucleobase, nucleoside, nucleotide and nucleic acid metabolic process	BP	WRKY Transcription Factor; Group III	3
large	neg	GO:0016903	oxidoreductase activity, acting on the aldehyde or oxo group of donors	MF	CCR-like	5
large	neg	GO:0009735	response to cytokinin stimulus	BP	ARR-B Transcription Factor Family	9
large	neg	GO:0009735	response to cytokinin stimulus	BP	Response Regulator: B- Type	9
large	neg	GO:0009735	response to cytokinin stimulus	BP	Response Regulator: A- Type	4
large	neg	GO:0016798	hydrolase activity, acting on glycosyl bonds	MF	Glycoside Hydrolase Family 17	17
large	neg	GO:0016798	hydrolase activity, acting on glycosyl bonds	MF	Glycoside Hydrolase Family 28	15
large	neg	GO:0016798	hydrolase activity, acting on glycosyl bonds	MF	Glycoside Hydrolase Family 16	13
large	neg	GO:0016798	hydrolase activity, acting on glycosyl bonds	MF	Glycoside Hydrolase Family 1	12
large	neg	GO:0016798	hydrolase activity, acting on glycosyl bonds	MF	Glycoside Hydrolase Family 9	10
large	neg	GO:0009059	macromolecule biosynthetic process	BP	AP2-EREBP Transcription Factor Family	52
large	neg	GO:0009059	macromolecule biosynthetic process	BP	MYB3R- and R2R3- type MYB- encoding genes	37
large	neg	GO:0009059	macromolecule biosynthetic process	BP	MYB Transcription Factor Family	35
large	neg	GO:0009059	macromolecule biosynthetic process	BP	basic Helix-Loop-Helix (bHLH) Transcription Factor	33
large	neg	GO:0009059	macromolecule biosynthetic process	BP	bHLH Transcription Factor Family	32
large	neg	GO:0009059	macromolecule biosynthetic process	BP	MADS Transcription Factor Family	18
large	neg	GO:0009059	macromolecule biosynthetic process	BP	MADS-box Transcription Factor Family	18
large	neg	GO:0009059	macromolecule biosynthetic process	BP	WRKY Transcription Factor Family	16
large	neg	GO:0009059	macromolecule biosynthetic process	BP	bZIP Transcription Factor Family	16
large	neg	GO:0009059	macromolecule biosynthetic process	BP	basic region leucine zipper (bZIP) Transcription Factor	16
large	neg	GO:0009059	macromolecule biosynthetic process	BP	C2C2-Dof Transcription Factor Family	15
large	neg	GO:0009059	macromolecule biosynthetic process	BP	Dof family	15
large	neg	GO:0009059	macromolecule biosynthetic process	BP	Homeobox Transcription Factor Family	15
large	neg	GO:0009059	macromolecule biosynthetic process	BP	G2-like Transcription Factor Family	12
large	neg	GO:0009059	macromolecule biosynthetic process	BP	Type I MADS box	12
large	neg	GO:0009059	macromolecule biosynthetic process	BP	GRAS Proteins	11
large	neg	GO:0009059	macromolecule biosynthetic process	BP	C2H2 Transcription Factor Family	10
large	neg	GO:0009059	macromolecule biosynthetic process	BP	GRAS Transcription Factor Family	10
large	neg	GO:0009059	macromolecule biosynthetic process	BP	HSF Transcription Factor Family	9
large	neg	GO:0009059	macromolecule biosynthetic process	BP	Heat Stress Transcription Factor (Hsf) family	9
large	neg	GO:0009059	macromolecule biosynthetic process	BP	C2C2-CO-like Transcription Factor Family	6
large	neg	GO:0009059	macromolecule biosynthetic process	BP	WRKY Transcription Factor; Group I	6
large	neg	GO:0009059	macromolecule biosynthetic process	BP	ARR-B Transcription Factor Family	5
large	neg	GO:0009059	macromolecule biosynthetic process	BP	Glycosyltransferase- Family 2	5
large	neg	GO:0009059	macromolecule biosynthetic process	BP	RAV Transcription Factor Family	5
large	neg	GO:0009059	macromolecule biosynthetic process	BP	ARF Transcription Factor Family	4
large	neg	GO:0009059	macromolecule biosynthetic process	BP	WRKY Transcription Factor; Group II-c	4
large	neg	GO:0009059	macromolecule biosynthetic process	BP	WRKY Transcription Factor; Group II-d	4
large	neg	GO:0009059	macromolecule biosynthetic process	BP	AtCBLs (Calcineurin B-like Calcium Sensor Proteins)	3
large	neg	GO:0009059	macromolecule biosynthetic process	BP	EF-hand containing proteins:Group III	3
large	neg	GO:0009059	macromolecule biosynthetic process	BP	Group E	3
large	neg	GO:0009059	macromolecule biosynthetic process	BP	NAC Transcription Factor Family	3
large	neg	GO:0009059	macromolecule biosynthetic process	BP	Response Regulator: B- Type	3
large	neg	GO:0009059	macromolecule biosynthetic process	BP	WRKY Transcription Factor; Group III	3
large	neg	GO:0034645	cellular macromolecule biosynthetic process	BP	AP2-EREBP Transcription Factor Family	52
large	neg	GO:0034645	cellular macromolecule biosynthetic process	BP	MYB3R- and R2R3- type MYB- encoding genes	37
large	neg	GO:0034645	cellular macromolecule biosynthetic process	BP	MYB Transcription Factor Family	35
large	neg	GO:0034645	cellular macromolecule biosynthetic process	BP	basic Helix-Loop-Helix (bHLH) Transcription Factor	33
large	neg	GO:0034645	cellular macromolecule biosynthetic process	BP	bHLH Transcription Factor Family	32
large	neg	GO:0034645	cellular macromolecule biosynthetic process	BP	MADS Transcription Factor Family	18
large	neg	GO:0034645	cellular macromolecule biosynthetic process	BP	MADS-box Transcription Factor Family	18
large	neg	GO:0034645	cellular macromolecule biosynthetic process	BP	WRKY Transcription Factor Family	16
large	neg	GO:0034645	cellular macromolecule biosynthetic process	BP	bZIP Transcription Factor Family	16
large	neg	GO:0034645	cellular macromolecule biosynthetic process	BP	basic region leucine zipper (bZIP) Transcription Factor	16
large	neg	GO:0034645	cellular macromolecule biosynthetic process	BP	C2C2-Dof Transcription Factor Family	15
large	neg	GO:0034645	cellular macromolecule biosynthetic process	BP	Dof family	15
large	neg	GO:0034645	cellular macromolecule biosynthetic process	BP	Homeobox Transcription Factor Family	15
large	neg	GO:0034645	cellular macromolecule biosynthetic process	BP	G2-like Transcription Factor Family	12
large	neg	GO:0034645	cellular macromolecule biosynthetic process	BP	Type I MADS box	12
large	neg	GO:0034645	cellular macromolecule biosynthetic process	BP	GRAS Proteins	11
large	neg	GO:0034645	cellular macromolecule biosynthetic process	BP	C2H2 Transcription Factor Family	10
large	neg	GO:0034645	cellular macromolecule biosynthetic process	BP	GRAS Transcription Factor Family	10
large	neg	GO:0034645	cellular macromolecule biosynthetic process	BP	HSF Transcription Factor Family	9
large	neg	GO:0034645	cellular macromolecule biosynthetic process	BP	Heat Stress Transcription Factor (Hsf) family	9
large	neg	GO:0034645	cellular macromolecule biosynthetic process	BP	C2C2-CO-like Transcription Factor Family	6
large	neg	GO:0034645	cellular macromolecule biosynthetic process	BP	WRKY Transcription Factor; Group I	6
large	neg	GO:0034645	cellular macromolecule biosynthetic process	BP	ARR-B Transcription Factor Family	5
large	neg	GO:0034645	cellular macromolecule biosynthetic process	BP	RAV Transcription Factor Family	5
large	neg	GO:0034645	cellular macromolecule biosynthetic process	BP	ARF Transcription Factor Family	4
large	neg	GO:0034645	cellular macromolecule biosynthetic process	BP	WRKY Transcription Factor; Group II-c	4
large	neg	GO:0034645	cellular macromolecule biosynthetic process	BP	WRKY Transcription Factor; Group II-d	4
large	neg	GO:0034645	cellular macromolecule biosynthetic process	BP	AtCBLs (Calcineurin B-like Calcium Sensor Proteins)	3
large	neg	GO:0034645	cellular macromolecule biosynthetic process	BP	EF-hand containing proteins:Group III	3
large	neg	GO:0034645	cellular macromolecule biosynthetic process	BP	Group E	3
large	neg	GO:0034645	cellular macromolecule biosynthetic process	BP	NAC Transcription Factor Family	3
large	neg	GO:0034645	cellular macromolecule biosynthetic process	BP	Response Regulator: B- Type	3
large	neg	GO:0034645	cellular macromolecule biosynthetic process	BP	WRKY Transcription Factor; Group III	3
large	neg	GO:0000156	two-component response regulator activity	MF	ARR-B Transcription Factor Family	11
large	neg	GO:0000156	two-component response regulator activity	MF	Response Regulator: B- Type	9
large	neg	GO:0000156	two-component response regulator activity	MF	Response Regulator: A- Type	4
large	neg	GO:0000156	two-component response regulator activity	MF	Response Regulator: Pseudo	4
large	neg	GO:0009736	cytokinin mediated signaling	BP	ARR-B Transcription Factor Family	9
large	neg	GO:0009736	cytokinin mediated signaling	BP	Response Regulator: B- Type	9
large	neg	GO:0009736	cytokinin mediated signaling	BP	Response Regulator: A- Type	4
large	neg	GO:0031225	anchored to membrane	CC	Blue copper binding protein family	12
large	neg	GO:0031225	anchored to membrane	CC	Glycoside Hydrolase Family 17	4
large	neg	GO:0006811	ion transport	BP	Putative Na+/H+ antiporter family	7
large	neg	GO:0006811	ion transport	BP	CNGCs	4
large	neg	GO:0006811	ion transport	BP	Cyclic nucleotide gated channel family	4
large	neg	GO:0006811	ion transport	BP	Ca2+-transporting ATPase-like protein family	3
large	neg	GO:0006811	ion transport	BP	Stelar K+ outward rectifying channel (SKOR) family	3
large	neg	GO:0016620	oxidoreductase activity, acting on the aldehyde or oxo group of donors, NAD or NADP as acceptor	MF	CCR-like	5
large	neg	GO:0016621	cinnamoyl-CoA reductase activity	MF	CCR-like	5
large	neg	GO:0046283	anthocyanin metabolic process	BP	ARR-B Transcription Factor Family	3
large	neg	GO:0046283	anthocyanin metabolic process	BP	Response Regulator: B- Type	3
large	neg	GO:0004553	hydrolase activity, hydrolyzing O-glycosyl compounds	MF	Glycoside Hydrolase Family 17	17
large	neg	GO:0004553	hydrolase activity, hydrolyzing O-glycosyl compounds	MF	Glycoside Hydrolase Family 28	15
large	neg	GO:0004553	hydrolase activity, hydrolyzing O-glycosyl compounds	MF	Glycoside Hydrolase Family 1	12
large	neg	GO:0004553	hydrolase activity, hydrolyzing O-glycosyl compounds	MF	Glycoside Hydrolase Family 9	10
large	neg	GO:0009812	flavonoid metabolic process	BP	MYB Transcription Factor Family	4
large	neg	GO:0009812	flavonoid metabolic process	BP	MYB3R- and R2R3- type MYB- encoding genes	4
large	neg	GO:0009812	flavonoid metabolic process	BP	ARR-B Transcription Factor Family	3
large	neg	GO:0009812	flavonoid metabolic process	BP	Response Regulator: B- Type	3
large	neg	GO:0009913	epidermal cell differentiation	BP	MYB Transcription Factor Family	4
large	neg	GO:0009913	epidermal cell differentiation	BP	MYB3R- and R2R3- type MYB- encoding genes	3
large	neg	GO:0009913	epidermal cell differentiation	BP	bHLH Transcription Factor Family	3
large	neg	GO:0009913	epidermal cell differentiation	BP	basic Helix-Loop-Helix (bHLH) Transcription Factor	3
large	neg	GO:0042398	cellular amino acid derivative biosynthetic process	BP	CCR-like	5
large	neg	GO:0042398	cellular amino acid derivative biosynthetic process	BP	MYB Transcription Factor Family	4
large	neg	GO:0042398	cellular amino acid derivative biosynthetic process	BP	MYB3R- and R2R3- type MYB- encoding genes	4
large	neg	GO:0042398	cellular amino acid derivative biosynthetic process	BP	Similar to phosphoribosylanthranilate transferase family	3
large	neg	GO:0006812	cation transport	BP	Putative Na+/H+ antiporter family	7
large	neg	GO:0006812	cation transport	BP	CNGCs	3
large	neg	GO:0006812	cation transport	BP	Ca2+-transporting ATPase-like protein family	3
large	neg	GO:0006812	cation transport	BP	Cyclic nucleotide gated channel family	3
large	neg	GO:0006812	cation transport	BP	Stelar K+ outward rectifying channel (SKOR) family	3
large	neg	GO:0030234	enzyme regulator activity	MF	Core Cell Cycle Genes	6
large	neg	GO:0030234	enzyme regulator activity	MF	C2H2 Transcription Factor Family	3
large	neg	GO:0006575	cellular amino acid derivative metabolic process	BP	CCR-like	5
large	neg	GO:0006575	cellular amino acid derivative metabolic process	BP	MYB Transcription Factor Family	4
large	neg	GO:0006575	cellular amino acid derivative metabolic process	BP	MYB3R- and R2R3- type MYB- encoding genes	4
large	neg	GO:0006575	cellular amino acid derivative metabolic process	BP	ARR-B Transcription Factor Family	3
large	neg	GO:0006575	cellular amino acid derivative metabolic process	BP	Response Regulator: B- Type	3
large	neg	GO:0006575	cellular amino acid derivative metabolic process	BP	Similar to phosphoribosylanthranilate transferase family	3
large	neg	GO:0005242	inward rectifier potassium channel activity	MF	Stelar K+ outward rectifying channel (SKOR) family	6
large	neg	GO:0005244	voltage-gated ion channel activity	MF	Stelar K+ outward rectifying channel (SKOR) family	6
large	neg	GO:0005249	voltage-gated potassium channel activity	MF	Stelar K+ outward rectifying channel (SKOR) family	6
large	neg	GO:0015276	ligand-gated ion channel activity	MF	Stelar K+ outward rectifying channel (SKOR) family	6
large	neg	GO:0022832	voltage-gated channel activity	MF	Stelar K+ outward rectifying channel (SKOR) family	6
large	neg	GO:0022834	ligand-gated channel activity	MF	Stelar K+ outward rectifying channel (SKOR) family	6
large	neg	GO:0022836	gated channel activity	MF	Stelar K+ outward rectifying channel (SKOR) family	6
large	neg	GO:0022843	voltage-gated cation channel activity	MF	Stelar K+ outward rectifying channel (SKOR) family	6
large	neg	GO:0006519	cellular amino acid and derivative metabolic process	BP	CCR-like	5
large	neg	GO:0006519	cellular amino acid and derivative metabolic process	BP	MYB Transcription Factor Family	4
large	neg	GO:0006519	cellular amino acid and derivative metabolic process	BP	MYB3R- and R2R3- type MYB- encoding genes	4
large	neg	GO:0006519	cellular amino acid and derivative metabolic process	BP	ARR-B Transcription Factor Family	3
large	neg	GO:0006519	cellular amino acid and derivative metabolic process	BP	Response Regulator: B- Type	3
large	neg	GO:0006519	cellular amino acid and derivative metabolic process	BP	Similar to phosphoribosylanthranilate transferase family	3
large	pos	GO:0016301	kinase activity	MF	Receptor kinase-like protein family	266
large	pos	GO:0016301	kinase activity	MF	Raf subfamily	35
large	pos	GO:0016301	kinase activity	MF	CDPKs	30
large	pos	GO:0016301	kinase activity	MF	Calcium Dependent Protein Kinase	30
large	pos	GO:0016301	kinase activity	MF	AtCIPKs	20
large	pos	GO:0016301	kinase activity	MF	AGC1 subfamily	16
large	pos	GO:0016301	kinase activity	MF	MAP Kinase	15
large	pos	GO:0016301	kinase activity	MF	Core Cell Cycle Genes	14
large	pos	GO:0016301	kinase activity	MF	MEKK subfamily	12
large	pos	GO:0016301	kinase activity	MF	MAP Kinase Kinase	8
large	pos	GO:0016301	kinase activity	MF	NDR subfamily	8
large	pos	GO:0016301	kinase activity	MF	ZIK subfamily	8
large	pos	GO:0016301	kinase activity	MF	MAPKKKK	7
large	pos	GO:0016301	kinase activity	MF	Strubbelig Receptor Family	7
large	pos	GO:0016301	kinase activity	MF	Plant U-box protein (PUB) Class IV	6
large	pos	GO:0016301	kinase activity	MF	Receptor protein kinase-like family	4
large	pos	GO:0016301	kinase activity	MF	AGC2 subfamily	3
large	pos	GO:0016301	kinase activity	MF	CRKs	3
large	pos	GO:0016301	kinase activity	MF	IRE subfamily	3
large	pos	GO:0016301	kinase activity	MF	Trihelix Transcription Factor Family	3
large	pos	GO:0016772	transferase activity, transferring phosphorus-containing groups	MF	Receptor kinase-like protein family	266
large	pos	GO:0016772	transferase activity, transferring phosphorus-containing groups	MF	Raf subfamily	35
large	pos	GO:0016772	transferase activity, transferring phosphorus-containing groups	MF	CDPKs	30
large	pos	GO:0016772	transferase activity, transferring phosphorus-containing groups	MF	Calcium Dependent Protein Kinase	30
large	pos	GO:0016772	transferase activity, transferring phosphorus-containing groups	MF	AtCIPKs	20
large	pos	GO:0016772	transferase activity, transferring phosphorus-containing groups	MF	AGC1 subfamily	16
large	pos	GO:0016772	transferase activity, transferring phosphorus-containing groups	MF	MAP Kinase	15
large	pos	GO:0016772	transferase activity, transferring phosphorus-containing groups	MF	Core Cell Cycle Genes	14
large	pos	GO:0016772	transferase activity, transferring phosphorus-containing groups	MF	MEKK subfamily	12
large	pos	GO:0016772	transferase activity, transferring phosphorus-containing groups	MF	MAP Kinase Kinase	8
large	pos	GO:0016772	transferase activity, transferring phosphorus-containing groups	MF	NDR subfamily	8
large	pos	GO:0016772	transferase activity, transferring phosphorus-containing groups	MF	ZIK subfamily	8
large	pos	GO:0016772	transferase activity, transferring phosphorus-containing groups	MF	MAPKKKK	7
large	pos	GO:0016772	transferase activity, transferring phosphorus-containing groups	MF	Strubbelig Receptor Family	7
large	pos	GO:0016772	transferase activity, transferring phosphorus-containing groups	MF	Plant U-box protein (PUB) Class IV	6
large	pos	GO:0016772	transferase activity, transferring phosphorus-containing groups	MF	Receptor protein kinase-like family	4
large	pos	GO:0016772	transferase activity, transferring phosphorus-containing groups	MF	AGC2 subfamily	3
large	pos	GO:0016772	transferase activity, transferring phosphorus-containing groups	MF	CRKs	3
large	pos	GO:0016772	transferase activity, transferring phosphorus-containing groups	MF	IRE subfamily	3
large	pos	GO:0016772	transferase activity, transferring phosphorus-containing groups	MF	Trihelix Transcription Factor Family	3
large	pos	GO:0016310	phosphorylation	BP	Receptor kinase-like protein family	222
large	pos	GO:0016310	phosphorylation	BP	Raf subfamily	31
large	pos	GO:0016310	phosphorylation	BP	CDPKs	30
large	pos	GO:0016310	phosphorylation	BP	Calcium Dependent Protein Kinase	30
large	pos	GO:0016310	phosphorylation	BP	AtCIPKs	14
large	pos	GO:0016310	phosphorylation	BP	AGC1 subfamily	12
large	pos	GO:0016310	phosphorylation	BP	MEKK subfamily	10
large	pos	GO:0016310	phosphorylation	BP	NDR subfamily	8
large	pos	GO:0016310	phosphorylation	BP	ZIK subfamily	8
large	pos	GO:0016310	phosphorylation	BP	MAPKKKK	7
large	pos	GO:0016310	phosphorylation	BP	Plant U-box protein (PUB) Class IV	6
large	pos	GO:0016310	phosphorylation	BP	Strubbelig Receptor Family	6
large	pos	GO:0016310	phosphorylation	BP	Receptor protein kinase-like family	4
large	pos	GO:0016310	phosphorylation	BP	AGC2 subfamily	3
large	pos	GO:0016310	phosphorylation	BP	CRKs	3
large	pos	GO:0016310	phosphorylation	BP	Core Cell Cycle Genes	3
large	pos	GO:0016310	phosphorylation	BP	MAP Kinase	3
large	pos	GO:0016310	phosphorylation	BP	Trihelix Transcription Factor Family	3
large	pos	GO:0006468	protein amino acid phosphorylation	BP	Receptor kinase-like protein family	222
large	pos	GO:0006468	protein amino acid phosphorylation	BP	Raf subfamily	31
large	pos	GO:0006468	protein amino acid phosphorylation	BP	CDPKs	30
large	pos	GO:0006468	protein amino acid phosphorylation	BP	Calcium Dependent Protein Kinase	30
large	pos	GO:0006468	protein amino acid phosphorylation	BP	AtCIPKs	14
large	pos	GO:0006468	protein amino acid phosphorylation	BP	AGC1 subfamily	12
large	pos	GO:0006468	protein amino acid phosphorylation	BP	MEKK subfamily	10
large	pos	GO:0006468	protein amino acid phosphorylation	BP	NDR subfamily	8
large	pos	GO:0006468	protein amino acid phosphorylation	BP	ZIK subfamily	8
large	pos	GO:0006468	protein amino acid phosphorylation	BP	MAPKKKK	7
large	pos	GO:0006468	protein amino acid phosphorylation	BP	Plant U-box protein (PUB) Class IV	6
large	pos	GO:0006468	protein amino acid phosphorylation	BP	Strubbelig Receptor Family	6
large	pos	GO:0006468	protein amino acid phosphorylation	BP	Receptor protein kinase-like family	4
large	pos	GO:0006468	protein amino acid phosphorylation	BP	AGC2 subfamily	3
large	pos	GO:0006468	protein amino acid phosphorylation	BP	CRKs	3
large	pos	GO:0006468	protein amino acid phosphorylation	BP	Trihelix Transcription Factor Family	3
large	pos	GO:0006793	phosphorus metabolic process	BP	Receptor kinase-like protein family	222
large	pos	GO:0006793	phosphorus metabolic process	BP	Raf subfamily	31
large	pos	GO:0006793	phosphorus metabolic process	BP	CDPKs	30
large	pos	GO:0006793	phosphorus metabolic process	BP	Calcium Dependent Protein Kinase	30
large	pos	GO:0006793	phosphorus metabolic process	BP	AtCIPKs	14
large	pos	GO:0006793	phosphorus metabolic process	BP	AGC1 subfamily	12
large	pos	GO:0006793	phosphorus metabolic process	BP	MEKK subfamily	10
large	pos	GO:0006793	phosphorus metabolic process	BP	NDR subfamily	8
large	pos	GO:0006793	phosphorus metabolic process	BP	ZIK subfamily	8
large	pos	GO:0006793	phosphorus metabolic process	BP	MAPKKKK	7
large	pos	GO:0006793	phosphorus metabolic process	BP	Plant U-box protein (PUB) Class IV	6
large	pos	GO:0006793	phosphorus metabolic process	BP	Strubbelig Receptor Family	6
large	pos	GO:0006793	phosphorus metabolic process	BP	Group A	5
large	pos	GO:0006793	phosphorus metabolic process	BP	Receptor protein kinase-like family	4
large	pos	GO:0006793	phosphorus metabolic process	BP	AGC2 subfamily	3
large	pos	GO:0006793	phosphorus metabolic process	BP	CRKs	3
large	pos	GO:0006793	phosphorus metabolic process	BP	Core Cell Cycle Genes	3
large	pos	GO:0006793	phosphorus metabolic process	BP	MAP Kinase	3
large	pos	GO:0006793	phosphorus metabolic process	BP	Trihelix Transcription Factor Family	3
large	pos	GO:0006796	phosphate metabolic process	BP	Receptor kinase-like protein family	222
large	pos	GO:0006796	phosphate metabolic process	BP	Raf subfamily	31
large	pos	GO:0006796	phosphate metabolic process	BP	CDPKs	30
large	pos	GO:0006796	phosphate metabolic process	BP	Calcium Dependent Protein Kinase	30
large	pos	GO:0006796	phosphate metabolic process	BP	AtCIPKs	14
large	pos	GO:0006796	phosphate metabolic process	BP	AGC1 subfamily	12
large	pos	GO:0006796	phosphate metabolic process	BP	MEKK subfamily	10
large	pos	GO:0006796	phosphate metabolic process	BP	NDR subfamily	8
large	pos	GO:0006796	phosphate metabolic process	BP	ZIK subfamily	8
large	pos	GO:0006796	phosphate metabolic process	BP	MAPKKKK	7
large	pos	GO:0006796	phosphate metabolic process	BP	Plant U-box protein (PUB) Class IV	6
large	pos	GO:0006796	phosphate metabolic process	BP	Strubbelig Receptor Family	6
large	pos	GO:0006796	phosphate metabolic process	BP	Group A	5
large	pos	GO:0006796	phosphate metabolic process	BP	Receptor protein kinase-like family	4
large	pos	GO:0006796	phosphate metabolic process	BP	AGC2 subfamily	3
large	pos	GO:0006796	phosphate metabolic process	BP	CRKs	3
large	pos	GO:0006796	phosphate metabolic process	BP	Core Cell Cycle Genes	3
large	pos	GO:0006796	phosphate metabolic process	BP	MAP Kinase	3
large	pos	GO:0006796	phosphate metabolic process	BP	Trihelix Transcription Factor Family	3
large	pos	GO:0016740	transferase activity	MF	Receptor kinase-like protein family	266
large	pos	GO:0016740	transferase activity	MF	Glycosyltransferase- Family 1	53
large	pos	GO:0016740	transferase activity	MF	Raf subfamily	35
large	pos	GO:0016740	transferase activity	MF	CDPKs	30
large	pos	GO:0016740	transferase activity	MF	Calcium Dependent Protein Kinase	30
large	pos	GO:0016740	transferase activity	MF	Tau family	23
large	pos	GO:0016740	transferase activity	MF	AtCIPKs	20
large	pos	GO:0016740	transferase activity	MF	Glycosyltransferase- Family 2	17
large	pos	GO:0016740	transferase activity	MF	AGC1 subfamily	16
large	pos	GO:0016740	transferase activity	MF	Glycosyltransferase- Family 8	16
large	pos	GO:0016740	transferase activity	MF	MAP Kinase	15
large	pos	GO:0016740	transferase activity	MF	Core Cell Cycle Genes	14
large	pos	GO:0016740	transferase activity	MF	Ketoacyl-CoA Synthase	14
large	pos	GO:0016740	transferase activity	MF	MEKK subfamily	12
large	pos	GO:0016740	transferase activity	MF	Cellulose Synthase; AtCesA	10
large	pos	GO:0016740	transferase activity	MF	MAP Kinase Kinase	8
large	pos	GO:0016740	transferase activity	MF	NDR subfamily	8
large	pos	GO:0016740	transferase activity	MF	Strong similarity to beta-keto-Coa synthase family	8
large	pos	GO:0016740	transferase activity	MF	ZIK subfamily	8
large	pos	GO:0016740	transferase activity	MF	MAPKKKK	7
large	pos	GO:0016740	transferase activity	MF	Strubbelig Receptor Family	7
large	pos	GO:0016740	transferase activity	MF	Plant U-box protein (PUB) Class IV	6
large	pos	GO:0016740	transferase activity	MF	Cellulose Synthase-like; AtCslD	4
large	pos	GO:0016740	transferase activity	MF	Receptor protein kinase-like family	4
large	pos	GO:0016740	transferase activity	MF	AGC2 subfamily	3
large	pos	GO:0016740	transferase activity	MF	CRKs	3
large	pos	GO:0016740	transferase activity	MF	IRE subfamily	3
large	pos	GO:0016740	transferase activity	MF	Trihelix Transcription Factor Family	3
large	pos	GO:0043687	post-translational protein modification	BP	Receptor kinase-like protein family	222
large	pos	GO:0043687	post-translational protein modification	BP	Raf subfamily	31
large	pos	GO:0043687	post-translational protein modification	BP	CDPKs	30
large	pos	GO:0043687	post-translational protein modification	BP	Calcium Dependent Protein Kinase	30
large	pos	GO:0043687	post-translational protein modification	BP	Plant U-box protein (PUB) Class II	16
large	pos	GO:0043687	post-translational protein modification	BP	AtCIPKs	14
large	pos	GO:0043687	post-translational protein modification	BP	AGC1 subfamily	12
large	pos	GO:0043687	post-translational protein modification	BP	MEKK subfamily	10
large	pos	GO:0043687	post-translational protein modification	BP	NDR subfamily	8
large	pos	GO:0043687	post-translational protein modification	BP	ZIK subfamily	8
large	pos	GO:0043687	post-translational protein modification	BP	MAPKKKK	7
large	pos	GO:0043687	post-translational protein modification	BP	Plant U-box protein (PUB) Class IV	6
large	pos	GO:0043687	post-translational protein modification	BP	Strubbelig Receptor Family	6
large	pos	GO:0043687	post-translational protein modification	BP	Group A	5
large	pos	GO:0043687	post-translational protein modification	BP	Plant U-box protein (PUB) Class III	4
large	pos	GO:0043687	post-translational protein modification	BP	Plant U-box protein (PUB) Class V	4
large	pos	GO:0043687	post-translational protein modification	BP	Receptor protein kinase-like family	4
large	pos	GO:0043687	post-translational protein modification	BP	AGC2 subfamily	3
large	pos	GO:0043687	post-translational protein modification	BP	CRKs	3
large	pos	GO:0043687	post-translational protein modification	BP	Trihelix Transcription Factor Family	3
large	pos	GO:0043412	biopolymer modification	BP	Receptor kinase-like protein family	223
large	pos	GO:0043412	biopolymer modification	BP	Raf subfamily	31
large	pos	GO:0043412	biopolymer modification	BP	CDPKs	30
large	pos	GO:0043412	biopolymer modification	BP	Calcium Dependent Protein Kinase	30
large	pos	GO:0043412	biopolymer modification	BP	Plant U-box protein (PUB) Class II	16
large	pos	GO:0043412	biopolymer modification	BP	AtCIPKs	14
large	pos	GO:0043412	biopolymer modification	BP	AGC1 subfamily	12
large	pos	GO:0043412	biopolymer modification	BP	MEKK subfamily	10
large	pos	GO:0043412	biopolymer modification	BP	NDR subfamily	8
large	pos	GO:0043412	biopolymer modification	BP	ZIK subfamily	8
large	pos	GO:0043412	biopolymer modification	BP	MAPKKKK	7
large	pos	GO:0043412	biopolymer modification	BP	Plant U-box protein (PUB) Class IV	6
large	pos	GO:0043412	biopolymer modification	BP	Strubbelig Receptor Family	6
large	pos	GO:0043412	biopolymer modification	BP	Group A	5
large	pos	GO:0043412	biopolymer modification	BP	Group E	4
large	pos	GO:0043412	biopolymer modification	BP	Plant U-box protein (PUB) Class III	4
large	pos	GO:0043412	biopolymer modification	BP	Plant U-box protein (PUB) Class V	4
large	pos	GO:0043412	biopolymer modification	BP	Receptor protein kinase-like family	4
large	pos	GO:0043412	biopolymer modification	BP	AGC2 subfamily	3
large	pos	GO:0043412	biopolymer modification	BP	CRKs	3
large	pos	GO:0043412	biopolymer modification	BP	Trihelix Transcription Factor Family	3
large	pos	GO:0006464	protein modification process	BP	Receptor kinase-like protein family	223
large	pos	GO:0006464	protein modification process	BP	Raf subfamily	31
large	pos	GO:0006464	protein modification process	BP	CDPKs	30
large	pos	GO:0006464	protein modification process	BP	Calcium Dependent Protein Kinase	30
large	pos	GO:0006464	protein modification process	BP	Plant U-box protein (PUB) Class II	16
large	pos	GO:0006464	protein modification process	BP	AtCIPKs	14
large	pos	GO:0006464	protein modification process	BP	AGC1 subfamily	12
large	pos	GO:0006464	protein modification process	BP	MEKK subfamily	10
large	pos	GO:0006464	protein modification process	BP	NDR subfamily	8
large	pos	GO:0006464	protein modification process	BP	ZIK subfamily	8
large	pos	GO:0006464	protein modification process	BP	MAPKKKK	7
large	pos	GO:0006464	protein modification process	BP	Plant U-box protein (PUB) Class IV	6
large	pos	GO:0006464	protein modification process	BP	Strubbelig Receptor Family	6
large	pos	GO:0006464	protein modification process	BP	Group A	5
large	pos	GO:0006464	protein modification process	BP	Group E	4
large	pos	GO:0006464	protein modification process	BP	Plant U-box protein (PUB) Class III	4
large	pos	GO:0006464	protein modification process	BP	Plant U-box protein (PUB) Class V	4
large	pos	GO:0006464	protein modification process	BP	Receptor protein kinase-like family	4
large	pos	GO:0006464	protein modification process	BP	AGC2 subfamily	3
large	pos	GO:0006464	protein modification process	BP	CRKs	3
large	pos	GO:0006464	protein modification process	BP	Trihelix Transcription Factor Family	3
large	pos	GO:0004672	protein kinase activity	MF	Receptor kinase-like protein family	96
large	pos	GO:0004672	protein kinase activity	MF	Raf subfamily	32
large	pos	GO:0004672	protein kinase activity	MF	CDPKs	29
large	pos	GO:0004672	protein kinase activity	MF	Calcium Dependent Protein Kinase	29
large	pos	GO:0004672	protein kinase activity	MF	MAP Kinase	15
large	pos	GO:0004672	protein kinase activity	MF	Core Cell Cycle Genes	11
large	pos	GO:0004672	protein kinase activity	MF	MAP Kinase Kinase	8
large	pos	GO:0004672	protein kinase activity	MF	AGC1 subfamily	6
large	pos	GO:0004672	protein kinase activity	MF	AtCIPKs	6
large	pos	GO:0004672	protein kinase activity	MF	Strubbelig Receptor Family	6
large	pos	GO:0004672	protein kinase activity	MF	ZIK subfamily	6
large	pos	GO:0004672	protein kinase activity	MF	Receptor protein kinase-like family	4
large	pos	GO:0004672	protein kinase activity	MF	MEKK subfamily	3
large	pos	GO:0016773	phosphotransferase activity, alcohol group as acceptor	MF	Receptor kinase-like protein family	96
large	pos	GO:0016773	phosphotransferase activity, alcohol group as acceptor	MF	Raf subfamily	32
large	pos	GO:0016773	phosphotransferase activity, alcohol group as acceptor	MF	CDPKs	29
large	pos	GO:0016773	phosphotransferase activity, alcohol group as acceptor	MF	Calcium Dependent Protein Kinase	29
large	pos	GO:0016773	phosphotransferase activity, alcohol group as acceptor	MF	MAP Kinase	15
large	pos	GO:0016773	phosphotransferase activity, alcohol group as acceptor	MF	Core Cell Cycle Genes	11
large	pos	GO:0016773	phosphotransferase activity, alcohol group as acceptor	MF	MAP Kinase Kinase	8
large	pos	GO:0016773	phosphotransferase activity, alcohol group as acceptor	MF	AGC1 subfamily	6
large	pos	GO:0016773	phosphotransferase activity, alcohol group as acceptor	MF	AtCIPKs	6
large	pos	GO:0016773	phosphotransferase activity, alcohol group as acceptor	MF	Strubbelig Receptor Family	6
large	pos	GO:0016773	phosphotransferase activity, alcohol group as acceptor	MF	ZIK subfamily	6
large	pos	GO:0016773	phosphotransferase activity, alcohol group as acceptor	MF	Receptor protein kinase-like family	4
large	pos	GO:0016773	phosphotransferase activity, alcohol group as acceptor	MF	MEKK subfamily	3
large	pos	GO:0004674	protein serine/threonine kinase activity	MF	Receptor kinase-like protein family	87
large	pos	GO:0004674	protein serine/threonine kinase activity	MF	CDPKs	29
large	pos	GO:0004674	protein serine/threonine kinase activity	MF	Calcium Dependent Protein Kinase	29
large	pos	GO:0004674	protein serine/threonine kinase activity	MF	MAP Kinase	15
large	pos	GO:0004674	protein serine/threonine kinase activity	MF	Core Cell Cycle Genes	9
large	pos	GO:0004674	protein serine/threonine kinase activity	MF	Strubbelig Receptor Family	6
large	pos	GO:0004674	protein serine/threonine kinase activity	MF	Raf subfamily	4
large	pos	GO:0004674	protein serine/threonine kinase activity	MF	Receptor protein kinase-like family	4
large	pos	GO:0004674	protein serine/threonine kinase activity	MF	AGC1 subfamily	3
large	pos	GO:0004674	protein serine/threonine kinase activity	MF	MEKK subfamily	3
large	pos	GO:0044267	cellular protein metabolic process	BP	Receptor kinase-like protein family	223
large	pos	GO:0044267	cellular protein metabolic process	BP	Raf subfamily	31
large	pos	GO:0044267	cellular protein metabolic process	BP	CDPKs	30
large	pos	GO:0044267	cellular protein metabolic process	BP	Calcium Dependent Protein Kinase	30
large	pos	GO:0044267	cellular protein metabolic process	BP	Plant U-box protein (PUB) Class II	16
large	pos	GO:0044267	cellular protein metabolic process	BP	AtCIPKs	14
large	pos	GO:0044267	cellular protein metabolic process	BP	AGC1 subfamily	12
large	pos	GO:0044267	cellular protein metabolic process	BP	MEKK subfamily	10
large	pos	GO:0044267	cellular protein metabolic process	BP	NDR subfamily	8
large	pos	GO:0044267	cellular protein metabolic process	BP	ZIK subfamily	8
large	pos	GO:0044267	cellular protein metabolic process	BP	MAPKKKK	7
large	pos	GO:0044267	cellular protein metabolic process	BP	Cell division protein FtsH-like protein family	6
large	pos	GO:0044267	cellular protein metabolic process	BP	Plant U-box protein (PUB) Class IV	6
large	pos	GO:0044267	cellular protein metabolic process	BP	Strubbelig Receptor Family	6
large	pos	GO:0044267	cellular protein metabolic process	BP	Group A	5
large	pos	GO:0044267	cellular protein metabolic process	BP	Group E	4
large	pos	GO:0044267	cellular protein metabolic process	BP	Plant U-box protein (PUB) Class III	4
large	pos	GO:0044267	cellular protein metabolic process	BP	Plant U-box protein (PUB) Class V	4
large	pos	GO:0044267	cellular protein metabolic process	BP	Receptor protein kinase-like family	4
large	pos	GO:0044267	cellular protein metabolic process	BP	AGC2 subfamily	3
large	pos	GO:0044267	cellular protein metabolic process	BP	CRKs	3
large	pos	GO:0044267	cellular protein metabolic process	BP	Trihelix Transcription Factor Family	3
large	pos	GO:0003824	catalytic activity	MF	Receptor kinase-like protein family	266
large	pos	GO:0003824	catalytic activity	MF	Glycosyltransferase- Family 1	53
large	pos	GO:0003824	catalytic activity	MF	Class III peroxidase	50
large	pos	GO:0003824	catalytic activity	MF	Kinesin-like proteins	43
large	pos	GO:0003824	catalytic activity	MF	Raf subfamily	35
large	pos	GO:0003824	catalytic activity	MF	CDPKs	30
large	pos	GO:0003824	catalytic activity	MF	Calcium Dependent Protein Kinase	30
large	pos	GO:0003824	catalytic activity	MF	Carbohydrate Esterase Family 8	30
large	pos	GO:0003824	catalytic activity	MF	Putative ABC transporter	28
large	pos	GO:0003824	catalytic activity	MF	Glycoside Hydrolase Family 28	26
large	pos	GO:0003824	catalytic activity	MF	Tau family	23
large	pos	GO:0003824	catalytic activity	MF	Glycoside Hydrolase Family 1	22
large	pos	GO:0003824	catalytic activity	MF	Glycoside Hydrolase Family 17	21
large	pos	GO:0003824	catalytic activity	MF	AtCIPKs	20
large	pos	GO:0003824	catalytic activity	MF	WBC subfamily	19
large	pos	GO:0003824	catalytic activity	MF	ABC transporter-like	18
large	pos	GO:0003824	catalytic activity	MF	Glycosyltransferase- Family 2	17
large	pos	GO:0003824	catalytic activity	MF	P-glycoprotein-2	17
large	pos	GO:0003824	catalytic activity	MF	Plant U-box protein (PUB) Class II	17
large	pos	GO:0003824	catalytic activity	MF	AGC1 subfamily	16
large	pos	GO:0003824	catalytic activity	MF	Glycosyltransferase- Family 8	16
large	pos	GO:0003824	catalytic activity	MF	Glycoside Hydrolase Family 16	15
large	pos	GO:0003824	catalytic activity	MF	MAP Kinase	15
large	pos	GO:0003824	catalytic activity	MF	Cell division protein FtsH-like protein family	14
large	pos	GO:0003824	catalytic activity	MF	Core Cell Cycle Genes	14
large	pos	GO:0003824	catalytic activity	MF	Ketoacyl-CoA Synthase	14
large	pos	GO:0003824	catalytic activity	MF	Polysaccharide Lyase Family 1	14
large	pos	GO:0003824	catalytic activity	MF	MDR subfamily	13
large	pos	GO:0003824	catalytic activity	MF	MEKK subfamily	12
large	pos	GO:0003824	catalytic activity	MF	MRP subfamily	11
large	pos	GO:0003824	catalytic activity	MF	Putative P-type ATPase family	11
large	pos	GO:0003824	catalytic activity	MF	Cellulose Synthase; AtCesA	10
large	pos	GO:0003824	catalytic activity	MF	Glycoside Hydrolase Family 9	10
large	pos	GO:0003824	catalytic activity	MF	Translocase	10
large	pos	GO:0003824	catalytic activity	MF	ACA	9
large	pos	GO:0003824	catalytic activity	MF	ATH subfamily	9
large	pos	GO:0003824	catalytic activity	MF	PDR subfamily	9
large	pos	GO:0003824	catalytic activity	MF	Plant U-box protein (PUB) Class III	9
large	pos	GO:0003824	catalytic activity	MF	Plasma membrane H+-ATPase family	9
large	pos	GO:0003824	catalytic activity	MF	C3H Transcription Factor Family	8
large	pos	GO:0003824	catalytic activity	MF	MAP Kinase Kinase	8
large	pos	GO:0003824	catalytic activity	MF	NDR subfamily	8
large	pos	GO:0003824	catalytic activity	MF	Strong similarity to beta-keto-Coa synthase family	8
large	pos	GO:0003824	catalytic activity	MF	ZIK subfamily	8
large	pos	GO:0003824	catalytic activity	MF	Ca2+-transporting ATPase-like protein family	7
large	pos	GO:0003824	catalytic activity	MF	Group A	7
large	pos	GO:0003824	catalytic activity	MF	Group F	7
large	pos	GO:0003824	catalytic activity	MF	MAPKKKK	7
large	pos	GO:0003824	catalytic activity	MF	Putative tropinone reductase family	7
large	pos	GO:0003824	catalytic activity	MF	Strubbelig Receptor Family	7
large	pos	GO:0003824	catalytic activity	MF	Group D	6
large	pos	GO:0003824	catalytic activity	MF	Group E	6
large	pos	GO:0003824	catalytic activity	MF	Myosin-like proteins	6
large	pos	GO:0003824	catalytic activity	MF	Plant U-box protein (PUB) Class IV	6
large	pos	GO:0003824	catalytic activity	MF	Rad5/16 gene family	6
large	pos	GO:0003824	catalytic activity	MF	4-coumarate--CoA ligase - like family	5
large	pos	GO:0003824	catalytic activity	MF	4CL-like	5
large	pos	GO:0003824	catalytic activity	MF	Beta-1,3-glucanase family	5
large	pos	GO:0003824	catalytic activity	MF	CYP86A	5
large	pos	GO:0003824	catalytic activity	MF	Fatty Acid omega Hydroxylase	5
large	pos	GO:0003824	catalytic activity	MF	4CL (4-coumarate:CoA ligase)	4
large	pos	GO:0003824	catalytic activity	MF	Cellulose Synthase-like; AtCslD	4
large	pos	GO:0003824	catalytic activity	MF	Nucleotide sugar epimerase -like family	4
large	pos	GO:0003824	catalytic activity	MF	Plant U-box protein (PUB) Class V	4
large	pos	GO:0003824	catalytic activity	MF	Receptor protein kinase-like family	4
large	pos	GO:0003824	catalytic activity	MF	AGC2 subfamily	3
large	pos	GO:0003824	catalytic activity	MF	CRKs	3
large	pos	GO:0003824	catalytic activity	MF	CYP707A	3
large	pos	GO:0003824	catalytic activity	MF	EF-hand containing proteins:Group VI	3
large	pos	GO:0003824	catalytic activity	MF	Endoplasmic reticulum-type Ca-ATPase (ECA) family	3
large	pos	GO:0003824	catalytic activity	MF	IRE subfamily	3
large	pos	GO:0003824	catalytic activity	MF	Plastidial Ketoacyl-ACP Reductase	3
large	pos	GO:0003824	catalytic activity	MF	Putative glutaredoxin family	3
large	pos	GO:0003824	catalytic activity	MF	Subtilisin-like Serine Proteases	3
large	pos	GO:0003824	catalytic activity	MF	Trihelix Transcription Factor Family	3
large	pos	GO:0003824	catalytic activity	MF	eIF4A-like - RNA helicases most related to eIF4A	3
large	pos	GO:0007167	enzyme linked receptor protein signaling pathway	BP	Receptor kinase-like protein family	78
large	pos	GO:0007167	enzyme linked receptor protein signaling pathway	BP	Strubbelig Receptor Family	5
large	pos	GO:0007167	enzyme linked receptor protein signaling pathway	BP	Receptor protein kinase-like family	4
large	pos	GO:0007169	transmembrane receptor protein tyrosine kinase signaling pathway	BP	Receptor kinase-like protein family	78
large	pos	GO:0007169	transmembrane receptor protein tyrosine kinase signaling pathway	BP	Strubbelig Receptor Family	5
large	pos	GO:0007169	transmembrane receptor protein tyrosine kinase signaling pathway	BP	Receptor protein kinase-like family	4
large	pos	GO:0007166	cell surface receptor linked signal transduction	BP	Receptor kinase-like protein family	79
large	pos	GO:0007166	cell surface receptor linked signal transduction	BP	Strubbelig Receptor Family	5
large	pos	GO:0007166	cell surface receptor linked signal transduction	BP	Receptor protein kinase-like family	4
large	pos	GO:0019538	protein metabolic process	BP	Receptor kinase-like protein family	223
large	pos	GO:0019538	protein metabolic process	BP	Raf subfamily	31
large	pos	GO:0019538	protein metabolic process	BP	Subtilisin-like Serine Proteases	31
large	pos	GO:0019538	protein metabolic process	BP	CDPKs	30
large	pos	GO:0019538	protein metabolic process	BP	Calcium Dependent Protein Kinase	30
large	pos	GO:0019538	protein metabolic process	BP	Plant U-box protein (PUB) Class II	16
large	pos	GO:0019538	protein metabolic process	BP	AtCIPKs	14
large	pos	GO:0019538	protein metabolic process	BP	AGC1 subfamily	12
large	pos	GO:0019538	protein metabolic process	BP	Cell division protein FtsH-like protein family	12
large	pos	GO:0019538	protein metabolic process	BP	MEKK subfamily	10
large	pos	GO:0019538	protein metabolic process	BP	NDR subfamily	8
large	pos	GO:0019538	protein metabolic process	BP	ZIK subfamily	8
large	pos	GO:0019538	protein metabolic process	BP	MAPKKKK	7
large	pos	GO:0019538	protein metabolic process	BP	Plant U-box protein (PUB) Class IV	6
large	pos	GO:0019538	protein metabolic process	BP	Strubbelig Receptor Family	6
large	pos	GO:0019538	protein metabolic process	BP	Group A	5
large	pos	GO:0019538	protein metabolic process	BP	Group E	4
large	pos	GO:0019538	protein metabolic process	BP	Plant U-box protein (PUB) Class III	4
large	pos	GO:0019538	protein metabolic process	BP	Plant U-box protein (PUB) Class V	4
large	pos	GO:0019538	protein metabolic process	BP	Receptor protein kinase-like family	4
large	pos	GO:0019538	protein metabolic process	BP	AGC2 subfamily	3
large	pos	GO:0019538	protein metabolic process	BP	CRKs	3
large	pos	GO:0019538	protein metabolic process	BP	Trihelix Transcription Factor Family	3
large	pos	GO:0019825	oxygen binding	MF	CYP71B	27
large	pos	GO:0019825	oxygen binding	MF	CYP705A	22
large	pos	GO:0019825	oxygen binding	MF	CYP72A	9
large	pos	GO:0019825	oxygen binding	MF	CYP96A	8
large	pos	GO:0019825	oxygen binding	MF	CYP81D	7
large	pos	GO:0019825	oxygen binding	MF	CYP71A	6
large	pos	GO:0019825	oxygen binding	MF	CYP78A	6
large	pos	GO:0019825	oxygen binding	MF	CYP89A	6
large	pos	GO:0019825	oxygen binding	MF	Fatty Acid omega Hydroxylase	6
large	pos	GO:0019825	oxygen binding	MF	CYP706A	5
large	pos	GO:0019825	oxygen binding	MF	CYP86A	5
large	pos	GO:0019825	oxygen binding	MF	CYP76C	4
large	pos	GO:0019825	oxygen binding	MF	CYP707A	3
large	pos	GO:0019825	oxygen binding	MF	CYP708A	3
large	pos	GO:0019825	oxygen binding	MF	CYP709B	3
large	pos	GO:0019825	oxygen binding	MF	CYP77A	3
large	pos	GO:0019825	oxygen binding	MF	CYP81F	3
large	pos	GO:0019825	oxygen binding	MF	CYP86C	3
large	pos	GO:0019825	oxygen binding	MF	CYP94B	3
large	pos	GO:0005524	ATP binding	MF	Receptor kinase-like protein family	78
large	pos	GO:0005524	ATP binding	MF	Rad5/16 gene family	7
large	pos	GO:0005524	ATP binding	MF	Strubbelig Receptor Family	5
large	pos	GO:0005524	ATP binding	MF	Receptor protein kinase-like family	4
large	pos	GO:0017076	purine nucleotide binding	MF	Receptor kinase-like protein family	78
large	pos	GO:0017076	purine nucleotide binding	MF	Rad5/16 gene family	7
large	pos	GO:0017076	purine nucleotide binding	MF	Strubbelig Receptor Family	5
large	pos	GO:0017076	purine nucleotide binding	MF	Receptor protein kinase-like family	4
large	pos	GO:0032553	ribonucleotide binding	MF	Receptor kinase-like protein family	78
large	pos	GO:0032553	ribonucleotide binding	MF	Rad5/16 gene family	7
large	pos	GO:0032553	ribonucleotide binding	MF	Strubbelig Receptor Family	5
large	pos	GO:0032553	ribonucleotide binding	MF	Receptor protein kinase-like family	4
large	pos	GO:0032555	purine ribonucleotide binding	MF	Receptor kinase-like protein family	78
large	pos	GO:0032555	purine ribonucleotide binding	MF	Rad5/16 gene family	7
large	pos	GO:0032555	purine ribonucleotide binding	MF	Strubbelig Receptor Family	5
large	pos	GO:0032555	purine ribonucleotide binding	MF	Receptor protein kinase-like family	4
large	pos	GO:0001882	nucleoside binding	MF	Receptor kinase-like protein family	78
large	pos	GO:0001882	nucleoside binding	MF	Rad5/16 gene family	7
large	pos	GO:0001882	nucleoside binding	MF	Strubbelig Receptor Family	5
large	pos	GO:0001882	nucleoside binding	MF	Receptor protein kinase-like family	4
large	pos	GO:0001883	purine nucleoside binding	MF	Receptor kinase-like protein family	78
large	pos	GO:0001883	purine nucleoside binding	MF	Rad5/16 gene family	7
large	pos	GO:0001883	purine nucleoside binding	MF	Strubbelig Receptor Family	5
large	pos	GO:0001883	purine nucleoside binding	MF	Receptor protein kinase-like family	4
large	pos	GO:0030554	adenyl nucleotide binding	MF	Receptor kinase-like protein family	78
large	pos	GO:0030554	adenyl nucleotide binding	MF	Rad5/16 gene family	7
large	pos	GO:0030554	adenyl nucleotide binding	MF	Strubbelig Receptor Family	5
large	pos	GO:0030554	adenyl nucleotide binding	MF	Receptor protein kinase-like family	4
large	pos	GO:0032559	adenyl ribonucleotide binding	MF	Receptor kinase-like protein family	78
large	pos	GO:0032559	adenyl ribonucleotide binding	MF	Rad5/16 gene family	7
large	pos	GO:0032559	adenyl ribonucleotide binding	MF	Strubbelig Receptor Family	5
large	pos	GO:0032559	adenyl ribonucleotide binding	MF	Receptor protein kinase-like family	4
large	pos	GO:0005886	plasma membrane	CC	Receptor kinase-like protein family	85
large	pos	GO:0005886	plasma membrane	CC	Delta tonoplast integral protein family	15
large	pos	GO:0005886	plasma membrane	CC	MIP family	15
large	pos	GO:0005886	plasma membrane	CC	ABC transporter-like	11
large	pos	GO:0005886	plasma membrane	CC	CDPKs	11
large	pos	GO:0005886	plasma membrane	CC	Calcium Dependent Protein Kinase	11
large	pos	GO:0005886	plasma membrane	CC	Putative ABC transporter	10
large	pos	GO:0005886	plasma membrane	CC	Putative sugar transporter family	10
large	pos	GO:0005886	plasma membrane	CC	EF-hand containing proteins:Group IV	9
large	pos	GO:0005886	plasma membrane	CC	Glycosyltransferase- Family 2	9
large	pos	GO:0005886	plasma membrane	CC	MRP subfamily	9
large	pos	GO:0005886	plasma membrane	CC	Plasma membrane H+-ATPase family	9
large	pos	GO:0005886	plasma membrane	CC	Similar to LeOPT1 family	9
large	pos	GO:0005886	plasma membrane	CC	AAAP family	8
large	pos	GO:0005886	plasma membrane	CC	Cellulose Synthase; AtCesA	8
large	pos	GO:0005886	plasma membrane	CC	Glycoside Hydrolase Family 17	8
large	pos	GO:0005886	plasma membrane	CC	Raf subfamily	8
large	pos	GO:0005886	plasma membrane	CC	ACA	7
large	pos	GO:0005886	plasma membrane	CC	Amino acid permease family	7
large	pos	GO:0005886	plasma membrane	CC	PDR subfamily	7
large	pos	GO:0005886	plasma membrane	CC	Ca2+-transporting ATPase-like protein family	6
large	pos	GO:0005886	plasma membrane	CC	Kinesin-like proteins	6
large	pos	GO:0005886	plasma membrane	CC	MDR subfamily	6
large	pos	GO:0005886	plasma membrane	CC	P-glycoprotein-2	6
large	pos	GO:0005886	plasma membrane	CC	Strubbelig Receptor Family	5
large	pos	GO:0005886	plasma membrane	CC	AGC1 subfamily	4
large	pos	GO:0005886	plasma membrane	CC	Carbohydrate Esterase Family 8	4
large	pos	GO:0005886	plasma membrane	CC	Monosaccharide (hexoses / pentoses)-H+ symporter family (plasma membrane)	4
large	pos	GO:0005886	plasma membrane	CC	Putative P-type ATPase family	4
large	pos	GO:0005886	plasma membrane	CC	Translocase	4
large	pos	GO:0005886	plasma membrane	CC	ATH subfamily	3
large	pos	GO:0005886	plasma membrane	CC	AtCIPKs	3
large	pos	GO:0005886	plasma membrane	CC	Blue copper binding protein family	3
large	pos	GO:0005886	plasma membrane	CC	CNGCs	3
large	pos	GO:0005886	plasma membrane	CC	Cyclic nucleotide gated channel family	3
large	pos	GO:0005886	plasma membrane	CC	Group F	3
large	pos	GO:0005886	plasma membrane	CC	NDR subfamily	3
large	pos	GO:0005886	plasma membrane	CC	Putative monosaccharide transporter family (ERD-group = induced by early dehydration)	3
large	pos	GO:0006950	response to stress	BP	Class III peroxidase	49
large	pos	GO:0006950	response to stress	BP	Receptor kinase-like protein family	28
large	pos	GO:0006950	response to stress	BP	MYB Transcription Factor Family	26
large	pos	GO:0006950	response to stress	BP	MYB3R- and R2R3- type MYB- encoding genes	26
large	pos	GO:0006950	response to stress	BP	WRKY Transcription Factor Family	15
large	pos	GO:0006950	response to stress	BP	AP2-EREBP Transcription Factor Family	14
large	pos	GO:0006950	response to stress	BP	Delta tonoplast integral protein family	11
large	pos	GO:0006950	response to stress	BP	MIP family	11
large	pos	GO:0006950	response to stress	BP	NAC Transcription Factor Family	11
large	pos	GO:0006950	response to stress	BP	Ketoacyl-CoA Synthase	8
large	pos	GO:0006950	response to stress	BP	EF-hand containing proteins:Group IV	6
large	pos	GO:0006950	response to stress	BP	Glycosyltransferase- Family 2	6
large	pos	GO:0006950	response to stress	BP	MAP Kinase Kinase	6
large	pos	GO:0006950	response to stress	BP	bZIP Transcription Factor Family	6
large	pos	GO:0006950	response to stress	BP	basic region leucine zipper (bZIP) Transcription Factor	6
large	pos	GO:0006950	response to stress	BP	C3H Transcription Factor Family	5
large	pos	GO:0006950	response to stress	BP	GRAS Transcription Factor Family	5
large	pos	GO:0006950	response to stress	BP	Strong similarity to beta-keto-Coa synthase family	5
large	pos	GO:0006950	response to stress	BP	AtCIPKs	4
large	pos	GO:0006950	response to stress	BP	C2H2 Transcription Factor Family	4
large	pos	GO:0006950	response to stress	BP	Cellulose Synthase; AtCesA	4
large	pos	GO:0006950	response to stress	BP	Downy mildew resistance-like protein family	4
large	pos	GO:0006950	response to stress	BP	GRAS Proteins	4
large	pos	GO:0006950	response to stress	BP	Glycoside Hydrolase Family 1	4
large	pos	GO:0006950	response to stress	BP	Group A	4
large	pos	GO:0006950	response to stress	BP	HSF Transcription Factor Family	4
large	pos	GO:0006950	response to stress	BP	Heat Stress Transcription Factor (Hsf) family	4
large	pos	GO:0006950	response to stress	BP	Homeobox Transcription Factor Family	4
large	pos	GO:0006950	response to stress	BP	MADS Transcription Factor Family	4
large	pos	GO:0006950	response to stress	BP	MADS-box Transcription Factor Family	4
large	pos	GO:0006950	response to stress	BP	WRKY Transcription Factor; Group III	4
large	pos	GO:0006950	response to stress	BP	bHLH Transcription Factor Family	4
large	pos	GO:0006950	response to stress	BP	basic Helix-Loop-Helix (bHLH) Transcription Factor	4
large	pos	GO:0006950	response to stress	BP	MAP Kinase	3
large	pos	GO:0006950	response to stress	BP	MEKK subfamily	3
large	pos	GO:0006950	response to stress	BP	Plant U-box protein (PUB) Class III	3
large	pos	GO:0006950	response to stress	BP	Tau family	3
large	pos	GO:0006950	response to stress	BP	WRKY Transcription Factor; Group I	3
large	pos	GO:0006950	response to stress	BP	WRKY Transcription Factor; Group II-a	3
large	pos	GO:0000166	nucleotide binding	MF	Receptor kinase-like protein family	78
large	pos	GO:0000166	nucleotide binding	MF	CNGCs	11
large	pos	GO:0000166	nucleotide binding	MF	Cyclic nucleotide gated channel family	11
large	pos	GO:0000166	nucleotide binding	MF	Rad5/16 gene family	7
large	pos	GO:0000166	nucleotide binding	MF	Strubbelig Receptor Family	5
large	pos	GO:0000166	nucleotide binding	MF	Receptor protein kinase-like family	4
large	pos	GO:0000166	nucleotide binding	MF	Stelar K+ outward rectifying channel (SKOR) family	3
large	pos	GO:0007154	cell communication	BP	Receptor kinase-like protein family	103
large	pos	GO:0007154	cell communication	BP	AP2-EREBP Transcription Factor Family	15
large	pos	GO:0007154	cell communication	BP	MAP Kinase	15
large	pos	GO:0007154	cell communication	BP	AtCIPKs	13
large	pos	GO:0007154	cell communication	BP	CDPKs	8
large	pos	GO:0007154	cell communication	BP	Calcium Dependent Protein Kinase	8
large	pos	GO:0007154	cell communication	BP	MYB Transcription Factor Family	7
large	pos	GO:0007154	cell communication	BP	MYB3R- and R2R3- type MYB- encoding genes	7
large	pos	GO:0007154	cell communication	BP	Raf subfamily	7
large	pos	GO:0007154	cell communication	BP	Response Regulator: A- Type	6
large	pos	GO:0007154	cell communication	BP	Strubbelig Receptor Family	6
large	pos	GO:0007154	cell communication	BP	EF-hand containing proteins:Group IV	5
large	pos	GO:0007154	cell communication	BP	GRAS Transcription Factor Family	5
large	pos	GO:0007154	cell communication	BP	MAP Kinase Kinase	5
large	pos	GO:0007154	cell communication	BP	bZIP Transcription Factor Family	5
large	pos	GO:0007154	cell communication	BP	basic region leucine zipper (bZIP) Transcription Factor	5
large	pos	GO:0007154	cell communication	BP	GRAS Proteins	4
large	pos	GO:0007154	cell communication	BP	Receptor protein kinase-like family	4
large	pos	GO:0007154	cell communication	BP	WRKY Transcription Factor Family	4
large	pos	GO:0007154	cell communication	BP	bHLH Transcription Factor Family	4
large	pos	GO:0007154	cell communication	BP	basic Helix-Loop-Helix (bHLH) Transcription Factor	4
large	pos	GO:0007154	cell communication	BP	Group A	3
large	pos	GO:0007154	cell communication	BP	Homeobox Transcription Factor Family	3
large	pos	GO:0007154	cell communication	BP	NAC Transcription Factor Family	3
large	pos	GO:0050896	response to stimulus	BP	MYB Transcription Factor Family	53
large	pos	GO:0050896	response to stimulus	BP	MYB3R- and R2R3- type MYB- encoding genes	53
large	pos	GO:0050896	response to stimulus	BP	Class III peroxidase	50
large	pos	GO:0050896	response to stimulus	BP	Receptor kinase-like protein family	40
large	pos	GO:0050896	response to stimulus	BP	AP2-EREBP Transcription Factor Family	30
large	pos	GO:0050896	response to stimulus	BP	Tau family	23
large	pos	GO:0050896	response to stimulus	BP	WRKY Transcription Factor Family	20
large	pos	GO:0050896	response to stimulus	BP	NAC Transcription Factor Family	18
large	pos	GO:0050896	response to stimulus	BP	Delta tonoplast integral protein family	15
large	pos	GO:0050896	response to stimulus	BP	MIP family	15
large	pos	GO:0050896	response to stimulus	BP	Homeobox Transcription Factor Family	14
large	pos	GO:0050896	response to stimulus	BP	EF-hand containing proteins:Group IV	12
large	pos	GO:0050896	response to stimulus	BP	Putative ABC transporter	12
large	pos	GO:0050896	response to stimulus	BP	ARF Transcription Factor Family	11
large	pos	GO:0050896	response to stimulus	BP	C3H Transcription Factor Family	10
large	pos	GO:0050896	response to stimulus	BP	GRAS Transcription Factor Family	10
large	pos	GO:0050896	response to stimulus	BP	bZIP Transcription Factor Family	10
large	pos	GO:0050896	response to stimulus	BP	basic region leucine zipper (bZIP) Transcription Factor	10
large	pos	GO:0050896	response to stimulus	BP	GRAS Proteins	9
large	pos	GO:0050896	response to stimulus	BP	Ketoacyl-CoA Synthase	9
large	pos	GO:0050896	response to stimulus	BP	Similar to LeOPT1 family	9
large	pos	GO:0050896	response to stimulus	BP	bHLH Transcription Factor Family	9
large	pos	GO:0050896	response to stimulus	BP	basic Helix-Loop-Helix (bHLH) Transcription Factor	9
large	pos	GO:0050896	response to stimulus	BP	CDPKs	8
large	pos	GO:0050896	response to stimulus	BP	Calcium Dependent Protein Kinase	8
large	pos	GO:0050896	response to stimulus	BP	Core Cell Cycle Genes	8
large	pos	GO:0050896	response to stimulus	BP	PDR subfamily	8
large	pos	GO:0050896	response to stimulus	BP	Plant U-box protein (PUB) Class III	8
large	pos	GO:0050896	response to stimulus	BP	AtCIPKs	7
large	pos	GO:0050896	response to stimulus	BP	C2H2 Transcription Factor Family	7
large	pos	GO:0050896	response to stimulus	BP	Glycosyltransferase- Family 2	7
large	pos	GO:0050896	response to stimulus	BP	MADS Transcription Factor Family	7
large	pos	GO:0050896	response to stimulus	BP	MADS-box Transcription Factor Family	7
large	pos	GO:0050896	response to stimulus	BP	Cellulose Synthase; AtCesA	6
large	pos	GO:0050896	response to stimulus	BP	Glycosyltransferase- Family 1	6
large	pos	GO:0050896	response to stimulus	BP	MAP Kinase	6
large	pos	GO:0050896	response to stimulus	BP	MAP Kinase Kinase	6
large	pos	GO:0050896	response to stimulus	BP	Response Regulator: A- Type	6
large	pos	GO:0050896	response to stimulus	BP	Strong similarity to beta-keto-Coa synthase family	6
large	pos	GO:0050896	response to stimulus	BP	AAAP family	5
large	pos	GO:0050896	response to stimulus	BP	C2C2-Dof Transcription Factor Family	5
large	pos	GO:0050896	response to stimulus	BP	Dof family	5
large	pos	GO:0050896	response to stimulus	BP	Glycoside Hydrolase Family 1	5
large	pos	GO:0050896	response to stimulus	BP	HSF Transcription Factor Family	5
large	pos	GO:0050896	response to stimulus	BP	Heat Stress Transcription Factor (Hsf) family	5
large	pos	GO:0050896	response to stimulus	BP	WRKY Transcription Factor; Group III	5
large	pos	GO:0050896	response to stimulus	BP	ABC transporter-like	4
large	pos	GO:0050896	response to stimulus	BP	CNGCs	4
large	pos	GO:0050896	response to stimulus	BP	Cyclic nucleotide gated channel family	4
large	pos	GO:0050896	response to stimulus	BP	Downy mildew resistance-like protein family	4
large	pos	GO:0050896	response to stimulus	BP	Group A	4
large	pos	GO:0050896	response to stimulus	BP	MRP subfamily	4
large	pos	GO:0050896	response to stimulus	BP	P-glycoprotein-2	4
large	pos	GO:0050896	response to stimulus	BP	Putative sugar transporter family	4
large	pos	GO:0050896	response to stimulus	BP	Raf subfamily	4
large	pos	GO:0050896	response to stimulus	BP	SAURs	4
large	pos	GO:0050896	response to stimulus	BP	4CL (4-coumarate:CoA ligase)	3
large	pos	GO:0050896	response to stimulus	BP	Amino acid permease family	3
large	pos	GO:0050896	response to stimulus	BP	C2C2-CO-like Transcription Factor Family	3
large	pos	GO:0050896	response to stimulus	BP	Cell division protein FtsH-like protein family	3
large	pos	GO:0050896	response to stimulus	BP	EF-hand containing proteins:Group III	3
large	pos	GO:0050896	response to stimulus	BP	MDR subfamily	3
large	pos	GO:0050896	response to stimulus	BP	MEKK subfamily	3
large	pos	GO:0050896	response to stimulus	BP	RRE	3
large	pos	GO:0050896	response to stimulus	BP	WBC subfamily	3
large	pos	GO:0050896	response to stimulus	BP	WRKY Transcription Factor; Group I	3
large	pos	GO:0050896	response to stimulus	BP	WRKY Transcription Factor; Group II-a	3
large	pos	GO:0050896	response to stimulus	BP	WRKY Transcription Factor; Group II-d	3
large	pos	GO:0050896	response to stimulus	BP	WRKY Transcription Factor; Group II-e	3
large	pos	GO:0007165	signal transduction	BP	Receptor kinase-like protein family	103
large	pos	GO:0007165	signal transduction	BP	AP2-EREBP Transcription Factor Family	15
large	pos	GO:0007165	signal transduction	BP	MAP Kinase	15
large	pos	GO:0007165	signal transduction	BP	AtCIPKs	13
large	pos	GO:0007165	signal transduction	BP	CDPKs	8
large	pos	GO:0007165	signal transduction	BP	Calcium Dependent Protein Kinase	8
large	pos	GO:0007165	signal transduction	BP	Raf subfamily	7
large	pos	GO:0007165	signal transduction	BP	Response Regulator: A- Type	6
large	pos	GO:0007165	signal transduction	BP	Strubbelig Receptor Family	6
large	pos	GO:0007165	signal transduction	BP	EF-hand containing proteins:Group IV	5
large	pos	GO:0007165	signal transduction	BP	GRAS Transcription Factor Family	5
large	pos	GO:0007165	signal transduction	BP	MAP Kinase Kinase	5
large	pos	GO:0007165	signal transduction	BP	bZIP Transcription Factor Family	5
large	pos	GO:0007165	signal transduction	BP	basic region leucine zipper (bZIP) Transcription Factor	5
large	pos	GO:0007165	signal transduction	BP	GRAS Proteins	4
large	pos	GO:0007165	signal transduction	BP	MYB Transcription Factor Family	4
large	pos	GO:0007165	signal transduction	BP	MYB3R- and R2R3- type MYB- encoding genes	4
large	pos	GO:0007165	signal transduction	BP	Receptor protein kinase-like family	4
large	pos	GO:0007165	signal transduction	BP	WRKY Transcription Factor Family	4
large	pos	GO:0007165	signal transduction	BP	bHLH Transcription Factor Family	4
large	pos	GO:0007165	signal transduction	BP	basic Helix-Loop-Helix (bHLH) Transcription Factor	4
large	pos	GO:0007165	signal transduction	BP	Group A	3
large	pos	GO:0007165	signal transduction	BP	Homeobox Transcription Factor Family	3
large	pos	GO:0007165	signal transduction	BP	NAC Transcription Factor Family	3
large	pos	GO:0034960	cellular biopolymer metabolic process	BP	Receptor kinase-like protein family	223
large	pos	GO:0034960	cellular biopolymer metabolic process	BP	MYB Transcription Factor Family	82
large	pos	GO:0034960	cellular biopolymer metabolic process	BP	MYB3R- and R2R3- type MYB- encoding genes	82
large	pos	GO:0034960	cellular biopolymer metabolic process	BP	AP2-EREBP Transcription Factor Family	65
large	pos	GO:0034960	cellular biopolymer metabolic process	BP	WRKY Transcription Factor Family	43
large	pos	GO:0034960	cellular biopolymer metabolic process	BP	bHLH Transcription Factor Family	34
large	pos	GO:0034960	cellular biopolymer metabolic process	BP	basic Helix-Loop-Helix (bHLH) Transcription Factor	34
large	pos	GO:0034960	cellular biopolymer metabolic process	BP	Homeobox Transcription Factor Family	32
large	pos	GO:0034960	cellular biopolymer metabolic process	BP	Raf subfamily	31
large	pos	GO:0034960	cellular biopolymer metabolic process	BP	CDPKs	30
large	pos	GO:0034960	cellular biopolymer metabolic process	BP	Calcium Dependent Protein Kinase	30
large	pos	GO:0034960	cellular biopolymer metabolic process	BP	MADS Transcription Factor Family	26
large	pos	GO:0034960	cellular biopolymer metabolic process	BP	MADS-box Transcription Factor Family	26
large	pos	GO:0034960	cellular biopolymer metabolic process	BP	G2-like Transcription Factor Family	21
large	pos	GO:0034960	cellular biopolymer metabolic process	BP	bZIP Transcription Factor Family	17
large	pos	GO:0034960	cellular biopolymer metabolic process	BP	basic region leucine zipper (bZIP) Transcription Factor	17
large	pos	GO:0034960	cellular biopolymer metabolic process	BP	Plant U-box protein (PUB) Class II	16
large	pos	GO:0034960	cellular biopolymer metabolic process	BP	C2C2-Dof Transcription Factor Family	15
large	pos	GO:0034960	cellular biopolymer metabolic process	BP	Dof family	15
large	pos	GO:0034960	cellular biopolymer metabolic process	BP	AtCIPKs	14
large	pos	GO:0034960	cellular biopolymer metabolic process	BP	GRAS Proteins	13
large	pos	GO:0034960	cellular biopolymer metabolic process	BP	GRAS Transcription Factor Family	13
large	pos	GO:0034960	cellular biopolymer metabolic process	BP	AGC1 subfamily	12
large	pos	GO:0034960	cellular biopolymer metabolic process	BP	ARF Transcription Factor Family	12
large	pos	GO:0034960	cellular biopolymer metabolic process	BP	C2H2 Transcription Factor Family	12
large	pos	GO:0034960	cellular biopolymer metabolic process	BP	Glycoside Hydrolase Family 16	12
large	pos	GO:0034960	cellular biopolymer metabolic process	BP	MEKK subfamily	10
large	pos	GO:0034960	cellular biopolymer metabolic process	BP	Type I MADS box	9
large	pos	GO:0034960	cellular biopolymer metabolic process	BP	C2C2-CO-like Transcription Factor Family	8
large	pos	GO:0034960	cellular biopolymer metabolic process	BP	Cellulose Synthase; AtCesA	8
large	pos	GO:0034960	cellular biopolymer metabolic process	BP	NAC Transcription Factor Family	8
large	pos	GO:0034960	cellular biopolymer metabolic process	BP	NDR subfamily	8
large	pos	GO:0034960	cellular biopolymer metabolic process	BP	WRKY Transcription Factor; Group I	8
large	pos	GO:0034960	cellular biopolymer metabolic process	BP	WRKY Transcription Factor; Group II-b	8
large	pos	GO:0034960	cellular biopolymer metabolic process	BP	WRKY Transcription Factor; Group II-c	8
large	pos	GO:0034960	cellular biopolymer metabolic process	BP	ZIK subfamily	8
large	pos	GO:0034960	cellular biopolymer metabolic process	BP	MAPKKKK	7
large	pos	GO:0034960	cellular biopolymer metabolic process	BP	Cell division protein FtsH-like protein family	6
large	pos	GO:0034960	cellular biopolymer metabolic process	BP	Core Cell Cycle Genes	6
large	pos	GO:0034960	cellular biopolymer metabolic process	BP	Glycosyltransferase- Family 2	6
large	pos	GO:0034960	cellular biopolymer metabolic process	BP	Plant U-box protein (PUB) Class IV	6
large	pos	GO:0034960	cellular biopolymer metabolic process	BP	Strubbelig Receptor Family	6
large	pos	GO:0034960	cellular biopolymer metabolic process	BP	WRKY Transcription Factor; Group II-e	6
large	pos	GO:0034960	cellular biopolymer metabolic process	BP	WRKY Transcription Factor; Group III	6
large	pos	GO:0034960	cellular biopolymer metabolic process	BP	Group A	5
large	pos	GO:0034960	cellular biopolymer metabolic process	BP	Glycosyltransferase- Family 8	4
large	pos	GO:0034960	cellular biopolymer metabolic process	BP	Group E	4
large	pos	GO:0034960	cellular biopolymer metabolic process	BP	PABP - poly(A) binding protein	4
large	pos	GO:0034960	cellular biopolymer metabolic process	BP	Plant U-box protein (PUB) Class III	4
large	pos	GO:0034960	cellular biopolymer metabolic process	BP	Plant U-box protein (PUB) Class V	4
large	pos	GO:0034960	cellular biopolymer metabolic process	BP	Receptor protein kinase-like family	4
large	pos	GO:0034960	cellular biopolymer metabolic process	BP	AGC2 subfamily	3
large	pos	GO:0034960	cellular biopolymer metabolic process	BP	CRKs	3
large	pos	GO:0034960	cellular biopolymer metabolic process	BP	HSF Transcription Factor Family	3
large	pos	GO:0034960	cellular biopolymer metabolic process	BP	Heat Stress Transcription Factor (Hsf) family	3
large	pos	GO:0034960	cellular biopolymer metabolic process	BP	Trihelix Transcription Factor Family	3
large	pos	GO:0034960	cellular biopolymer metabolic process	BP	WRKY Transcription Factor; Group II-a	3
large	pos	GO:0034960	cellular biopolymer metabolic process	BP	WRKY Transcription Factor; Group II-d	3
large	pos	GO:0006952	defense response	BP	Receptor kinase-like protein family	25
large	pos	GO:0006952	defense response	BP	WRKY Transcription Factor Family	13
large	pos	GO:0006952	defense response	BP	MAP Kinase Kinase	6
large	pos	GO:0006952	defense response	BP	AP2-EREBP Transcription Factor Family	4
large	pos	GO:0006952	defense response	BP	Class III peroxidase	4
large	pos	GO:0006952	defense response	BP	Downy mildew resistance-like protein family	4
large	pos	GO:0006952	defense response	BP	WRKY Transcription Factor; Group III	4
large	pos	GO:0006952	defense response	BP	Cellulose Synthase; AtCesA	3
large	pos	GO:0006952	defense response	BP	Plant U-box protein (PUB) Class III	3
large	pos	GO:0006952	defense response	BP	WRKY Transcription Factor; Group II-a	3
large	pos	GO:0044260	cellular macromolecule metabolic process	BP	Receptor kinase-like protein family	223
large	pos	GO:0044260	cellular macromolecule metabolic process	BP	MYB Transcription Factor Family	82
large	pos	GO:0044260	cellular macromolecule metabolic process	BP	MYB3R- and R2R3- type MYB- encoding genes	82
large	pos	GO:0044260	cellular macromolecule metabolic process	BP	AP2-EREBP Transcription Factor Family	65
large	pos	GO:0044260	cellular macromolecule metabolic process	BP	WRKY Transcription Factor Family	43
large	pos	GO:0044260	cellular macromolecule metabolic process	BP	bHLH Transcription Factor Family	34
large	pos	GO:0044260	cellular macromolecule metabolic process	BP	basic Helix-Loop-Helix (bHLH) Transcription Factor	34
large	pos	GO:0044260	cellular macromolecule metabolic process	BP	Homeobox Transcription Factor Family	32
large	pos	GO:0044260	cellular macromolecule metabolic process	BP	Raf subfamily	31
large	pos	GO:0044260	cellular macromolecule metabolic process	BP	CDPKs	30
large	pos	GO:0044260	cellular macromolecule metabolic process	BP	Calcium Dependent Protein Kinase	30
large	pos	GO:0044260	cellular macromolecule metabolic process	BP	MADS Transcription Factor Family	26
large	pos	GO:0044260	cellular macromolecule metabolic process	BP	MADS-box Transcription Factor Family	26
large	pos	GO:0044260	cellular macromolecule metabolic process	BP	G2-like Transcription Factor Family	21
large	pos	GO:0044260	cellular macromolecule metabolic process	BP	bZIP Transcription Factor Family	17
large	pos	GO:0044260	cellular macromolecule metabolic process	BP	basic region leucine zipper (bZIP) Transcription Factor	17
large	pos	GO:0044260	cellular macromolecule metabolic process	BP	Plant U-box protein (PUB) Class II	16
large	pos	GO:0044260	cellular macromolecule metabolic process	BP	C2C2-Dof Transcription Factor Family	15
large	pos	GO:0044260	cellular macromolecule metabolic process	BP	Dof family	15
large	pos	GO:0044260	cellular macromolecule metabolic process	BP	AtCIPKs	14
large	pos	GO:0044260	cellular macromolecule metabolic process	BP	GRAS Proteins	13
large	pos	GO:0044260	cellular macromolecule metabolic process	BP	GRAS Transcription Factor Family	13
large	pos	GO:0044260	cellular macromolecule metabolic process	BP	AGC1 subfamily	12
large	pos	GO:0044260	cellular macromolecule metabolic process	BP	ARF Transcription Factor Family	12
large	pos	GO:0044260	cellular macromolecule metabolic process	BP	C2H2 Transcription Factor Family	12
large	pos	GO:0044260	cellular macromolecule metabolic process	BP	Glycoside Hydrolase Family 16	12
large	pos	GO:0044260	cellular macromolecule metabolic process	BP	MEKK subfamily	10
large	pos	GO:0044260	cellular macromolecule metabolic process	BP	Type I MADS box	9
large	pos	GO:0044260	cellular macromolecule metabolic process	BP	C2C2-CO-like Transcription Factor Family	8
large	pos	GO:0044260	cellular macromolecule metabolic process	BP	Cellulose Synthase; AtCesA	8
large	pos	GO:0044260	cellular macromolecule metabolic process	BP	NAC Transcription Factor Family	8
large	pos	GO:0044260	cellular macromolecule metabolic process	BP	NDR subfamily	8
large	pos	GO:0044260	cellular macromolecule metabolic process	BP	WRKY Transcription Factor; Group I	8
large	pos	GO:0044260	cellular macromolecule metabolic process	BP	WRKY Transcription Factor; Group II-b	8
large	pos	GO:0044260	cellular macromolecule metabolic process	BP	WRKY Transcription Factor; Group II-c	8
large	pos	GO:0044260	cellular macromolecule metabolic process	BP	ZIK subfamily	8
large	pos	GO:0044260	cellular macromolecule metabolic process	BP	MAPKKKK	7
large	pos	GO:0044260	cellular macromolecule metabolic process	BP	Cell division protein FtsH-like protein family	6
large	pos	GO:0044260	cellular macromolecule metabolic process	BP	Core Cell Cycle Genes	6
large	pos	GO:0044260	cellular macromolecule metabolic process	BP	Glycosyltransferase- Family 2	6
large	pos	GO:0044260	cellular macromolecule metabolic process	BP	Plant U-box protein (PUB) Class IV	6
large	pos	GO:0044260	cellular macromolecule metabolic process	BP	Strubbelig Receptor Family	6
large	pos	GO:0044260	cellular macromolecule metabolic process	BP	WRKY Transcription Factor; Group II-e	6
large	pos	GO:0044260	cellular macromolecule metabolic process	BP	WRKY Transcription Factor; Group III	6
large	pos	GO:0044260	cellular macromolecule metabolic process	BP	Group A	5
large	pos	GO:0044260	cellular macromolecule metabolic process	BP	Glycosyltransferase- Family 8	4
large	pos	GO:0044260	cellular macromolecule metabolic process	BP	Group E	4
large	pos	GO:0044260	cellular macromolecule metabolic process	BP	PABP - poly(A) binding protein	4
large	pos	GO:0044260	cellular macromolecule metabolic process	BP	Plant U-box protein (PUB) Class III	4
large	pos	GO:0044260	cellular macromolecule metabolic process	BP	Plant U-box protein (PUB) Class V	4
large	pos	GO:0044260	cellular macromolecule metabolic process	BP	Receptor protein kinase-like family	4
large	pos	GO:0044260	cellular macromolecule metabolic process	BP	AGC2 subfamily	3
large	pos	GO:0044260	cellular macromolecule metabolic process	BP	CRKs	3
large	pos	GO:0044260	cellular macromolecule metabolic process	BP	HSF Transcription Factor Family	3
large	pos	GO:0044260	cellular macromolecule metabolic process	BP	Heat Stress Transcription Factor (Hsf) family	3
large	pos	GO:0044260	cellular macromolecule metabolic process	BP	Trihelix Transcription Factor Family	3
large	pos	GO:0044260	cellular macromolecule metabolic process	BP	WRKY Transcription Factor; Group II-a	3
large	pos	GO:0044260	cellular macromolecule metabolic process	BP	WRKY Transcription Factor; Group II-d	3
large	pos	GO:0044237	cellular metabolic process	BP	Receptor kinase-like protein family	224
large	pos	GO:0044237	cellular metabolic process	BP	MYB Transcription Factor Family	83
large	pos	GO:0044237	cellular metabolic process	BP	MYB3R- and R2R3- type MYB- encoding genes	83
large	pos	GO:0044237	cellular metabolic process	BP	AP2-EREBP Transcription Factor Family	67
large	pos	GO:0044237	cellular metabolic process	BP	WRKY Transcription Factor Family	43
large	pos	GO:0044237	cellular metabolic process	BP	bHLH Transcription Factor Family	35
large	pos	GO:0044237	cellular metabolic process	BP	basic Helix-Loop-Helix (bHLH) Transcription Factor	35
large	pos	GO:0044237	cellular metabolic process	BP	Homeobox Transcription Factor Family	32
large	pos	GO:0044237	cellular metabolic process	BP	Raf subfamily	32
large	pos	GO:0044237	cellular metabolic process	BP	CDPKs	30
large	pos	GO:0044237	cellular metabolic process	BP	Calcium Dependent Protein Kinase	30
large	pos	GO:0044237	cellular metabolic process	BP	MADS Transcription Factor Family	27
large	pos	GO:0044237	cellular metabolic process	BP	MADS-box Transcription Factor Family	27
large	pos	GO:0044237	cellular metabolic process	BP	Tau family	23
large	pos	GO:0044237	cellular metabolic process	BP	G2-like Transcription Factor Family	21
large	pos	GO:0044237	cellular metabolic process	BP	bZIP Transcription Factor Family	17
large	pos	GO:0044237	cellular metabolic process	BP	basic region leucine zipper (bZIP) Transcription Factor	17
large	pos	GO:0044237	cellular metabolic process	BP	Plant U-box protein (PUB) Class II	16
large	pos	GO:0044237	cellular metabolic process	BP	C2C2-Dof Transcription Factor Family	15
large	pos	GO:0044237	cellular metabolic process	BP	Dof family	15
large	pos	GO:0044237	cellular metabolic process	BP	AtCIPKs	14
large	pos	GO:0044237	cellular metabolic process	BP	C2H2 Transcription Factor Family	13
large	pos	GO:0044237	cellular metabolic process	BP	GRAS Proteins	13
large	pos	GO:0044237	cellular metabolic process	BP	GRAS Transcription Factor Family	13
large	pos	GO:0044237	cellular metabolic process	BP	AGC1 subfamily	12
large	pos	GO:0044237	cellular metabolic process	BP	ARF Transcription Factor Family	12
large	pos	GO:0044237	cellular metabolic process	BP	Glycoside Hydrolase Family 16	12
large	pos	GO:0044237	cellular metabolic process	BP	MEKK subfamily	10
large	pos	GO:0044237	cellular metabolic process	BP	NAC Transcription Factor Family	10
large	pos	GO:0044237	cellular metabolic process	BP	Ketoacyl-CoA Synthase	9
large	pos	GO:0044237	cellular metabolic process	BP	Type I MADS box	9
large	pos	GO:0044237	cellular metabolic process	BP	C2C2-CO-like Transcription Factor Family	8
large	pos	GO:0044237	cellular metabolic process	BP	Cellulose Synthase; AtCesA	8
large	pos	GO:0044237	cellular metabolic process	BP	NDR subfamily	8
large	pos	GO:0044237	cellular metabolic process	BP	WRKY Transcription Factor; Group I	8
large	pos	GO:0044237	cellular metabolic process	BP	WRKY Transcription Factor; Group II-b	8
large	pos	GO:0044237	cellular metabolic process	BP	WRKY Transcription Factor; Group II-c	8
large	pos	GO:0044237	cellular metabolic process	BP	ZIK subfamily	8
large	pos	GO:0044237	cellular metabolic process	BP	Core Cell Cycle Genes	7
large	pos	GO:0044237	cellular metabolic process	BP	Glycosyltransferase- Family 1	7
large	pos	GO:0044237	cellular metabolic process	BP	MAPKKKK	7
large	pos	GO:0044237	cellular metabolic process	BP	Cell division protein FtsH-like protein family	6
large	pos	GO:0044237	cellular metabolic process	BP	Glycosyltransferase- Family 2	6
large	pos	GO:0044237	cellular metabolic process	BP	Plant U-box protein (PUB) Class IV	6
large	pos	GO:0044237	cellular metabolic process	BP	Strong similarity to beta-keto-Coa synthase family	6
large	pos	GO:0044237	cellular metabolic process	BP	Strubbelig Receptor Family	6
large	pos	GO:0044237	cellular metabolic process	BP	WRKY Transcription Factor; Group II-e	6
large	pos	GO:0044237	cellular metabolic process	BP	WRKY Transcription Factor; Group III	6
large	pos	GO:0044237	cellular metabolic process	BP	CYP86A	5
large	pos	GO:0044237	cellular metabolic process	BP	Fatty Acid omega Hydroxylase	5
large	pos	GO:0044237	cellular metabolic process	BP	Group A	5
large	pos	GO:0044237	cellular metabolic process	BP	4CL (4-coumarate:CoA ligase)	4
large	pos	GO:0044237	cellular metabolic process	BP	Glycosyltransferase- Family 8	4
large	pos	GO:0044237	cellular metabolic process	BP	Group E	4
large	pos	GO:0044237	cellular metabolic process	BP	Nucleotide sugar epimerase -like family	4
large	pos	GO:0044237	cellular metabolic process	BP	PABP - poly(A) binding protein	4
large	pos	GO:0044237	cellular metabolic process	BP	Plant U-box protein (PUB) Class III	4
large	pos	GO:0044237	cellular metabolic process	BP	Plant U-box protein (PUB) Class V	4
large	pos	GO:0044237	cellular metabolic process	BP	Receptor protein kinase-like family	4
large	pos	GO:0044237	cellular metabolic process	BP	4-coumarate--CoA ligase - like family	3
large	pos	GO:0044237	cellular metabolic process	BP	4CL-like	3
large	pos	GO:0044237	cellular metabolic process	BP	AGC2 subfamily	3
large	pos	GO:0044237	cellular metabolic process	BP	CRKs	3
large	pos	GO:0044237	cellular metabolic process	BP	Class III peroxidase	3
large	pos	GO:0044237	cellular metabolic process	BP	EF-hand containing proteins:Group VI	3
large	pos	GO:0044237	cellular metabolic process	BP	HSF Transcription Factor Family	3
large	pos	GO:0044237	cellular metabolic process	BP	Heat Stress Transcription Factor (Hsf) family	3
large	pos	GO:0044237	cellular metabolic process	BP	MAP Kinase	3
large	pos	GO:0044237	cellular metabolic process	BP	Trihelix Transcription Factor Family	3
large	pos	GO:0044237	cellular metabolic process	BP	WRKY Transcription Factor; Group II-a	3
large	pos	GO:0044237	cellular metabolic process	BP	WRKY Transcription Factor; Group II-d	3
large	pos	GO:0016020	membrane	CC	Receptor kinase-like protein family	89
large	pos	GO:0016020	membrane	CC	Putative sugar transporter family	32
large	pos	GO:0016020	membrane	CC	Similar to LeOPT1 family	30
large	pos	GO:0016020	membrane	CC	Nodulin-like protein family	25
large	pos	GO:0016020	membrane	CC	Delta tonoplast integral protein family	21
large	pos	GO:0016020	membrane	CC	MIP family	21
large	pos	GO:0016020	membrane	CC	AAAP family	18
large	pos	GO:0016020	membrane	CC	Glycosyltransferase- Family 2	16
large	pos	GO:0016020	membrane	CC	Putative Na+/H+ antiporter family	14
large	pos	GO:0016020	membrane	CC	ABC transporter-like	13
large	pos	GO:0016020	membrane	CC	Amino acid permease family	13
large	pos	GO:0016020	membrane	CC	CDPKs	13
large	pos	GO:0016020	membrane	CC	Calcium Dependent Protein Kinase	13
large	pos	GO:0016020	membrane	CC	P-glycoprotein-2	13
large	pos	GO:0016020	membrane	CC	CNGCs	12
large	pos	GO:0016020	membrane	CC	Cyclic nucleotide gated channel family	12
large	pos	GO:0016020	membrane	CC	Glycoside Hydrolase Family 17	12
large	pos	GO:0016020	membrane	CC	MDR subfamily	12
large	pos	GO:0016020	membrane	CC	Putative monosaccharide transporter family (ERD-group = induced by early dehydration)	12
large	pos	GO:0016020	membrane	CC	MRP subfamily	11
large	pos	GO:0016020	membrane	CC	Putative P-type ATPase family	11
large	pos	GO:0016020	membrane	CC	Cellulose Synthase; AtCesA	10
large	pos	GO:0016020	membrane	CC	Putative ABC transporter	10
large	pos	GO:0016020	membrane	CC	Translocase	10
large	pos	GO:0016020	membrane	CC	Blue copper binding protein family	9
large	pos	GO:0016020	membrane	CC	EF-hand containing proteins:Group IV	9
large	pos	GO:0016020	membrane	CC	Plasma membrane H+-ATPase family	9
large	pos	GO:0016020	membrane	CC	Raf subfamily	9
large	pos	GO:0016020	membrane	CC	ACA	8
large	pos	GO:0016020	membrane	CC	Adenylate translocator (brittle-1)-like family	8
large	pos	GO:0016020	membrane	CC	Monosaccharide (hexoses / pentoses)-H+ symporter family (plasma membrane)	8
large	pos	GO:0016020	membrane	CC	Ca2+-transporting ATPase-like protein family	7
large	pos	GO:0016020	membrane	CC	Cell division protein FtsH-like protein family	7
large	pos	GO:0016020	membrane	CC	PDR subfamily	7
large	pos	GO:0016020	membrane	CC	Kinesin-like proteins	6
large	pos	GO:0016020	membrane	CC	Carbohydrate Esterase Family 8	5
large	pos	GO:0016020	membrane	CC	Strubbelig Receptor Family	5
large	pos	GO:0016020	membrane	CC	AGC1 subfamily	4
large	pos	GO:0016020	membrane	CC	AtCIPKs	4
large	pos	GO:0016020	membrane	CC	Class III peroxidase	4
large	pos	GO:0016020	membrane	CC	Downy mildew resistance-like protein family	4
large	pos	GO:0016020	membrane	CC	Inorganic phosphate transporter family	4
large	pos	GO:0016020	membrane	CC	Polysaccharide Lyase Family 1	4
large	pos	GO:0016020	membrane	CC	Putative monosaccharide transporter family (plastidic localization)	4
large	pos	GO:0016020	membrane	CC	Putative polyol (linear)-H+ symporter family (plasma membrane ?)	4
large	pos	GO:0016020	membrane	CC	ATH subfamily	3
large	pos	GO:0016020	membrane	CC	Beta-1,3-glucanase family	3
large	pos	GO:0016020	membrane	CC	Cellulose Synthase-like; AtCslD	3
large	pos	GO:0016020	membrane	CC	EF-hand containing proteins:Group II	3
large	pos	GO:0016020	membrane	CC	Group F	3
large	pos	GO:0016020	membrane	CC	NDR subfamily	3
large	pos	GO:0016020	membrane	CC	Phosphate/triose-phosphate translocator family	3
large	pos	GO:0016020	membrane	CC	Putative polyol (cyclic)-H+ symporter family (tonoplast membrane ?)	3
large	pos	GO:0016020	membrane	CC	Stelar K+ outward rectifying channel (SKOR) family	3
large	pos	GO:0042221	response to chemical stimulus	BP	MYB Transcription Factor Family	53
large	pos	GO:0042221	response to chemical stimulus	BP	MYB3R- and R2R3- type MYB- encoding genes	53
large	pos	GO:0042221	response to chemical stimulus	BP	Class III peroxidase	43
large	pos	GO:0042221	response to chemical stimulus	BP	AP2-EREBP Transcription Factor Family	25
large	pos	GO:0042221	response to chemical stimulus	BP	Tau family	23
large	pos	GO:0042221	response to chemical stimulus	BP	WRKY Transcription Factor Family	15
large	pos	GO:0042221	response to chemical stimulus	BP	NAC Transcription Factor Family	14
large	pos	GO:0042221	response to chemical stimulus	BP	Receptor kinase-like protein family	14
large	pos	GO:0042221	response to chemical stimulus	BP	ARF Transcription Factor Family	11
large	pos	GO:0042221	response to chemical stimulus	BP	Homeobox Transcription Factor Family	11
large	pos	GO:0042221	response to chemical stimulus	BP	C3H Transcription Factor Family	10
large	pos	GO:0042221	response to chemical stimulus	BP	Delta tonoplast integral protein family	10
large	pos	GO:0042221	response to chemical stimulus	BP	GRAS Transcription Factor Family	10
large	pos	GO:0042221	response to chemical stimulus	BP	MIP family	10
large	pos	GO:0042221	response to chemical stimulus	BP	Putative ABC transporter	10
large	pos	GO:0042221	response to chemical stimulus	BP	GRAS Proteins	9
large	pos	GO:0042221	response to chemical stimulus	BP	CDPKs	8
large	pos	GO:0042221	response to chemical stimulus	BP	Calcium Dependent Protein Kinase	8
large	pos	GO:0042221	response to chemical stimulus	BP	PDR subfamily	8
large	pos	GO:0042221	response to chemical stimulus	BP	Plant U-box protein (PUB) Class III	8
large	pos	GO:0042221	response to chemical stimulus	BP	EF-hand containing proteins:Group IV	7
large	pos	GO:0042221	response to chemical stimulus	BP	bZIP Transcription Factor Family	7
large	pos	GO:0042221	response to chemical stimulus	BP	basic region leucine zipper (bZIP) Transcription Factor	7
large	pos	GO:0042221	response to chemical stimulus	BP	C2H2 Transcription Factor Family	6
large	pos	GO:0042221	response to chemical stimulus	BP	MAP Kinase	6
large	pos	GO:0042221	response to chemical stimulus	BP	Response Regulator: A- Type	6
large	pos	GO:0042221	response to chemical stimulus	BP	AtCIPKs	5
large	pos	GO:0042221	response to chemical stimulus	BP	Core Cell Cycle Genes	5
large	pos	GO:0042221	response to chemical stimulus	BP	Glycosyltransferase- Family 2	5
large	pos	GO:0042221	response to chemical stimulus	BP	Group A	4
large	pos	GO:0042221	response to chemical stimulus	BP	P-glycoprotein-2	4
large	pos	GO:0042221	response to chemical stimulus	BP	SAURs	4
large	pos	GO:0042221	response to chemical stimulus	BP	WRKY Transcription Factor; Group III	4
large	pos	GO:0042221	response to chemical stimulus	BP	bHLH Transcription Factor Family	4
large	pos	GO:0042221	response to chemical stimulus	BP	basic Helix-Loop-Helix (bHLH) Transcription Factor	4
large	pos	GO:0042221	response to chemical stimulus	BP	AAAP family	3
large	pos	GO:0042221	response to chemical stimulus	BP	Cellulose Synthase; AtCesA	3
large	pos	GO:0042221	response to chemical stimulus	BP	HSF Transcription Factor Family	3
large	pos	GO:0042221	response to chemical stimulus	BP	Heat Stress Transcription Factor (Hsf) family	3
large	pos	GO:0042221	response to chemical stimulus	BP	MAP Kinase Kinase	3
large	pos	GO:0042221	response to chemical stimulus	BP	MDR subfamily	3
large	pos	GO:0042221	response to chemical stimulus	BP	RRE	3
large	pos	GO:0042221	response to chemical stimulus	BP	Raf subfamily	3
large	pos	GO:0042221	response to chemical stimulus	BP	WRKY Transcription Factor; Group II-a	3
large	pos	GO:0042221	response to chemical stimulus	BP	WRKY Transcription Factor; Group II-d	3
large	pos	GO:0043283	biopolymer metabolic process	BP	Receptor kinase-like protein family	223
large	pos	GO:0043283	biopolymer metabolic process	BP	MYB Transcription Factor Family	82
large	pos	GO:0043283	biopolymer metabolic process	BP	MYB3R- and R2R3- type MYB- encoding genes	82
large	pos	GO:0043283	biopolymer metabolic process	BP	AP2-EREBP Transcription Factor Family	65
large	pos	GO:0043283	biopolymer metabolic process	BP	WRKY Transcription Factor Family	43
large	pos	GO:0043283	biopolymer metabolic process	BP	bHLH Transcription Factor Family	34
large	pos	GO:0043283	biopolymer metabolic process	BP	basic Helix-Loop-Helix (bHLH) Transcription Factor	34
large	pos	GO:0043283	biopolymer metabolic process	BP	Homeobox Transcription Factor Family	32
large	pos	GO:0043283	biopolymer metabolic process	BP	Raf subfamily	31
large	pos	GO:0043283	biopolymer metabolic process	BP	Subtilisin-like Serine Proteases	31
large	pos	GO:0043283	biopolymer metabolic process	BP	CDPKs	30
large	pos	GO:0043283	biopolymer metabolic process	BP	Calcium Dependent Protein Kinase	30
large	pos	GO:0043283	biopolymer metabolic process	BP	MADS Transcription Factor Family	26
large	pos	GO:0043283	biopolymer metabolic process	BP	MADS-box Transcription Factor Family	26
large	pos	GO:0043283	biopolymer metabolic process	BP	G2-like Transcription Factor Family	21
large	pos	GO:0043283	biopolymer metabolic process	BP	bZIP Transcription Factor Family	17
large	pos	GO:0043283	biopolymer metabolic process	BP	basic region leucine zipper (bZIP) Transcription Factor	17
large	pos	GO:0043283	biopolymer metabolic process	BP	Glycosyltransferase- Family 2	16
large	pos	GO:0043283	biopolymer metabolic process	BP	Plant U-box protein (PUB) Class II	16
large	pos	GO:0043283	biopolymer metabolic process	BP	C2C2-Dof Transcription Factor Family	15
large	pos	GO:0043283	biopolymer metabolic process	BP	Dof family	15
large	pos	GO:0043283	biopolymer metabolic process	BP	AtCIPKs	14
large	pos	GO:0043283	biopolymer metabolic process	BP	GRAS Proteins	13
large	pos	GO:0043283	biopolymer metabolic process	BP	GRAS Transcription Factor Family	13
large	pos	GO:0043283	biopolymer metabolic process	BP	AGC1 subfamily	12
large	pos	GO:0043283	biopolymer metabolic process	BP	ARF Transcription Factor Family	12
large	pos	GO:0043283	biopolymer metabolic process	BP	C2H2 Transcription Factor Family	12
large	pos	GO:0043283	biopolymer metabolic process	BP	Cell division protein FtsH-like protein family	12
large	pos	GO:0043283	biopolymer metabolic process	BP	Glycoside Hydrolase Family 16	12
large	pos	GO:0043283	biopolymer metabolic process	BP	MEKK subfamily	10
large	pos	GO:0043283	biopolymer metabolic process	BP	Type I MADS box	9
large	pos	GO:0043283	biopolymer metabolic process	BP	C2C2-CO-like Transcription Factor Family	8
large	pos	GO:0043283	biopolymer metabolic process	BP	Cellulose Synthase; AtCesA	8
large	pos	GO:0043283	biopolymer metabolic process	BP	NAC Transcription Factor Family	8
large	pos	GO:0043283	biopolymer metabolic process	BP	NDR subfamily	8
large	pos	GO:0043283	biopolymer metabolic process	BP	WRKY Transcription Factor; Group I	8
large	pos	GO:0043283	biopolymer metabolic process	BP	WRKY Transcription Factor; Group II-b	8
large	pos	GO:0043283	biopolymer metabolic process	BP	WRKY Transcription Factor; Group II-c	8
large	pos	GO:0043283	biopolymer metabolic process	BP	ZIK subfamily	8
large	pos	GO:0043283	biopolymer metabolic process	BP	MAPKKKK	7
large	pos	GO:0043283	biopolymer metabolic process	BP	Core Cell Cycle Genes	6
large	pos	GO:0043283	biopolymer metabolic process	BP	Plant U-box protein (PUB) Class IV	6
large	pos	GO:0043283	biopolymer metabolic process	BP	Strubbelig Receptor Family	6
large	pos	GO:0043283	biopolymer metabolic process	BP	WRKY Transcription Factor; Group II-e	6
large	pos	GO:0043283	biopolymer metabolic process	BP	WRKY Transcription Factor; Group III	6
large	pos	GO:0043283	biopolymer metabolic process	BP	Group A	5
large	pos	GO:0043283	biopolymer metabolic process	BP	Cellulose Synthase-like; AtCslD	4
large	pos	GO:0043283	biopolymer metabolic process	BP	Glycosyltransferase- Family 8	4
large	pos	GO:0043283	biopolymer metabolic process	BP	Group E	4
large	pos	GO:0043283	biopolymer metabolic process	BP	PABP - poly(A) binding protein	4
large	pos	GO:0043283	biopolymer metabolic process	BP	Plant U-box protein (PUB) Class III	4
large	pos	GO:0043283	biopolymer metabolic process	BP	Plant U-box protein (PUB) Class V	4
large	pos	GO:0043283	biopolymer metabolic process	BP	Receptor protein kinase-like family	4
large	pos	GO:0043283	biopolymer metabolic process	BP	AGC2 subfamily	3
large	pos	GO:0043283	biopolymer metabolic process	BP	CRKs	3
large	pos	GO:0043283	biopolymer metabolic process	BP	HSF Transcription Factor Family	3
large	pos	GO:0043283	biopolymer metabolic process	BP	Heat Stress Transcription Factor (Hsf) family	3
large	pos	GO:0043283	biopolymer metabolic process	BP	Trihelix Transcription Factor Family	3
large	pos	GO:0043283	biopolymer metabolic process	BP	WRKY Transcription Factor; Group II-a	3
large	pos	GO:0043283	biopolymer metabolic process	BP	WRKY Transcription Factor; Group II-d	3
large	pos	GO:0043170	macromolecule metabolic process	BP	Receptor kinase-like protein family	223
large	pos	GO:0043170	macromolecule metabolic process	BP	MYB Transcription Factor Family	82
large	pos	GO:0043170	macromolecule metabolic process	BP	MYB3R- and R2R3- type MYB- encoding genes	82
large	pos	GO:0043170	macromolecule metabolic process	BP	AP2-EREBP Transcription Factor Family	65
large	pos	GO:0043170	macromolecule metabolic process	BP	WRKY Transcription Factor Family	43
large	pos	GO:0043170	macromolecule metabolic process	BP	bHLH Transcription Factor Family	34
large	pos	GO:0043170	macromolecule metabolic process	BP	basic Helix-Loop-Helix (bHLH) Transcription Factor	34
large	pos	GO:0043170	macromolecule metabolic process	BP	Homeobox Transcription Factor Family	32
large	pos	GO:0043170	macromolecule metabolic process	BP	Raf subfamily	31
large	pos	GO:0043170	macromolecule metabolic process	BP	Subtilisin-like Serine Proteases	31
large	pos	GO:0043170	macromolecule metabolic process	BP	CDPKs	30
large	pos	GO:0043170	macromolecule metabolic process	BP	Calcium Dependent Protein Kinase	30
large	pos	GO:0043170	macromolecule metabolic process	BP	MADS Transcription Factor Family	26
large	pos	GO:0043170	macromolecule metabolic process	BP	MADS-box Transcription Factor Family	26
large	pos	GO:0043170	macromolecule metabolic process	BP	G2-like Transcription Factor Family	21
large	pos	GO:0043170	macromolecule metabolic process	BP	bZIP Transcription Factor Family	17
large	pos	GO:0043170	macromolecule metabolic process	BP	basic region leucine zipper (bZIP) Transcription Factor	17
large	pos	GO:0043170	macromolecule metabolic process	BP	Glycosyltransferase- Family 2	16
large	pos	GO:0043170	macromolecule metabolic process	BP	Plant U-box protein (PUB) Class II	16
large	pos	GO:0043170	macromolecule metabolic process	BP	C2C2-Dof Transcription Factor Family	15
large	pos	GO:0043170	macromolecule metabolic process	BP	Dof family	15
large	pos	GO:0043170	macromolecule metabolic process	BP	AtCIPKs	14
large	pos	GO:0043170	macromolecule metabolic process	BP	GRAS Proteins	13
large	pos	GO:0043170	macromolecule metabolic process	BP	GRAS Transcription Factor Family	13
large	pos	GO:0043170	macromolecule metabolic process	BP	AGC1 subfamily	12
large	pos	GO:0043170	macromolecule metabolic process	BP	ARF Transcription Factor Family	12
large	pos	GO:0043170	macromolecule metabolic process	BP	C2H2 Transcription Factor Family	12
large	pos	GO:0043170	macromolecule metabolic process	BP	Cell division protein FtsH-like protein family	12
large	pos	GO:0043170	macromolecule metabolic process	BP	Glycoside Hydrolase Family 16	12
large	pos	GO:0043170	macromolecule metabolic process	BP	MEKK subfamily	10
large	pos	GO:0043170	macromolecule metabolic process	BP	Type I MADS box	9
large	pos	GO:0043170	macromolecule metabolic process	BP	C2C2-CO-like Transcription Factor Family	8
large	pos	GO:0043170	macromolecule metabolic process	BP	Cellulose Synthase; AtCesA	8
large	pos	GO:0043170	macromolecule metabolic process	BP	NAC Transcription Factor Family	8
large	pos	GO:0043170	macromolecule metabolic process	BP	NDR subfamily	8
large	pos	GO:0043170	macromolecule metabolic process	BP	WRKY Transcription Factor; Group I	8
large	pos	GO:0043170	macromolecule metabolic process	BP	WRKY Transcription Factor; Group II-b	8
large	pos	GO:0043170	macromolecule metabolic process	BP	WRKY Transcription Factor; Group II-c	8
large	pos	GO:0043170	macromolecule metabolic process	BP	ZIK subfamily	8
large	pos	GO:0043170	macromolecule metabolic process	BP	MAPKKKK	7
large	pos	GO:0043170	macromolecule metabolic process	BP	Core Cell Cycle Genes	6
large	pos	GO:0043170	macromolecule metabolic process	BP	Plant U-box protein (PUB) Class IV	6
large	pos	GO:0043170	macromolecule metabolic process	BP	Strubbelig Receptor Family	6
large	pos	GO:0043170	macromolecule metabolic process	BP	WRKY Transcription Factor; Group II-e	6
large	pos	GO:0043170	macromolecule metabolic process	BP	WRKY Transcription Factor; Group III	6
large	pos	GO:0043170	macromolecule metabolic process	BP	Group A	5
large	pos	GO:0043170	macromolecule metabolic process	BP	Cellulose Synthase-like; AtCslD	4
large	pos	GO:0043170	macromolecule metabolic process	BP	Glycosyltransferase- Family 8	4
large	pos	GO:0043170	macromolecule metabolic process	BP	Group E	4
large	pos	GO:0043170	macromolecule metabolic process	BP	PABP - poly(A) binding protein	4
large	pos	GO:0043170	macromolecule metabolic process	BP	Plant U-box protein (PUB) Class III	4
large	pos	GO:0043170	macromolecule metabolic process	BP	Plant U-box protein (PUB) Class V	4
large	pos	GO:0043170	macromolecule metabolic process	BP	Receptor protein kinase-like family	4
large	pos	GO:0043170	macromolecule metabolic process	BP	AGC2 subfamily	3
large	pos	GO:0043170	macromolecule metabolic process	BP	CRKs	3
large	pos	GO:0043170	macromolecule metabolic process	BP	HSF Transcription Factor Family	3
large	pos	GO:0043170	macromolecule metabolic process	BP	Heat Stress Transcription Factor (Hsf) family	3
large	pos	GO:0043170	macromolecule metabolic process	BP	Trihelix Transcription Factor Family	3
large	pos	GO:0043170	macromolecule metabolic process	BP	WRKY Transcription Factor; Group II-a	3
large	pos	GO:0043170	macromolecule metabolic process	BP	WRKY Transcription Factor; Group II-d	3
large	pos	GO:0009620	response to fungus	BP	Receptor kinase-like protein family	6
large	pos	GO:0009620	response to fungus	BP	WRKY Transcription Factor Family	5
large	pos	GO:0009620	response to fungus	BP	Class III peroxidase	4
large	pos	GO:0009620	response to fungus	BP	WRKY Transcription Factor; Group II-a	3
large	pos	GO:0009987	cellular process	BP	Receptor kinase-like protein family	253
large	pos	GO:0009987	cellular process	BP	MYB Transcription Factor Family	83
large	pos	GO:0009987	cellular process	BP	MYB3R- and R2R3- type MYB- encoding genes	83
large	pos	GO:0009987	cellular process	BP	AP2-EREBP Transcription Factor Family	68
large	pos	GO:0009987	cellular process	BP	WRKY Transcription Factor Family	44
large	pos	GO:0009987	cellular process	BP	Kinesin-like proteins	41
large	pos	GO:0009987	cellular process	BP	bHLH Transcription Factor Family	37
large	pos	GO:0009987	cellular process	BP	basic Helix-Loop-Helix (bHLH) Transcription Factor	37
large	pos	GO:0009987	cellular process	BP	Raf subfamily	34
large	pos	GO:0009987	cellular process	BP	Homeobox Transcription Factor Family	32
large	pos	GO:0009987	cellular process	BP	CDPKs	30
large	pos	GO:0009987	cellular process	BP	Calcium Dependent Protein Kinase	30
large	pos	GO:0009987	cellular process	BP	Carbohydrate Esterase Family 8	29
large	pos	GO:0009987	cellular process	BP	MADS Transcription Factor Family	29
large	pos	GO:0009987	cellular process	BP	MADS-box Transcription Factor Family	29
large	pos	GO:0009987	cellular process	BP	Core Cell Cycle Genes	27
large	pos	GO:0009987	cellular process	BP	Tau family	23
large	pos	GO:0009987	cellular process	BP	G2-like Transcription Factor Family	22
large	pos	GO:0009987	cellular process	BP	NAC Transcription Factor Family	18
large	pos	GO:0009987	cellular process	BP	bZIP Transcription Factor Family	18
large	pos	GO:0009987	cellular process	BP	basic region leucine zipper (bZIP) Transcription Factor	18
large	pos	GO:0009987	cellular process	BP	AAAP family	17
large	pos	GO:0009987	cellular process	BP	GRAS Transcription Factor Family	17
large	pos	GO:0009987	cellular process	BP	AtCIPKs	16
large	pos	GO:0009987	cellular process	BP	GRAS Proteins	16
large	pos	GO:0009987	cellular process	BP	Plant U-box protein (PUB) Class II	16
large	pos	GO:0009987	cellular process	BP	C2C2-Dof Transcription Factor Family	15
large	pos	GO:0009987	cellular process	BP	Dof family	15
large	pos	GO:0009987	cellular process	BP	EXO70 exocyst subunit family	15
large	pos	GO:0009987	cellular process	BP	MAP Kinase	15
large	pos	GO:0009987	cellular process	BP	AGC1 subfamily	14
large	pos	GO:0009987	cellular process	BP	Glycoside Hydrolase Family 16	14
large	pos	GO:0009987	cellular process	BP	ARF Transcription Factor Family	13
large	pos	GO:0009987	cellular process	BP	Amino acid permease family	13
large	pos	GO:0009987	cellular process	BP	C2H2 Transcription Factor Family	13
large	pos	GO:0009987	cellular process	BP	Alpha-Expansin Gene Family	12
large	pos	GO:0009987	cellular process	BP	Glycosyltransferase- Family 2	12
large	pos	GO:0009987	cellular process	BP	MEKK subfamily	12
large	pos	GO:0009987	cellular process	BP	Putative ABC transporter	11
large	pos	GO:0009987	cellular process	BP	Cellulose Synthase; AtCesA	10
large	pos	GO:0009987	cellular process	BP	Type I MADS box	10
large	pos	GO:0009987	cellular process	BP	C2C2-CO-like Transcription Factor Family	9
large	pos	GO:0009987	cellular process	BP	Ketoacyl-CoA Synthase	9
large	pos	GO:0009987	cellular process	BP	NDR subfamily	8
large	pos	GO:0009987	cellular process	BP	PDR subfamily	8
large	pos	GO:0009987	cellular process	BP	WRKY Transcription Factor; Group I	8
large	pos	GO:0009987	cellular process	BP	WRKY Transcription Factor; Group II-b	8
large	pos	GO:0009987	cellular process	BP	WRKY Transcription Factor; Group II-c	8
large	pos	GO:0009987	cellular process	BP	ZIK subfamily	8
large	pos	GO:0009987	cellular process	BP	Adenylate translocator (brittle-1)-like family	7
large	pos	GO:0009987	cellular process	BP	Glycosyltransferase- Family 1	7
large	pos	GO:0009987	cellular process	BP	MAP Kinase Kinase	7
large	pos	GO:0009987	cellular process	BP	MAPKKKK	7
large	pos	GO:0009987	cellular process	BP	Strubbelig Receptor Family	7
large	pos	GO:0009987	cellular process	BP	WRKY Transcription Factor; Group II-e	7
large	pos	GO:0009987	cellular process	BP	Cell division protein FtsH-like protein family	6
large	pos	GO:0009987	cellular process	BP	EF-hand containing proteins:Group IV	6
large	pos	GO:0009987	cellular process	BP	Group A	6
large	pos	GO:0009987	cellular process	BP	Myosin-like proteins	6
large	pos	GO:0009987	cellular process	BP	Plant U-box protein (PUB) Class IV	6
large	pos	GO:0009987	cellular process	BP	Response Regulator: A- Type	6
large	pos	GO:0009987	cellular process	BP	Strong similarity to beta-keto-Coa synthase family	6
large	pos	GO:0009987	cellular process	BP	WRKY Transcription Factor; Group III	6
large	pos	GO:0009987	cellular process	BP	CYP86A	5
large	pos	GO:0009987	cellular process	BP	Fatty Acid omega Hydroxylase	5
large	pos	GO:0009987	cellular process	BP	4CL (4-coumarate:CoA ligase)	4
large	pos	GO:0009987	cellular process	BP	C3H Transcription Factor Family	4
large	pos	GO:0009987	cellular process	BP	Cellulose Synthase-like; AtCslD	4
large	pos	GO:0009987	cellular process	BP	Glycosyltransferase- Family 8	4
large	pos	GO:0009987	cellular process	BP	Group E	4
large	pos	GO:0009987	cellular process	BP	HSF Transcription Factor Family	4
large	pos	GO:0009987	cellular process	BP	Heat Stress Transcription Factor (Hsf) family	4
large	pos	GO:0009987	cellular process	BP	Nucleotide sugar epimerase -like family	4
large	pos	GO:0009987	cellular process	BP	PABP - poly(A) binding protein	4
large	pos	GO:0009987	cellular process	BP	Plant U-box protein (PUB) Class III	4
large	pos	GO:0009987	cellular process	BP	Plant U-box protein (PUB) Class V	4
large	pos	GO:0009987	cellular process	BP	Receptor protein kinase-like family	4
large	pos	GO:0009987	cellular process	BP	Response Regulator: Pseudo	4
large	pos	GO:0009987	cellular process	BP	SMC subfamily	4
large	pos	GO:0009987	cellular process	BP	Trihelix Transcription Factor Family	4
large	pos	GO:0009987	cellular process	BP	4-coumarate--CoA ligase - like family	3
large	pos	GO:0009987	cellular process	BP	4CL-like	3
large	pos	GO:0009987	cellular process	BP	AGC2 subfamily	3
large	pos	GO:0009987	cellular process	BP	AtCBLs (Calcineurin B-like Calcium Sensor Proteins)	3
large	pos	GO:0009987	cellular process	BP	Beta-Expansins	3
large	pos	GO:0009987	cellular process	BP	CRKs	3
large	pos	GO:0009987	cellular process	BP	Class III peroxidase	3
large	pos	GO:0009987	cellular process	BP	EF-hand containing proteins:Group III	3
large	pos	GO:0009987	cellular process	BP	EF-hand containing proteins:Group VI	3
large	pos	GO:0009987	cellular process	BP	IRE subfamily	3
large	pos	GO:0009987	cellular process	BP	Putative sugar transporter family	3
large	pos	GO:0009987	cellular process	BP	Subtilisin-like Serine Proteases	3
large	pos	GO:0009987	cellular process	BP	WRKY Transcription Factor; Group II-a	3
large	pos	GO:0009987	cellular process	BP	WRKY Transcription Factor; Group II-d	3
large	pos	GO:0004683	calmodulin-dependent protein kinase activity	MF	CDPKs	29
large	pos	GO:0004683	calmodulin-dependent protein kinase activity	MF	Calcium Dependent Protein Kinase	29
large	pos	GO:0004872	receptor activity	MF	Receptor kinase-like protein family	9
large	pos	GO:0004872	receptor activity	MF	Downy mildew resistance-like protein family	3
large	pos	GO:0009605	response to external stimulus	BP	MYB Transcription Factor Family	6
large	pos	GO:0009605	response to external stimulus	BP	MYB3R- and R2R3- type MYB- encoding genes	6
[truncated: 3,662 more rows]
