# Supplementary material for: Predicting genome-wide redundancy using machine learning
Source: BMC Evol Biol. 2010 Nov 18;10:357. doi: 10.1186/1471-2148-10-357 (PMC2998534; doi:10.1186/1471-2148-10-357)
Supplement: Additional file 9 — The training set used by SVM. The training set includes 97 redundant pairs (class = plus), and 271 non-redundant ones (class = minus). Each line includes 43 pair-wise attributes and the redundancy class for a gene pair. [file 1471-2148-10-357-S9.CSV]

Gene1	Gene2	Score	EValue	Protien_Domain_Sharing_Index	Mol W Diff	Isoe Pt Diff	CLUSTALW Score	Nonsyn_Subst_Rate	Atmosphereric_Conditions	Change_Light	Change_Temperature	Compound_Based_Treatment	Atlas of Arabidopsis Development	Genetic Modification	Genetic_Variation	Growth_Conditions	Growth Condition Treatments	Hormone Treatments	Induced_Mutation	Infect	Injury_Design	Irradiate	Light	Media	Organism_Part	Organism_Status	Pathogen Infection	Seed Development	Set_Temperature	Starvation	Stimulus_or_Stress	Strain_or_Line	Temperature	Time_Series_Design	Unknown_Experimental_Design	Wait	Water Availability	Root Cells	Root Cells Niltrate Treatments	Root Developmental Zones	Root Developmental Zones (Fine Scale)	Root Cells Iron Salt Treatments	Root Regeneration	All_Experiments	class
AT1G01060	AT2G46830	284	-174.9964671	1	0.05896414	0.02237119	63	0.34412	0.716747	0.906004	0.758518	0.887952	0.820990685	0.757296	0.796524	0.808325	0.799106275	0.629417273	0.944667	0.800775	0.951322	0.983302	0.804037	0.892758	0.726281	0.737083	0.824436536	0.874739037	0.904231	0.828158	0.89287	0.799292	0.571261	0.871259	-0.227461	0.967988	0.976193	0.704169383	0.454169535	0.894895912	0.52602951	0.40487375	0.808684795	0.782870242	plus
AT1G01860	AT5G66360	104	-51.01354699	0.8	0.02582496	0.07427194	0	22.05916	0.107679	0.475752	0.318919	-0.155965	-0.193336426	-0.0901596	-0.708059	0.166245	0.171815835	-0.044121112	0.164072	0.485535	0.508362	0.418125	0.408129	-0.0521593	0.0119484	-0.254064	0.067994603	-0.118863445	-0.594639	-0.0286312	0.0940387	-0.153979	0.415002	0.409536	0.326544	0.254805	0.874636	-0.016799692	-0.267793524	-0.167696383	0.411630458	0.197076512	0.780226366	0.218718528	minus
AT1G02280	AT5G05000	344	-217.6469715	1	0.05228758	0.04147272	0	22.05916	0.563358	0.446261	-0.379501	-0.163041	0.600806117	0.356105	0.67975	0.301959	0.466332398	0.678830573	0.767405	0.564214	-0.866966	-0.760789	-0.00137677	0.0280135	0.309262	0.468909	0.146838438	0.790266437	0.154606	0.00417353	-0.193614	-0.558309	0.611183	-0.000494448	-0.058758	-0.207225	0.513518	0.448263131	0.322440427	0.81845255	-0.182475498	0.171416959	0.412807178	0.49639745	plus
AT1G02500	AT3G17390	705	-1000	1	0	0.000142728	80	0.03818	0.149999	0.288598	-0.0170742	-0.247323	0.112275374	0.0229675	0.043502	0.254755	0.480355529	0.070112351	0.455667	0.254583	-0.411651	0.0248195	0.865777	-0.0702507	-0.0651018	-0.106402	-0.271462311	0.901528265	-0.696014	-0.548572	0.0509076	0.402104	0.547113	0.11176	-0.0892261	0.3739	0.679079	0.264215008	0.186287934	-0.021000116	-0.043609915	0.061039666	0.675124191	0.369342807	minus
AT1G02730	AT4G18780	779	-1000	0.5	0.1726198	0.09311942	0	22.05916	-0.155236	0.524156	0.234002	0.299575	-0.186275921	-0.0690405	0.18195	-0.0713973	0.485084449	0.521170525	0.448287	0.797189	0.124492	0.173272	0.300385	-0.391767	-0.0774643	0.171207	0.48732624	0.438928838	0.95875	0.595578	0.0481578	0.200594	0.556195	0.419411	0.616106	0.223371	0.876722	-0.42183311	0.343127197	-0.794452877	-0.385586791	-0.498321096	-0.199409211	-0.006421899	minus
AT1G02730	AT4G32410	787	-1000	1	0.08124337	0.1198467	0	22.05916	0.12455	0.300239	0.436166	-0.0390944	-0.374736826	-0.32704	0.356259	0.332625	0.243284364	0.662832032	-0.340648	0.0208796	-0.490462	0.0706331	-0.0178005	0.186739	-0.365491	0.222332	0.204955228	0.614225098	-0.539832	0.65429	0.277649	0.331764	-0.481536	0.201818	0.538681	-0.374744	0.817893	-0.059293014	-0.431738314	-0.763349264	-0.431736404	-0.195010567	-0.621787851	0.004326148	minus
AT1G02730	AT5G17420	812	-1000	0.5	0.1352038	0.1595942	0	22.05916	-0.0952232	0.553692	-0.0137612	-0.013683	-0.161850907	-0.0648297	0.0733832	-0.0125528	0.435209524	0.549541178	0.237058	0.774679	0.340409	0.15374	0.276067	-0.446408	-0.073456	0.547265	0.296180563	0.302951603	0.965782	0.604429	-0.0617317	0.477458	0.566267	0.242372	-0.358032	0.2657	0.42305	-0.387611734	-0.013491479	-0.772089619	-0.188749674	-0.360273987	-0.238797577	-0.019404751	minus
AT1G02730	AT5G64740	803	-1000	0.5	0.07908098	0.05271238	0	22.05916	0.185006	0.355604	0.22918	0.0631611	-0.210574252	-0.178297	0.22506	0.383254	0.119922041	0.495090947	0.399106	-0.103271	-0.621441	0.000711646	0.582492	0.233682	-0.20096	0.161568	-0.033045202	0.580633995	-0.527644	0.800871	0.216467	0.424341	0.382202	0.0903482	-0.292943	-0.204747	0.820704	-0.082769186	-0.233089396	-0.723893916	-0.427208462	-0.016181768	-0.68768636	0.108826916	minus
AT1G02980	AT4G02570	1031	-1000	1	0.00539811	0.05998189	76	0.11604	-0.268196	0.0230973	0.296283	0.244216	0.201120364	-0.111361	-0.203211	0.0821657	-0.084227701	-0.140461661	-0.213286	0.0359409	-0.341993	-0.313091	-0.149943	-0.40184	0.0245509	0.231289	-0.11182419	-0.152671082	-0.591337	-0.0944548	0.39255	0.456466	-0.186858	-0.0258139	0.131695	-0.347085	0.316375	-0.319105681	-0.294118736	-0.426438044	-0.134590929	0.416498327	0.318412949	0.199661355	minus
AT1G03100	AT3G09650	189	-109.1377901	1	0.01907184	0.2689318	0	22.05916	0.110272	-0.210901	0.421044	-0.0516871	0.097719021	0.00984437	0.430169	-0.0342008	0.362052786	0.600872946	-0.329146	0.00105146	0.280495	-0.0637642	0.183255	-0.270053	0.22903	0.448524	0.208951361	0.514202191	-0.426388	0.637757	-0.0801926	-0.212571	-0.0609688	0.0514979	0.101378	0.193187	-0.216076	0.272455978	0.041251089	0.818844736	0.396817448	-0.110039216	0.738056327	0.289399661	minus
AT1G03130	AT4G02770	384	-246.376605	1	0.01932367	0	87	0.01117	0.91026	0.909037	0.965056	0.956305	0.956985908	0.913768	0.796198	0.943302	0.977146242	0.899596096	0.796813	0.971882	0.96135	0.970802	0.573307	0.976404	0.96139	0.761397	0.955877016	0.485358763	0.999787	0.951379	0.957911	0.859473	0.78843	0.962024	0.22989	0.943645	0.986323	0.371194094	0.570408134	0.059678782	0.461255913	0.117896619	0.390316442	0.943778347	plus
AT1G03190	AT1G79950	182	-104.3094764	0.667	0.3133333	0.1782992	0	22.05916	0.346215	0.925356	0.48041	0.413894	0.502917132	0.61565	0.156182	0.734555	0.771729232	0.750013629	0.102887	0.617219	0.685947	0.68614	-0.118491	0.46489	0.583377	-0.0067167	0.177048495	-0.397538715	0.338307	0.615987	0.192041	-0.0390836	0.519408	0.833926	-0.321671	0.256389	0.925479	0.65125034	0.228672012	0.748438886	0.341753662	0.601413768	0.103907588	0.618189573	minus
AT1G03310	AT2G36390	57	-16.81124283	0.75	0.01245738	0.07376921	0	22.05916	0.280722	0.632802	0.49428	0.446299	0.392375323	0.464917	0.561798	0.572196	-0.045570596	0.093336689	0.419258	0.927697	0.678905	0.409984	0.522608	0.75694	0.613921	0.222601	0.467688458	0.58363148	0.651047	0.927326	0.599323	0.598971	0.630447	0.643678	0.346014	0.0753438	0.332064	0.259145109	0.532164959	0.366003826	0.699672776	0.781479775	0.625945698	0.543526667	plus
AT1G03430	AT3G16360	116	-60.37803804	0	0.2	0.1770197	0	22.05916	0.0233862	0.388675	0.118236	-0.129487	0.391360298	-0.0199635	-0.185702	0.110124	0.237698831	0.081271808	0.305682	-0.0333924	-0.0548114	-0.125945	-0.125927	0.263435	0.0597292	-0.0935722	0.427942682	0.130800136	-0.36103	0.0783152	-0.0808734	0.524292	-0.0878799	0.0811014	0.0454281	-0.118878	0.435937	0.365836815	-0.250432643	-0.176963564	-0.057406283	-0.025085839	-0.265952613	0.201445169	plus
AT1G03630	AT4G27440	522	-340.7825938	1	0	0.00500458	72	0.09875	0.430331	0.529635	0.50636	0.533162	0.892689214	0.645232	0.58233	0.424974	0.524312401	0.662037911	-0.0496572	0.793511	0.596181	0.496967	0.591458	0.693468	0.592969	0.391564	0.76036243	0.4666677	0.879327	0.977837	0.584692	0.925027	0.393934	0.576089	-0.0111193	0.190616	0.624101	0.378576082	0.461342116	0.070201743	0.019235924	0.262799905	0.475753102	0.61229456	plus
AT1G04110	AT2G05920	662	-1000	1	0.02743305	0.09248801	0	22.05916	0.559551	0.189282	0.207893	-0.0422831	-0.083338322	0.0338463	0.643813	0.412547	-0.262488	0.205257905	0.716273	0.149894	0.0502655	-0.314313	0.304203	0.109797	0.0336392	0.488798	0.038235348	0.442075454	0.307335	-0.414779	-0.0965738	0.309221	-0.724326	0.0884636	0.0106796	-0.0472396	0.0279433	-0.013193806	-0.183173234	-0.548033771	-0.255186296	-0.226089775	0.135051987	0.252287503	minus
AT1G04240	AT5G43700	285	-177.5221957	1	0.01591512	0.2437365	79	0.06934	0.162168	0.332902	-0.163993	0.42003	0.504287058	0.513175	0.480702	0.338822	0.82246103	0.614580681	0.607559	0.74183	0.00737125	0.252797	0.349952	0.420579	0.524404	0.313668	0.095365457	-0.505613554	0.371151	0.477348	0.299618	0.29763	-0.27474	0.350751	0.358469	0.479976	0.759669	0.099134036	0.060027658	0.490604997	0.179429916	0.404213757	0.097903123	0.544553975	minus
AT1G04250	AT4G14550	275	-169.6981497	1	0.004357298	0.2120195	71	0.15687	0.493343	0.759824	0.670814	0.152069	0.683620846	0.420164	0.0599864	0.525999	0.719000352	0.44917106	0.64572	0.624387	0.762001	0.815912	-0.589019	0.235288	0.679425	-0.233373	0.453633415	0.928409068	0.578993	-0.119451	0.305645	0.343545	-0.153311	0.667549	-0.441102	0.612474	0.858406	0.626530826	0.318996518	0.764532796	0.518695809	0.319926572	-0.256886707	0.44092531	minus
AT1G04400	AT3G15620	183	-105.2257671	0.5	0.0957265	0.4266213	0	22.05916	0.291526	0.089824	0.194963	0.379352	-0.292418071	0.0771989	0.577911	0.181617	-0.066953441	0.319440624	0.318443	0.292292	0.244441	-0.0880287	-0.0437027	0.0635001	-0.185099	0.778805	0.341176485	0.572634685	0.990329	0.514409	0.210591	-0.0132049	-0.548263	0.0567734	0.31545	0.381605	0.218243	-0.218038796	0.162692338	-0.71121788	-0.181043794	0.215086087	-0.014180562	0.18186131	minus
AT1G04400	AT4G08920	642	-1000	1	0.1065637	0.1457693	50	0.199	0.555324	0.504061	0.597743	0.445466	0.676661343	0.455	-0.044022	0.452296	0.845883833	0.204993439	0.712104	0.454511	0.287788	0.364421	0.704768	0.19206	0.338594	0.680314	0.567323683	0.283782172	-0.0692934	0.698636	0.456145	0.75698	0.969741	0.385195	0.00158018	0.220464	0.614375	-0.045689448	0.254857145	0.206167495	-0.23444661	0.277790204	0.033434648	0.588211125	minus
AT1G04550	AT2G33310	204	-121.3438627	1	0.02874743	0.008760001	66	0.14374	0.276786	-0.198348	-0.238017	0.150675	0.014763595	0.449466	0.189939	0.390568	0.177960514	0.609333117	-0.131322	0.836144	0.0280581	-0.297312	-0.232603	-0.262025	0.123129	0.176912	0.804396808	0.489003288	0.821517	-0.339462	-0.11261	0.749999	0.70906	0.150909	0.470092	0.446611	-0.362623	0.813187884	0.684391754	0.804765371	0.247690007	0.857363469	0.169538381	0.590484037	minus
AT1G04580	AT2G27150	1952	-1000	1	0.003743916	0.0544351	77	0.10445	-0.0350668	-0.204062	0.557765	0.0165748	0.190760858	0.139186	-0.409131	0.777213	-0.135419966	0.015556589	0.481953	0.113159	-0.150379	-0.127572	0.0928042	0.191404	0.0748006	0.534717	0.364189491	-0.096881441	0.535124	0.144114	-0.054336	-0.512748	0.873919	0.191638	-0.219842	-0.0964158	-0.0710938	-0.064618295	-0.060711264	-0.112217739	-0.11996366	0.303776579	0.007290807	0.236693014	minus
AT1G04710	AT2G33150	684	-1000	0.8	0.04134307	0.007358497	0	22.05916	-0.422519	0.444234	-0.407638	-0.0390304	-0.095544587	0.0291714	-0.382781	0.0276299	0.604981819	0.616872784	-0.539824	0.06009	-0.316281	-0.206546	0.647568	-0.272279	-0.114052	0.138661	-0.221139556	0.051279983	0.582164	0.674365	-0.172947	0.456819	0.709278	0.00491154	0.802834	-0.143543	0.493981	-0.242265719	0.440446033	0.025416777	0.09943402	-0.019638806	-0.75968431	0.335526442	minus
AT1G04820	AT4G14960	744	-1000	1	0	0	95	0.00164	0.804285	0.777124	0.700034	0.192848	0.925472025	0.788395	0.937689	0.499783	0.8846433	0.497714718	0.901166	0.90285	0.613588	0.758961	0.862214	0.926585	0.88754	0.962513	0.617861431	-0.866620134	0.921521	0.827846	-0.144326	0.406546	0.978774	0.773623	0.492317	0.858593	0.621018	0.899111467	0.793766726	0.793713721	0.89000293	0.893747732	0.791658988	0.629753671	plus
AT1G04850	AT3G20630	47	-10.81977828	0.2	0.6336634	0.2196651	0	22.05916	0.586632	0.363557	0.572906	0.294905	0.316880756	0.297652	0.420955	0.557742	0.782887279	0.455009457	-0.20373	0.437448	0.777517	0.587782	0.42669	0.804027	0.351632	-0.393188	0.281591429	-0.688154836	0.67958	0.560467	0.576961	0.389704	0.177368	0.52999	-0.394635	-0.490665	0.532335	0.413011465	-0.004206132	-0.809424778	0.393641249	0.688125622	-0.406910088	0.510820155	minus
AT1G04860	AT2G32780	520	-338.4800087	1	0.1192571	0.06897716	68	0.23998	0.17764	0.400679	0.242268	-0.0818335	0.287215521	0.159908	0.158452	0.178715	0.129653938	0.122042207	0.061102	0.386177	-0.0341252	-0.286692	0.0651748	0.269616	0.431908	0.639881	0.25725888	-0.028954388	0.776397	-0.251203	0.0508197	-0.0872568	0.13501	0.438368	0.00655843	0.573279	0.601658	0.314435804	-0.014107346	0.125049789	0.438399591	0.278375918	0.44334778	0.270830054	minus
AT1G05230	AT4G00730	690	-1000	1	0.1062295	0.07116315	57	0.21476	0.712447	0.414824	0.669451	0.269218	0.450612395	0.333911	0.111391	0.544853	0.329347912	-0.036428311	0.370589	0.392939	0.790768	0.7575	0.306369	0.808957	0.588251	0.166066	0.593891439	0.794745166	-0.349923	0.973905	0.571162	0.688513	-0.274823	0.58264	-0.388919	0.00632269	0.420531	0.433538231	0.216980074	-0.429876287	-0.137998928	0.402394311	0.050096377	0.432436818	minus
AT1G05460	AT5G47010	182	-103.6163292	0	0.2232064	0.3161803	0	22.05916	0.521426	0.587995	0.383812	0.581981	0.723358743	0.682307	0.360644	0.500937	0.698471045	0.311412723	0.0546254	0.224253	0.472622	0.301632	0.232221	0.330352	0.728683	-0.125675	0.558183466	0.362905823	-0.184675	0.320622	0.521696	0.392839	-0.265963	0.59011	-0.146698	0.0843325	-0.153921	-0.229213214	0.018300427	-0.429523869	0.17550258	0.195213292	0.654635584	0.594200035	minus
AT1G05570	AT4G03550	1446	-1000	1	0.07314967	0.003064871	0	22.05916	-0.232787	-0.0803106	0.0517604	-0.254546	0.192001009	-0.0919605	-0.30346	0.208089	0.118620082	0.44661721	0.679356	-0.274252	-0.346306	-0.172035	0.5754	0.0897402	-0.171968	-0.308067	-0.054807224	-0.592059715	0.970499	-0.419735	0.0407467	-0.141363	0.00372833	-0.0787728	0.524416	0.658047	0.0979395	-0.404258111	0.141452682	-0.648308919	0.002631895	-0.059456108	0.25378424	0.175067129	minus
AT1G06080	AT3G15850	372	-237.1662646	1	0.1646006	0.009348528	0	22.05916	0.195576	-0.29051	0.463563	-0.0713626	-0.291277675	-0.10776	-0.105191	-0.0637806	-0.167503282	-0.367278122	0.0333706	0.21368	0.627002	0.258532	-0.637773	0.51862	-0.120739	-0.376023	0.175610908	0.401762171	-0.372182	0.499677	-0.0210635	0.450269	-0.152614	-0.00768905	-0.218901	-0.151837	-0.103339	0.148533446	0.026893841	0.632647368	0.203639841	0.874523269	0.658683184	0.019303651	minus
AT1G06390	AT4G18710	690	-1000	1	0.06844106	0.02400184	75	0.03634	0.710963	0.316437	-0.00963871	0.0623431	0.254127994	0.195778	0.507486	0.538936	0.502204221	0.239910121	-0.0348302	0.594768	0.187854	0.383157	-0.165519	0.299151	0.107347	-0.517389	0.112361025	0.031232719	-0.25837	-0.17941	0.148116	0.200727	0.84997	0.228263	0.0678774	0.26001	-0.562547	0.106942636	0.566327698	-0.713636823	-0.098677213	-0.756233057	-0.312857781	0.456160621	minus
AT1G06820	AT1G57770	181	-103.6163292	1	0.03586678	0.1661693	0	22.05916	0.702156	0.634865	0.808282	0.434367	0.534525176	0.437159	0.1295	0.671653	0.491339146	0.398313798	0.14405	0.457921	0.797844	0.828539	0.228505	0.732479	0.750349	0.197196	0.570374333	0.768993204	-0.70412	0.931507	0.626485	0.736118	0.578295	0.831974	0.444831	0.22112	0.903165	0.204703321	0.166540837	0.483540385	0.437746284	0.21733717	-0.143090703	0.607993754	minus
AT1G08060	AT5G44800	116	-56.87148014	0	0.1073032	0.2118454	0	22.05916	0.496069	0.617623	-0.184712	0.0423263	0.393164934	0.398021	0.68988	0.275181	0.213885383	0.311929567	0.0998891	0.833007	0.139665	0.174769	0.45956	0.221806	0.410846	0.833136	0.340277451	0.990397664	-0.26473	0.412399	-0.478303	0.265957	0.706759	0.159334	0.406256	0.673955	0.585823	0.351211971	0.351368157	0.618120784	0.142287342	0.666216575	0.331413435	0.5376444	minus
AT1G08090	AT1G08100	889	-1000	0	0.01914428	0.01615613	0	22.05916	0.350389	0.576633	0.546806	0.678747	0.133194722	0.595437	-0.27867	0.694875	0.907095509	0.017311672	-0.00831652	0.484576	0.536826	0.919465	0.132419	0.560942	0.382361	-0.264068	0.380387873	0.189925081	-0.426145	0.158759	0.324925	0.845766	0.000647779	0.439576	0.279906	0.682139	0.194754	0.212136136	0.431533833	-0.086641677	0.086797666	0.338048059	0.267646666	0.422568389	minus
AT1G08350	AT1G14670	463	-301.6386472	1	0.1491731	0.2710689	0	22.05916	0.232962	0.416735	0.549937	0.111015	0.523993477	0.350869	-0.0965442	0.330568	0.869624728	0.649697798	0.36513	0.243962	0.711753	0.877316	0.297669	0.483517	0.34614	-0.284526	0.168904155	-0.751200567	-0.391322	0.45759	0.39697	0.164869	0.552999	0.479335	-0.425444	0.615797	0.666505	0.416943875	0.723381417	-0.633247079	0.45208599	0.376486568	-0.042544519	0.467561187	minus
AT1G08550	AT2G21860	62	-20.82862635	0	0.1217039	0.3307498	0	22.05916	-0.0262151	0.55564	0.790774	0.567655	0.846198316	0.645963	0.786662	0.312714	0.342513717	0.702530534	-0.175255	0.705016	0.672187	0.882001	-0.740716	0.553128	0.668488	-0.66782	0.53101918	0.684976553	0.955128	0.45577	0.574129	0.669722	-0.540654	0.615127	-0.254546	0.0247648	0.561693	0.137542527	0.702918699	0.467242132	-0.452219865	-0.051379429	-0.065438934	0.493264537	minus
AT1G08720	AT5G11850	629	-414.4653167	1	0.05665323	0.1119436	0	22.05916	0.557723	0.483419	0.516682	0.425047	0.38980419	0.400892	0.519572	0.735808	-0.276464035	0.06005669	-0.0679495	0.0653624	0.637779	0.782952	-0.105917	0.885174	0.533101	-0.0950711	0.213513882	-0.555455162	0.90595	0.884687	0.413128	0.206031	-0.00269729	0.623137	0.102782	0.0548064	0.768306	0.273179798	-0.310705118	0.121622804	-0.14491585	0.177519283	-0.110067634	0.547566723	minus
AT1G08860	AT5G61900	654	-1000	1	0.0188195	0.01046887	57	0.17419	0.126303	0.143253	-0.0951891	0.405892	-0.234403159	0.0723903	0.320297	0.87241	0.021762974	0.955507175	0.222436	0.470528	-0.0757696	0.328029	-0.297132	0.950688	0.198423	-0.174641	0.573096011	-0.261974178	-0.735794	-0.241612	0.663935	0.469231	-0.58004	0.512121	0.29719	0.0646105	0.281757	0.519969154	-0.212899463	0.333447113	0.308212	0.785933833	-0.014666325	0.442102058	minus
AT1G09530	AT3G59060	119	-60.37803804	1	0.1447044	0.04330755	0	22.05916	0.263878	0.00908408	0.60069	0.168113	0.181771766	-0.0540012	0.166401	0.140694	0.745648997	0.24602717	0.370665	-0.0537303	0.673267	0.635478	0.459402	0.314049	0.0935027	0.447931	-0.116338536	0.982254686	-0.965816	0.883347	0.259629	0.684712	0.63121	0.24367	0.0592602	0.0710347	0.38116	0.025836825	0.633983676	0.589802152	0.198330678	-0.104827042	0.102805688	0.095438502	minus
AT1G09700	AT2G28380	95	-44.10579171	1	0.03508772	0.5705112	0	22.05916	0.420093	0.223562	-0.116718	-0.0359985	0.54411834	0.159463	-0.213772	0.303129	0.22034461	0.19069317	0.242029	0.00160582	0.367022	0.0283246	-0.131129	0.316238	0.32316	-0.0244974	0.204784485	0.320941451	-0.329665	-0.00194937	-0.0730217	0.215272	0.974218	0.267216	-0.0276342	-0.569598	0.359792	0.560025048	0.269509758	-0.224962695	0.274807143	0.501835355	0.729037173	0.387807787	minus
AT1G10470	AT1G59940	295	-184.2068074	0.8	0.1138831	0.02231317	0	22.05916	-0.0232422	0.173975	0.245864	0.287353	-0.005878835	0.119792	-0.0935708	0.281421	0.828119675	0.505063163	0.0941889	0.194667	-0.276441	0.36785	0.224908	0.218912	0.139348	-0.302623	0.350391022	0.280630675	0.376731	-0.216493	0.0935043	0.400725	0.376848	0.15668	0.178416	0.0618359	0.434821	-0.170417201	0.528288259	0.760908339	0.104279153	0.571755437	0.627280424	0.177704928	plus
AT1G10630	AT2G18390	161	-91.41025654	0.875	0.02173913	0.1467048	52	0.27993	0.56496	0.427322	0.405855	0.616899	0.555072255	0.430759	0.36287	0.552947	0.648996368	-0.419307203	0.368639	0.53107	0.945803	0.846197	0.779497	0.635599	0.505155	0.210804	-0.171431515	-0.522877596	0.870604	0.494117	0.705339	0.541647	0.613286	0.690421	-0.131737	0.0288434	0.602935	0.022686985	0.660859607	0.464994482	0.52778003	0.033502373	-0.418132885	0.563611755	minus
AT1G12040	AT1G62440	631	-1000	0.667	0.1043257	0.5325915	73	0.19173	0.602031	0.56208	0.400324	0.124789	0.868284025	0.38301	0.0651611	0.60105	-0.170974606	0.763567731	-0.0628016	-0.121149	0.744607	0.814272	0.107632	0.372136	0.359813	0.441628	0.105261817	0.345920699	-0.359488	0.844405	0.237277	0.879642	-0.490593	0.660754	0.614709	0.0549186	0.825067	0.433951743	0.262339432	0.871063988	0.239330244	0.282176547	-0.060281968	0.772386176	plus
AT1G12210	AT4G26090	420	-269.4024559	0.667	0.02672606	0.01981222	0	22.05916	0.288284	-0.0578874	0.277652	0.142751	0.244455582	0.374219	0.554417	0.0828059	0.109433701	0.000895183	0.558994	0.188361	0.212747	0.304071	0.552319	0.533675	0.381792	0.0843793	0.483844618	0.604724311	0.288488	0.626093	0.0791162	-0.265914	-0.271074	0.120696	0.194985	0.289993	-0.780588	0.188420591	0.147706157	0.012979186	0.516329533	0.494401911	0.769775372	0.321370303	minus
AT1G12820	AT3G26810	978	-1000	0.333	0.003466205	0.02409108	82	0.03607	0.367426	0.575216	0.239604	0.550105	0.278618888	0.37827	0.42548	0.48216	0.299328864	0.021550288	0.0360764	0.140769	0.0409399	0.102092	-0.279773	0.0825241	0.321297	-0.00654471	0.622226861	0.945983879	-0.751741	0.864854	0.00543469	0.126134	0.712406	0.221494	0.548619	-0.273644	0.639109	0.407267154	0.36400117	0.168858533	0.010193377	0.469002684	0.233846873	0.46918772	plus
AT1G12820	AT3G62980	676	-1000	0.4	0.02898551	0.001774038	62	0.14268	0.0690285	0.273644	0.256435	0.290228	0.421345066	0.443817	-0.180755	0.282021	0.192291651	-0.067948825	0.639257	0.542877	0.0441852	0.322229	0.408982	0.0516932	0.409854	-0.0270875	0.645582381	-0.852221632	0.683325	0.472787	-0.000208681	-0.0576773	0.904495	0.174219	-0.640819	-0.436831	0.487112	0.121323001	0.486101983	0.647696998	0.470402084	0.21404034	0.775965322	0.56331548	plus
AT1G12910	AT5G24520	434	-280.9153813	0.8	0.01451379	0.0193934	66	0.14629	0.196624	0.143793	0.0183352	0.216767	0.061220509	0.267299	0.398236	0.0220172	-0.144277261	0.053807675	0.568047	0.433308	-0.306345	-0.662769	0.342694	-0.324398	-0.0852458	0.0603717	0.146424148	-0.233327367	0.298747	-0.0725386	-0.236842	0.196487	-0.562285	-0.154685	-0.629205	0.0865425	0.119242	0.201397163	0.080788908	0.743280429	0.335042441	0.026548973	0.397082681	0.313889232	minus
AT1G13090	AT3G26830	668	-1000	1	0.008457411	0.1726205	0	22.05916	0.315513	0.121183	-0.132383	-0.0508974	0.644576223	0.164346	0.277902	0.0206479	-0.226516514	0.022813294	0.424765	-0.473449	-0.12907	0.142851	0.329308	-0.0974465	0.0965607	0.366174	-0.082789547	-0.157473917	0.872792	0.672021	0.0276171	0.331714	-0.749103	-0.0891742	0.0309357	-0.130325	-0.406335	0.613723303	0.035867602	0.678423174	0.585163518	0.297071783	0.296425225	0.108890242	minus
AT1G14400	AT2G02760	316	-198.9386087	1	0	0.002138713	89	0.00209	0.637449	0.701143	0.685689	0.273868	0.136630056	0.503237	0.359797	0.517229	0.707689223	0.366942086	0.683768	0.494035	0.79788	0.888599	-0.420528	0.622929	0.491721	0.623266	0.127848236	0.195883674	0.860201	0.844433	0.779736	0.518388	-0.474205	0.711361	0.200489	-0.000454255	0.676196	0.537568385	0.350191814	0.222766854	-0.119285074	0.19309643	0.522714982	0.674023613	plus
AT1G14460	AT2G02480	1291	-1000	0	0.08732877	0.0542526	80	0.09006	0.000796464	0.112823	0.0244096	-0.0388851	0.46601153	0.245431	0.0552167	0.104077	-0.237950166	0.543364091	0.28532	0.368413	-0.456469	-0.18507	-0.122024	0.030712	0.173793	0.526863	0.147356314	-0.106995563	-0.751172	0.0429837	-0.159712	0.177768	0.847032	-0.0477494	0.281886	0.459007	0.055298	-0.083670519	0.147611447	0.785933405	0.340421143	-0.121966794	0.579140326	0.39894284	minus
AT1G14530	AT2G02180	469	-303.9412323	0	0.03344481	0.04978205	83	0.02878	-0.220831	0.932226	0.395649	0.13257	0.762248366	0.383464	-0.183697	0.640603	0.359693649	0.839233251	0.226646	0.314675	0.52884	0.427434	0.148571	0.676762	0.427528	0.560807	0.110862611	0.987212615	-0.253313	0.475031	0.262959	0.00720013	-0.483237	0.709498	0.422381	0.353965	0.990368	0.468331523	-0.010775717	0.123974522	0.283922672	-0.084618197	0.428161104	0.57148756	minus
AT1G14660	AT2G01980	857	-1000	1	0.4885062	0.1004207	0	22.05916	0.187225	0.344972	0.531396	0.277404	-0.142052465	0.025941	0.62852	0.354824	-0.010487366	0.06085868	0.21601	0.235888	0.35365	0.538106	-0.202224	0.397936	-0.00685161	-0.0143917	-0.023394877	0.495981513	0.362345	0.274865	-0.00518145	-0.215941	-0.413548	0.319511	0.209138	-0.239599	0.351394	0.226820665	0.099317597	-0.243815123	-0.076676562	0.671021644	0.416105485	0.268101671	minus
AT1G15460	AT2G47160	781	-1000	1	0.02453774	0.1119336	0	22.05916	-0.327072	-0.340585	-0.36009	-0.0799174	-0.078033469	0.0476883	0.286164	-0.0841395	-0.18821127	0.107391208	-0.193249	-0.224088	0.220221	0.374388	0.541654	0.456319	0.0672976	0.5407	-0.100818879	-0.638242078	0.0680833	0.267278	-0.126542	-0.0518977	-0.122049	-0.191361	-0.155986	0.432483	-0.670104	0.256455517	-0.096348482	0.677918776	-0.018424315	0.358578273	-0.117272108	0.065372654	minus
AT1G15940	AT5G61150	48	-10.41431318	0	0.4514533	0.1595611	0	22.05916	0.379431	0.757168	0.818073	0.56448	0.752662655	0.650017	0.492011	0.48573	0.789568511	0.638327014	0.372271	0.894376	0.482605	0.0970618	0.596431	0.147049	0.616264	0.587883	0.595433205	0.346586852	-0.741897	0.640081	0.397426	0.25551	-0.886637	0.618422	0.204723	0.594804	0.698223	0.58307924	0.072462353	0.687900261	0.602899673	0.43787467	0.294079303	0.655066282	minus
AT1G16710	AT3G02260	58	-16.62892127	0.286	0.9967676	0.3773887	0	22.05916	0.512908	0.259252	0.624859	0.273016	0.447864674	0.550986	0.689034	0.427883	0.524400422	0.423218626	0.481382	0.687031	0.862187	0.743985	0.283289	0.380968	0.381304	-0.0963526	0.479806482	0.765501092	0.880998	0.811495	0.642273	0.69092	0.862389	0.413878	0.19155	0.529048	-0.0266651	0.106331101	0.093472116	0.579796014	-0.448973682	0.399616362	-0.139915802	0.579515343	minus
AT1G17060	AT2G26710	337	-211.8378286	0.5	0.07971185	0.03491299	0	22.05916	0.441619	0.398984	0.306334	0.476068	-0.283404426	0.533966	0.172965	0.502514	0.688097628	0.244069178	0.101589	-0.120703	0.48603	0.514204	-0.530668	0.375194	0.516075	0.0315251	-0.013622752	-0.581908009	0.197273	0.677282	0.239909	0.354389	-0.837903	0.396339	0.695634	0.268103	-0.0750197	0.462531134	0.667993609	0.620387065	0.54744821	0.510079026	0.459804652	0.50318358	plus
AT1G17420	AT3G45140	725	-1000	0.857	0.01634125	0.4042192	0	22.05916	0.223158	0.503769	0.409666	0.637125	0.498242518	0.589387	0.468354	0.210338	-0.049818188	0.026694725	0.720202	0.723613	0.283016	0.56199	-0.250687	-0.154004	0.558887	0.445302	0.497041574	0.52488978	0.973046	0.799559	0.148323	0.708722	-0.672617	0.392481	0.333978	0.484511	0.165479	-0.208395728	-0.476580868	-0.006588232	0.13834845	0.019605385	0.092938625	0.482390968	minus
AT1G18370	AT3G43210	987	-1000	0.8	0.03372996	0.06618138	0	22.05916	0.37228	0.66157	0.2016	0.190339	0.755418488	0.75628	0.579192	0.240557	0.292685659	-0.327109612	0.712062	-0.295	0.808413	0.689784	0.136784	0.356953	0.740202	0.465592	-0.168253142	-0.244072256	-0.758493	0.638571	0.423239	0.195729	-0.0839658	0.32616	0.263207	0.551192	0.891763	0.104664214	0.440983879	0.869178301	0.504225755	-0.052615622	0.828155053	0.569743554	minus
AT1G18400	AT1G73830	232	-139.7645435	1	0.004589729	0.006410746	0	22.05916	0.793367	0.274999	0.677533	0.765748	0.500383051	0.514971	0.902525	0.74546	0.847083142	0.682904901	0.445289	0.880028	0.732604	0.617447	0.526767	0.855551	0.569136	0.829222	0.587825463	0.881167719	-0.664941	0.922319	0.652357	0.507084	0.686283	0.602893	0.0725089	0.00582151	0.9115	0.256433217	-0.127590848	0.095575572	0.571156697	0.675750118	0.40152896	0.739551558	plus
AT1G18400	AT4G36540	111	-55.95518941	1	0.1580178	0.01969089	0	22.05916	0.483002	0.510379	0.405049	0.50101	0.440389214	0.572703	0.384079	0.404893	0.83209495	0.691315391	0.537113	0.788904	0.60162	0.591712	0.555732	0.703358	0.54766	0.550197	0.439765461	0.08236996	-0.146293	0.925677	0.371709	0.514493	0.686659	0.570217	0.644189	-0.0825152	0.722622	-0.057144097	-0.027604361	0.27094402	0.677624781	0.201368355	0.265421094	0.523581755	plus
AT1G18870	AT1G74710	791	-1000	1	0.1052632	0.07943734	79	0.0684	0.0249104	-0.190538	-0.0705764	-0.0424618	0.196427353	-0.0247194	0.246611	-0.0194848	0.744636035	0.001065283	0.0151362	-0.151092	0.206657	-0.0132589	-0.0320765	-0.148237	-0.0377352	-0.218218	-0.271095029	0.43030053	0.988792	0.387393	-0.0747106	0.413506	0.275575	-0.0775522	0.246561	0.289253	-0.228973	0.3633231	0.100739288	0.346767496	0.262562098	0.888328175	-0.126014994	0.002716354	minus
AT1G19440	AT1G68530	659	-1000	1	0.02532311	0.00672842	0	22.05916	-0.273444	0.0346504	-0.346602	-0.0383228	-0.305621547	-0.078785	0.0564178	-0.0444655	-0.463360304	0.066835473	-0.0995004	0.41378	-0.547723	-0.817254	-0.319079	0.269476	-0.0656046	0.0839077	-0.233279924	0.06076393	-0.340426	-0.456784	0.00977667	-0.162005	0.467717	-0.138781	-0.777313	-0.386712	-0.651214	-0.056989523	-0.485364932	0.137135232	-0.075706517	-0.601218359	-0.434229757	0.038907902	minus
AT1G19440	AT2G26250	598	-393.7420509	0	0.0687824	0.02820877	0	22.05916	0.024014	0.0810246	-0.360876	0.111269	-0.207872041	-0.0293925	0.00718961	-0.0727146	-0.416409514	0.005574434	0.449767	0.443046	-0.566911	-0.798955	0.480863	0.214667	0.0110934	0.392871	0.195409164	0.98811614	0.818089	-0.357098	-0.322673	-0.0747692	-0.267217	-0.0639523	-0.227015	-0.0869775	-0.559467	0.190240159	-0.387557144	0.423162129	0.250598265	-0.127993112	-0.659127608	0.09584727	minus
AT1G19440	AT4G34520	645	-1000	1	0.02766674	0.07294373	0	22.05916	-0.0792039	-0.0756695	0.0271937	0.232598	0.468663106	0.36038	-0.0575615	0.0350355	-0.229702617	0.148942899	0.135068	-0.0098306	-0.607778	-0.411786	0.288733	0.0105749	0.426749	-0.246451	-0.059155803	-0.667192394	0.565192	-0.240732	0.453848	0.23443	-0.331515	-0.204217	0.443619	0.671543	-0.234416	-0.015600703	-0.137981631	0.512952003	-0.356684751	-0.354058498	-0.364497105	0.262120849	minus
AT1G19860	AT4G02560	51	-13.81551056	0	0.7894737	0.5663856	0	22.05916	-0.0177944	0.030316	-0.0766024	0.532329	0.301078539	0.287099	0.300427	0.0504655	0.425747387	0.33589442	0.516538	0.372706	-0.191616	-0.453758	-0.124566	-0.250175	0.231088	0.702393	0.296926037	0.315951791	-0.192123	0.149431	-0.0326804	0.388225	0.738617	-0.0844725	0.77985	-0.290172	-0.0794169	0.292192592	0.26275258	0.399084785	0.288549098	0.424922835	0.456877002	0.487763484	minus
AT1G20340	AT1G76100	221	-133.5499354	1	0.02352941	0.1731486	74	0.08138	0.721737	0.880753	0.931769	0.854884	0.905122037	0.824898	0.183131	0.837157	0.969589578	0.551001981	0.644351	0.645154	0.967416	0.955685	0.433766	0.960432	0.923711	0.234925	0.757309574	-0.489173277	0.926529	0.956132	0.901545	0.961477	0.971206	0.934812	0.542812	0.426704	0.978875	0.643219448	0.762613582	0.067353413	-0.158008455	0.657787556	0.05917376	0.846277634	plus
AT1G20930	AT3G48750	341	-215.3443865	1	0.05200309	0.2619419	0	22.05916	-0.048276	-0.251529	0.266242	0.557086	0.533461831	0.122131	-0.210607	0.277191	0.363027967	-0.181092217	-0.272959	0.56532	0.663108	0.599431	-0.279638	0.280313	0.345503	0.203533	0.005462835	0.347095879	-0.565241	0.338255	-0.230083	0.176678	0.95149	0.227398	-0.0753016	-0.276018	-0.529714	0.464328777	0.335041132	0.75649109	-0.076133994	0.084905947	-0.197950654	0.306420004	minus
AT1G21430	AT1G48910	392	-250.9817751	1	0.02061856	0.3263848	58	0.20358	-0.135219	0.026172	-0.0316428	0.1579	0.155002119	0.0967383	-0.144123	-0.0169889	-0.184958403	0.026375679	0.0390948	0.034455	-0.388181	-0.29268	-0.0275436	-0.0288688	0.0779763	-0.594144	0.170687906	0.150373489	-0.513119	-0.172794	0.157592	0.68352	0.46837	-0.122371	0.278064	0.057549	-0.138632	0.297668599	0.26357067	-0.413933789	0.233273155	0.52888067	-0.126837929	0.15126877	plus
AT1G22940	AT5G37850	52	-13.81551056	0	0.5114046	0.1447041	0	22.05916	0.113225	-0.246228	0.0131985	0.25281	0.292302394	0.321888	-0.178842	0.196158	-0.388154397	-0.25786107	0.517617	-0.0987307	0.427726	0.755539	-0.014229	0.525354	0.109221	0.524287	-0.033502213	0.400311236	-0.663553	0.334098	0.120338	-0.21371	0.637866	-0.0049683	-0.652308	-0.158797	-0.404697	0.254306741	0.582861716	0.305969015	0.212344231	0.265330874	-0.406098333	0.407298732	minus
AT1G23080	AT1G70940	1009	-1000	1	0.02741206	0.05811724	0	22.05916	0.0618489	0.364624	0.249637	0.427468	0.65826247	0.624961	0.257007	0.224072	0.906712595	0.339479633	0.131625	0.818356	0.344039	-0.0303741	0.103444	0.311195	0.616498	0.61609	0.246914329	-0.640615419	0.882222	0.771609	0.280814	0.560574	0.860888	0.409549	0.512801	-0.12445	0.536392	0.818905891	0.562172314	0.664578568	0.009778101	0.872411337	0.260128803	0.454488581	minus
AT1G23190	AT5G51820	667	-1000	1	0.06622516	0.1355152	60	0.15348	0.107648	0.0928578	0.376015	-0.0383938	-0.053396729	0.107725	0.80825	0.0673339	0.215343282	0.278159274	0.176582	0.141436	0.180025	0.381198	0.74867	0.23127	0.0520833	0.471259	0.221714399	-0.508404536	0.695722	0.161296	0.10435	0.199165	-0.60333	0.127938	-0.368489	-0.168292	0.0871617	-0.367508514	-0.068095377	-0.79513635	-0.450986045	0.583156497	-0.582767713	0.271338441	minus
AT1G23380	AT1G70510	431	-278.6127963	1	0.05015674	0.01396066	79	0.11937	0.855543	0.466886	0.153234	0.504368	0.915169286	0.896378	0.472466	0.699328	0.356891774	0.188101507	0.866279	0.453939	0.180252	0.0368144	0.0553302	0.276769	0.893397	0.123929	0.275036054	0.488562968	-0.383677	0.5787	0.53338	0.546006	-0.44543	0.332177	0.413965	-0.401999	0.64677	0.32700431	-0.118501954	0.430471832	0.30432823	0.391367949	0.221431104	0.863669531	plus
AT1G23820	AT1G70310	568	-373.0187851	1	0.01775148	0.001254531	84	0.08441	0.593074	0.827787	0.598833	0.274652	0.51620734	0.547584	0.793784	0.679149	0.868937501	0.806591749	0.477945	0.820596	0.784269	0.833612	-0.066847	0.587247	0.586294	0.747479	0.404398175	0.818715287	-0.0332816	0.372047	0.394943	0.529869	0.85545	0.830741	-0.438226	-0.0286621	0.912959	0.769681625	0.446791803	0.440484592	0.718794241	-0.09762469	0.975008312	0.719738067	plus
AT1G24120	AT1G68370	436	-280.9153813	1	0.06132076	0.05069408	53	0.19109	0.261776	-0.213868	0.22002	-0.0985316	0.130438708	0.0563675	0.485563	0.118266	-0.2085938	-0.03150075	-0.376168	-0.45587	-0.490491	-0.329833	0.342331	0.326624	-0.0459887	0.365781	-0.541287258	0.532878529	0.508872	0.647633	0.222278	0.094018	-0.219126	-0.0988961	-0.356354	-0.163536	0.693152	0.203444736	-0.141934265	0.165782522	0.262998875	-0.142630901	0.434838793	0.41605027	minus
AT1G24260	AT3G02310	274	-169.0050025	1	0	0.03008796	58	0.16997	0.904912	0.42635	0.309941	0.11899	0.782868287	0.865416	0.943192	0.784461	0.127342054	-0.039125274	0.257804	0.27051	0.766827	0.91477	0.161824	0.646655	0.862554	0.421624	0.266041748	0.433042163	-0.277136	0.524987	0.561635	0.247793	0.328095	0.32486	-0.59632	-0.452375	0.288851	0.261118434	0.448603553	-0.234756887	0.301525405	0.078174713	-0.095544014	0.860616163	plus
AT1G24260	AT5G15800	279	-172.693882	1	0	0.04284588	60	0.17874	0.847805	0.686599	0.472071	0.0921054	0.702595929	0.797917	0.949282	0.669701	0.172366291	-0.071755877	0.665912	0.391425	0.861784	0.906156	-0.0314972	0.503292	0.79413	-0.108645	0.235037578	-0.228354489	-0.303537	0.277907	0.526752	0.576715	-0.335296	0.30301	-0.717368	0.0959216	0.773752	0.387285878	0.566903326	0.071307859	0.225007056	0.791515459	0.300038845	0.809098372	plus
AT1G26230	AT1G55490	746	-1000	0.75	0.01813685	0.4179734	61	0.13382	0.738383	0.783154	0.813698	0.847743	0.824533266	0.758869	0.874092	0.784569	0.442748145	0.481566634	0.50925	0.607421	0.888221	0.941392	0.501331	0.887801	0.82113	0.344843	0.669460749	-0.233956771	0.900863	0.900164	0.816533	0.835154	-0.595429	0.859398	0.287728	0.854587	0.883433	0.255510619	-0.048314451	0.891170623	0.23623046	0.071457531	0.457502452	0.774405242	minus
AT1G26310	AT5G23260	132	-71.38013788	0.714	0.01178782	0.2307433	16	0.43239	0.701202	0.884847	0.478924	0.577397	-0.038212416	0.3403	0.662079	0.735368	0.481871529	0.22459388	-0.0642773	0.579414	0.471565	0.545664	0.125461	0.548979	0.187737	0.742217	0.529489008	0.119844429	0.972517	0.150986	0.428805	0.789672	0.550024	0.802232	0.411885	0.786332	0.915945	0.73642207	0.243045464	-0.069864423	0.627656986	0.725895835	0.661944061	0.483550444	minus
AT1G26830	AT1G69670	1310	-1000	0.667	0	0.02604057	83	0.06021	0.600935	0.452911	0.612624	0.277941	0.376983652	0.593271	0.760498	0.365529	0.457153239	0.234876256	0.0843438	0.458832	0.752754	0.805268	-0.18765	0.705799	0.636245	0.782287	0.540091893	-0.024345044	0.15198	0.9078	0.573554	0.577542	0.796976	0.474133	0.543962	0.133829	0.186285	-0.062430332	0.607755987	-0.290200445	0.11863385	-0.51435867	0.577753061	0.602039649	plus
AT1G27320	AT2G01830	918	-1000	1	0.01349581	0.1624285	54	0.204	0.00690521	-0.013323	0.291816	-0.135678	-0.169819673	0.0483922	-0.10159	0.121124	-0.789969218	-0.107183118	-0.383848	0.64894	0.443988	0.298696	0.576492	0.16883	-0.151779	0.19366	0.180113357	0.823463425	-0.163052	-0.0255369	0.198662	0.344043	-0.917457	0.122511	-0.379462	0.109927	-0.061795	-0.174237575	0.017423532	0.80628711	0.511062863	-0.371017985	-0.497781304	0.158245257	plus
AT1G27320	AT5G35750	1006	-1000	0.9	0.124794	0.1588083	0	22.05916	0.450073	0.641107	0.324727	0.481896	-0.102114029	0.235588	-0.260027	0.392827	0.640805906	0.022324149	0.619924	0.165147	0.586096	0.453514	0.31763	0.207432	0.192645	0.0674429	0.349470023	0.301674578	-0.223764	0.132392	0.194039	0.39669	-0.356653	0.379224	-0.717398	-0.250516	0.723005	0.170769697	-0.111138665	0.91185401	0.039656398	0.009443608	-0.265291389	0.45383264	plus
AT1G27440	AT5G61840	721	-1000	1	0.007237636	0.01825617	73	0.03563	0.148478	0.462597	-0.120633	0.660721	0.321006017	0.380477	0.323454	0.474266	0.648706297	0.037046635	-0.284326	0.662365	0.576508	0.735098	0.14545	0.264589	0.290938	0.853528	0.308520658	0.794030085	0.292276	0.819597	0.472361	0.646294	0.904196	0.263924	0.777816	0.609156	0.206068	0.81482877	-0.185369948	-0.128457311	-0.683023048	0.180182311	-0.508201001	0.442644413	plus
AT1G28130	AT5G54510	692	-1000	1	0.004905969	0.107342	0	22.05916	0.605347	0.449241	0.179263	0.245631	0.269061634	0.407321	0.727545	0.423	0.322425269	0.149119655	0.778875	0.344126	0.44555	0.680926	0.0204461	0.358331	0.235444	0.362642	0.748300409	0.708213317	-0.962746	-0.65145	0.142594	0.277975	-0.822842	0.315768	0.010956	0.481532	0.645888	0.210455775	-0.532359132	0.042428767	0.489196671	0.81260335	0.848663782	0.329622782	minus
AT1G28210	AT5G48030	265	-162.0972472	1	0.06553672	0.1208032	0	22.05916	0.508468	0.593293	0.48569	0.199426	0.714125878	0.539591	0.498341	0.370884	0.706521127	0.700254594	-0.387241	0.0427936	0.298713	0.495647	0.499393	0.252753	0.507046	0.295093	0.429790897	0.311507962	0.707682	0.17046	0.382708	0.526579	-0.151036	0.383006	0.101155	0.23664	0.478195	0.620555495	0.541635765	0.788021061	0.400298292	0.500041475	0.442695914	0.588048401	minus
AT1G30330	AT5G37020	699	-1000	1	0.139748	0.01714592	43	0.16892	0.563095	0.146554	0.253217	0.489132	0.889552243	0.885754	0.777749	0.492164	0.097747824	0.583634865	0.668845	0.813819	0.121171	-0.325732	0.125546	0.309802	0.903334	-0.0838923	0.368980418	0.776524552	-0.0897661	0.84923	0.317625	-0.202374	0.652583	0.227329	-0.347854	0.296592	0.127794	0.828541075	0.209666463	0.913889494	0.23847218	0.725755815	0.492485892	0.866973209	plus
AT1G30440	AT5G64330	448	-290.1257217	1	0.1146497	0.09818915	0	22.05916	0.0074367	0.364535	0.353636	0.145087	0.109842041	0.105256	0.173608	0.116763	0.542433183	0.438176851	0.455165	0.37208	0.0437663	0.551324	0.740458	0.209933	0.216501	0.0491668	0.408403593	-0.143022963	-0.495687	0.19473	0.264988	0.414218	-0.201718	0.322114	-0.427652	-0.216845	0.825243	0.328837766	0.214891082	-0.772980403	0.288319786	0.155964853	-0.449695793	0.279539106	minus
AT1G31930	AT2G26300	188	-108.2214994	0.571	0.7542579	0.1716503	0	22.05916	0.272421	0.554146	0.730068	0.0367199	0.083922966	0.275858	0.271941	0.429605	0.076176374	0.206976141	0.125669	-0.0889207	0.771949	0.790149	0.124693	0.84413	0.418177	0.00993998	0.023992246	-0.153697613	-0.371537	0.294634	0.645394	0.696639	0.0415964	0.489184	0.303297	0.270266	0.463194	0.146779043	-0.026640131	-0.392731605	-0.423693459	-0.170728882	-0.120592248	0.412778003	minus
AT1G31930	AT4G34390	548	-359.2032745	0.5	0.01519579	0.1004431	45	0.33625	-0.0146776	0.176013	0.365314	0.662156	-0.379266956	0.0288203	0.212771	0.376695	-0.237923584	-0.002147276	0.408691	0.832398	0.222146	0.283358	-0.177027	0.90203	0.0952585	0.117553	0.299725541	0.418501718	-0.107047	0.649556	0.558965	0.381596	-0.298434	0.644797	-0.351042	0.215559	0.0997478	-0.099193409	0.42754533	-0.396846727	0.348371568	0.311631766	0.660119619	0.272634574	plus
AT1G32240	AT5G16560	174	-99.52198462	0.4	0.03783102	0.08500304	18	22.05916	0.313476	-0.00086203	0.168389	0.447261	0.456961264	0.330147	0.607055	0.230785	-0.361685403	0.544586017	0.257629	-0.141079	0.677602	0.54587	0.496511	0.191063	0.363066	0.438455	0.201390815	0.480942082	0.723942	0.169202	0.179602	-0.245281	0.263011	0.378279	-0.699767	-0.0158211	-0.218255	0.538044942	0.111300808	0.743837742	0.371696885	0.58197372	0.352659705	0.329713018	plus
AT1G32540	AT4G20380	118	-61.47665033	1	0.01058201	0.01864759	0	22.05916	0.150372	0.00673162	-0.0939579	-0.320358	-0.123863202	-0.0983738	0.499235	-0.130482	0.440824276	-0.292198357	0.396625	-0.276137	-0.0558977	-0.0044283	0.216389	-0.41286	-0.0936959	0.340301	-0.186079572	0.359807159	-0.737058	-0.580242	-0.166474	-0.264472	0.334639	-0.174555	0.422175	0.382735	-0.0884212	-0.16401521	0.054967283	-0.453340167	-0.161789296	-0.41019806	0.127486376	-0.045977351	minus
AT1G33320	AT3G01120	590	-389.1368807	0.5	0.3091095	0.03128834	73	0.09485	-0.123938	-0.520682	0.195894	-0.150504	0.047858538	0.0583266	-0.472774	-0.0539143	0.403354323	0.219020236	-0.244537	0.147415	-0.213894	-0.559363	-0.248506	0.459885	0.0801934	0.316619	0.192138314	-0.149875946	0.676642	0.462266	0.0458739	-0.0784946	0.287668	-0.161642	0.591204	0.125892	-0.781729	-0.045221021	-0.197360356	-0.794242017	-0.419836116	0.56790385	0.236870492	0.230329434	minus
AT1G34210	AT1G71830	950	-1000	0.909	0.005491726	0.0175507	78	0.03965	0.382895	-0.145655	-0.158648	0.223005	0.558681489	0.388203	0.791697	0.112013	0.280580978	0.104142448	0.722943	-0.0768455	-0.447115	-0.411314	0.355307	-0.2367	0.383431	0.172821	0.080054807	0.22309315	0.596993	-0.308824	-0.0965985	0.475146	0.723456	-0.0035234	-0.581528	0.773775	-0.111204	0.243448128	0.472209432	0.280143892	-0.093957188	0.262893965	0.052601604	0.398163209	plus
AT1G43560	AT4G37200	55	-17.72753356	0.333	0.4372093	0.5079103	0	22.05916	0.497058	0.723827	0.858311	0.751861	0.519293486	0.635116	0.166367	0.643554	0.652604327	0.571741819	0.361039	0.759028	0.930028	0.912772	-0.0623665	0.620848	0.653005	0.473479	0.290075459	-0.694570772	0.600651	0.928428	0.751888	0.656201	0.548924	0.765245	-0.743377	-0.272283	0.925522	0.300421664	0.287226847	0.371718538	0.465811631	-0.558873414	-0.044138537	0.698914147	minus
AT1G48410	AT2G27880	1037	-1000	0.75	0.04490288	0.02788363	0	22.05916	0.0145896	0.0539895	0.402673	-0.224464	0.479869341	0.483921	0.874721	-0.0760095	-0.018995892	-0.007880447	-0.255763	0.408998	0.257	0.162246	0.528932	-0.0748646	0.432651	0.218553	0.229349062	-0.218711292	-0.412236	-0.0802656	-0.473364	0.616439	-0.575547	0.159823	0.0642379	0.0867569	0.116681	-0.472598672	-0.291951961	-0.18535541	-0.217482318	-0.345627757	-0.776841037	0.184125654	minus
AT1G48910	AT4G32540	337	-212.1945035	0.833	0.077597	0.3274416	54	0.30315	0.294283	0.382206	-0.11599	0.376051	-0.121610024	0.0978936	-0.714142	0.287043	0.121642069	0.304850534	-0.0474956	0.183717	0.172792	0.209739	0.274843	-0.101473	-0.0732638	-0.415058	0.265599885	0.489350106	-0.969321	0.0177876	0.37673	0.251874	-0.13612	0.207535	-0.053863	0.17753	0.2111	0.377325997	-0.529981517	0.119416371	0.334824624	0.613893085	0.131767643	0.219745626	plus
AT1G49040	AT5G23430	99	-45.35855468	0.364	0.08237986	0.5448933	0	22.05916	0.488204	0.447179	0.219364	0.30684	0.716876854	0.563949	0.0536258	0.588311	-0.016943705	0.220437724	0.0236583	0.357536	0.332172	0.697284	-0.0261692	0.76436	0.550504	-0.124658	-0.060489546	0.514908176	-0.370078	0.694931	0.442512	-0.0838188	-0.236922	0.575279	0.263596	0.508787	0.61296	0.12720142	0.632597574	-0.11929838	0.367465645	0.220694249	0.125114783	0.58247287	minus
AT1G49480	AT3G18990	339	-214.2457742	1	0.4042179	0.001176083	81	0.07625	0.134076	0.189887	0.322059	0.522589	0.741417293	0.567755	0.300114	0.353185	0.162578187	0.419161887	-0.0600128	0.739425	0.482127	0.472854	0.733901	-0.235827	0.461969	0.488591	0.777017338	0.250319963	0.376499	0.677885	0.387836	0.332485	-0.0649617	0.270675	-0.00845373	-0.512188	0.246778	0.555005431	0.17068702	0.061486749	0.009414387	0.792888636	0.700313541	0.621412385	minus
AT1G50030	AT5G40820	180	-101.4191046	0.667	0.0852459	0.03226736	0	22.05916	0.471803	0.850461	0.38987	0.357105	0.352202912	0.42269	0.548285	0.62174	0.122452724	0.215444261	-0.129528	0.285479	0.279313	0.719578	-0.15999	0.528879	0.41298	-0.0659909	-0.046517381	0.618666842	-0.467068	0.740031	0.723712	0.311424	-0.607973	0.754068	-0.777143	0.0736431	0.91141	-0.06878753	0.30225812	-0.220415261	0.616292159	0.418529767	0.406714117	0.606476748	minus
AT1G50250	AT5G42270	1051	-1000	0.833	0.02011108	0.07679189	0	22.05916	0.880329	0.92577	0.913904	0.218677	0.87722954	0.517445	0.925045	0.497514	0.900900789	0.707642177	0.596482	0.919482	0.961761	0.942982	0.832345	0.94978	0.939627	0.926825	0.885442433	-0.115757207	0.960567	0.981503	0.947061	0.890613	0.401463	0.952126	-0.34685	0.702056	0.976994	0.705499362	0.577475081	0.302215645	0.574599565	0.907204289	-0.247969645	0.59885228	plus
AT1G50430	AT3G52940	184	-105.9189143	1	0.1678602	0.05860177	0	22.05916	0.407668	0.30854	0.293421	0.00314113	0.733304612	0.471237	0.590213	0.615153	0.848433838	0.413471766	-0.464704	0.210994	0.521571	0.00584588	-0.283349	0.467557	0.521048	0.20236	-0.142108141	-0.61781665	-0.475795	0.600788	0.345217	-0.111501	0.287935	0.439936	-0.536046	0.551843	0.682061	0.771039093	0.313504486	0.7189157	0.827080073	0.811976594	0.707083721	0.57836043	minus
AT1G51190	AT3G20840	601	-396.044636	1	0.07097361	0.03460937	75	0.11373	0.591373	0.713751	0.853867	0.537821	0.605651458	0.388402	0.142447	0.712305	0.535668309	0.21312516	0.605934	0.0726587	0.921517	0.921232	0.140042	0.838303	0.802022	0.0708708	0.29653904	-0.50583657	-0.249798	0.698955	0.599471	0.634297	-0.106074	0.897294	0.465705	-0.38983	0.887356	0.844476964	0.066408001	0.492983234	0.652552992	0.925139939	0.626400771	0.718087104	plus
AT1G51190	AT5G10510	334	-209.8919184	0.8	0.003521127	0.000747148	26	0.31873	0.854149	0.466995	0.889317	0.485062	0.402741762	0.134145	-0.544326	0.538178	0.146094287	0.186790018	0.26563	0.125657	0.964327	0.963138	0.549613	0.930234	0.583676	0.313136	0.306613441	0.968591704	0.481903	0.85219	0.434862	0.524349	-0.0260603	0.735673	0.547549	-0.000687899	0.34022	0.818756877	0.228855951	0.935175621	0.534868731	0.828440568	0.672989882	0.440982682	plus
AT1G51340	AT3G08040	487	-317.7567428	1	0.021093	0.2057771	59	0.18807	0.375086	0.126891	0.318661	0.575506	0.211064665	0.0720318	-0.468193	0.234984	0.582311285	0.356761983	0.371343	0.601459	0.565752	0.0582674	-0.399239	0.283225	0.0320401	0.322684	0.326882356	0.216904692	0.240889	0.25812	0.28583	-0.545528	-0.572058	0.226846	-0.0642698	-0.112096	0.716046	-0.118836095	-0.07080827	0.555511334	0.35909284	0.33709106	0.615749993	0.188130277	minus
AT1G51660	AT3G21220	493	-322.361913	1	0.04560643	0.09025042	0	22.05916	0.673804	0.736908	0.253211	0.560243	0.371720381	0.707302	0.770847	0.565478	0.234891122	0.56769524	0.649051	0.658433	0.501347	0.71127	0.589528	0.362789	0.709631	-0.139993	0.797868522	0.956953674	-0.277859	0.47311	0.455161	0.705315	-0.737086	0.658035	-0.275871	-0.432807	0.736358	0.427676341	0.29457013	0.843484504	-0.222829063	0.470259328	0.242709224	0.635684069	minus
AT1G52340	AT3G51680	190	-110.8807594	1	0.06101695	0.07796539	0	22.05916	-0.149467	0.0969077	0.132886	-0.167532	0.070282717	-0.0588852	-0.253109	0.0917967	0.825306037	-0.063891129	-0.0311278	-0.480848	0.323041	0.53931	0.138461	-0.104206	-0.0866574	-0.230156	-0.438952404	0.660731363	0.630491	0.514023	-0.0101173	0.152882	0.850891	0.0283117	0.321551	0.207127	0.068092	0.083311171	-0.320042492	-0.532481409	-0.44919404	0.37187921	-0.050193752	-0.000722672	minus
AT1G52570	AT3G15730	1505	-1000	1	0.002726103	0.08004179	0	22.05916	0.216405	0.289853	0.340836	-0.1768	-0.438172413	-0.129809	0.23584	0.122659	-0.456263297	0.09656732	-0.279961	0.563176	-0.0538976	-0.200055	0.0647057	0.284729	-0.200594	-0.394766	-0.109149083	0.383745723	-0.319438	0.133809	-0.0239378	-0.168893	0.423734	0.204316	0.545227	-0.532481	-0.693557	0.314108228	0.06243606	0.14265717	0.167228975	0.541800864	-0.093730364	-0.05160445	minus
AT1G53090	AT2G32950	320	-199.6317559	0.364	0.1617947	0.2439682	0	22.05916	0.553653	0.72004	0.523226	0.607007	0.178210496	0.459162	0.329347	0.671391	0.339511743	0.162192088	0.828608	0.834389	0.533655	0.487354	0.764069	0.333452	0.455715	0.516358	0.710083335	0.912169205	-0.987483	0.199789	0.480185	0.746705	-0.400145	0.562198	0.522062	0.615378	0.847932	0.322500567	-0.189313757	0.17694168	0.332620403	0.292318115	0.240657085	0.603715663	minus
AT1G53140	AT3G19720	210	-123.6464478	0.75	0.05012531	0.1143379	0	22.05916	-0.34629	-0.252335	-0.514922	-0.162214	0.147728021	-0.0204626	0.168254	-0.260202	-0.303910765	0.44123579	-0.327954	-0.593107	-0.717248	-0.492984	0.524683	-0.231799	-0.0357759	0.434491	-0.478944868	0.386968866	0.330618	-0.46767	-0.467043	-0.314685	0.972623	-0.452879	-0.656119	0.226001	-0.6161	0.685470385	0.01000112	0.91239723	0.665209374	0.567346397	0.868161917	-0.007948601	minus
AT1G53500	AT1G78570	1137	-1000	1	0.002989537	0.1301062	79	0.03269	0.604109	0.244241	0.765654	0.18331	0.14490796	0.299448	-0.225468	0.396021	0.213871979	0.644225873	0.660742	0.093031	-0.272525	0.0373276	0.495736	0.113072	0.121699	0.552059	0.128130772	0.438326585	0.31916	0.588003	0.421289	0.247352	0.783852	0.35867	0.381735	0.569454	0.521176	0.249467971	0.075208509	0.792941798	0.56603311	0.244739693	0.750595744	0.311578094	minus
AT1G53700	AT3G14370	572	-375.3213702	1	0.01120024	0.06250812	0	22.05916	0.503812	0.386418	0.501932	0.592336	0.645056541	0.873465	0.184739	0.550812	0.885030136	0.452563432	0.511531	-0.00226883	0.655141	0.722877	-0.113031	0.756002	0.86469	-0.189127	0.275135	-0.233625721	-0.268317	0.112168	0.464029	0.479825	0.647135	0.509805	-0.231563	0.225845	0.729357	0.701904666	0.501686885	0.33501279	0.624972895	0.778803846	-0.425228291	0.782573586	plus
AT1G54350	AT4G39850	184	-105.2257671	0.667	0.6056089	0.4246879	0	22.05916	0.169748	-0.32593	-0.188606	0.0280073	-0.260611476	-0.204212	-0.218606	-0.0668027	0.467990938	-0.311054451	0.141956	-0.0763682	0.649118	0.170206	0.445109	0.133237	0.0155424	0.046475	-0.388553043	0.948869153	0.598062	0.208406	0.0524469	0.236761	-0.578143	0.0480666	-0.561825	0.237117	-0.0638903	-0.226865728	0.537308945	-0.377602209	0.58412349	-0.011466566	0.051128282	0.11199257	minus
AT1G54450	AT5G18580	106	-51.86084485	1	0.117462	0.006359755	0	22.05916	0.455086	0.330675	0.253269	0.481597	0.000489951	0.0903112	0.377035	0.465913	0.001257445	-0.076378689	0.357445	0.595829	0.730222	0.747531	0.165283	0.0769012	0.121882	-0.291954	-0.072725559	-0.023201576	0.728376	0.708339	0.188531	0.259661	0.706983	0.62618	0.392067	0.365794	0.524048	-0.153458356	-0.095598355	0.375375556	-0.155970589	0.123203747	-0.58394245	0.150783986	minus
AT1G54960	AT3G06030	500	-324.6644981	1	0.08831396	0.4595507	0	22.05916	0.34535	0.103617	0.452995	0.246973	0.870328258	0.493494	-0.0475157	0.387696	0.204615339	0.388364526	0.738435	0.292652	0.561858	0.59424	-0.232961	0.476715	0.654756	0.424786	0.026604644	-0.861890435	0.748236	0.122445	0.0874336	0.634611	0.921726	0.0445084	0.575684	0.138053	-0.384541	0.511491429	-0.005983398	0.617318954	0.256506677	0.740445024	-0.026251885	0.405093707	plus
AT1G56350	AT5G36170	232	-139.3590784	0.75	0.05531915	0.3652699	20	0.39156	0.170804	-0.145089	-0.0338974	-0.146271	-0.140166095	-0.0437482	0.307662	0.0912314	0.131027868	-0.074360812	0.292185	0.42628	0.210358	-0.0184974	-0.141549	-0.147793	-0.00558421	0.21328	0.080228988	-0.857003013	0.375903	0.546031	-0.0401587	-0.268864	0.132884	-0.0505849	0.503222	-0.299453	-0.0157055	0.063270441	-0.372467286	0.139280824	-0.031901584	-0.420257398	-0.091934657	0.263560561	minus
AT1G57600	AT2G19450	39	-4.828313737	1	0.06253	0.09684	0	22.05916	0.0288499	0.210743	-0.00802036	0.0178385	-0.32468622	-0.0333857	0.1916	0.176642	-0.079502105	-0.300519638	0.259739	0.307191	0.553875	0.747076	0.277177	-0.0703636	-0.127091	0.5308	0.458336402	-0.68708972	0.441547	0.353532	0.0981973	-0.0447754	0.824043	0.0866919	-0.0610171	0.0621412	-0.120512	-0.070762511	-0.147248449	-0.425104819	-0.473342842	0.062317529	0.701769794	0.081681431	minus
AT1G61720	AT5G42800	236	-142.7602758	0	0.1160221	0.1510021	0	22.05916	0.0308934	0.25667	-0.0230999	0.210239	0.365678022	0.270789	-0.08762	0.000951747	0.143267303	-0.041597055	-0.167987	0.012003	-0.263258	-0.216678	-0.155424	-0.168232	0.399591	0.445634	-0.06533944	0.004540449	0.76777	0.26392	0.0295386	-0.200978	0.227094	0.0430595	0.117142	0.425425	-0.144714	-0.060224575	-0.046313486	0.075234026	0.455056218	0.359229239	0.246387425	0.324680362	minus
AT1G62340	AT2G19170	597	-393.7420509	1	0.01583484	0.1717544	0	22.05916	0.31851	0.276548	0.0707353	0.360665	-0.209914821	-0.144584	-0.195367	0.367925	0.072451825	0.183471276	0.0644948	0.390384	0.00261536	-0.197136	0.141908	0.11276	-0.142364	0.0153082	0.205575098	0.263434356	-0.796831	-0.240826	0.366402	-0.226584	0.60539	0.0369375	0.0435062	0.249488	-0.561666	0.452644426	0.630949536	0.15892953	0.516385994	0.485427868	0.562062902	0.0273795	minus
AT1G62800	AT5G19550	639	-1000	1	0	0.08599649	82	0.10986	0.858408	0.664173	0.755891	0.10761	0.283951021	0.101221	0.644275	0.376427	-0.530048283	-0.416920284	-0.0715231	-0.205013	0.819042	0.51126	0.337208	0.72378	0.402323	0.35776	-0.125944029	-0.349397644	-0.710961	0.51161	0.607025	-0.306812	0.515477	0.555682	-0.515257	0.0989658	0.833493	-0.042238005	-0.087045373	0.02424098	0.499449279	0.16684089	0.519264853	0.239606734	minus
AT1G63440	AT5G44790	840	-1000	0.9	0.008734434	0.2804444	0	22.05916	0.806789	0.916808	0.806702	0.33208	0.767925907	0.557368	0.256887	0.773875	0.608383857	0.33036478	0.485381	0.801751	0.939983	0.962656	0.342212	0.787154	0.723359	0.225692	0.57669855	-0.639929037	-0.34125	0.959484	0.702785	0.838268	0.8918	0.804341	0.254526	0.195311	0.887516	0.284043026	0.178735283	0.728195588	0.65900786	0.465030402	0.265877952	0.560259007	minus
AT1G63650	AT4G09820	157	-87.49823353	1	0.4243516	0.5410065	0	22.05916	0.123892	0.226269	0.373142	0.0112107	-0.007005343	0.117472	-0.319184	0.0356816	0.217836453	0.141682283	-0.192366	0.547583	-0.296517	-0.0683704	-0.0579672	-0.0583137	0.108407	0.079244	-0.026897836	-0.339634155	0.056295	0.293416	0.182082	0.118984	0.527027	0.105005	-0.480691	0.0687547	-0.103438	0.237571045	0.459550226	-0.555805006	0.147072467	-0.053151429	-0.652454921	0.043802462	minus
AT1G64330	AT1G65470	46	-9.567015316	0	0.3790087	0.08842891	0	22.05916	0.336899	0.232156	-0.0156151	-0.0906273	-0.130433498	0.0512298	0.228453	0.13272	-0.376485761	0.151914149	-0.110563	0.379248	-0.0524852	0.139636	-0.455379	-0.0897785	0.0263022	-0.321345	-0.00337156	-0.800644713	0.694156	0.397771	-0.257405	-0.111918	0.145536	0.166884	-0.866493	0.37768	0.0817481	0.229045678	0.258989365	0.247961173	0.290585834	-0.249367876	-0.584966824	0.192870434	minus
AT1G64440	AT4G23920	557	-366.1110298	1	0.005714286	0.1758989	74	0.07458	0.219437	0.2477	0.147581	0.187213	0.346192726	0.0837895	0.521929	0.286881	0.077954129	0.148909712	0.38568	0.280003	0.520591	0.372225	-0.22374	0.534908	0.183285	0.270067	0.079542312	-0.725664949	0.96027	-0.30269	0.20007	0.411185	-0.414576	0.295579	0.261316	-0.502207	0.412268	-0.019446597	-0.511806167	-0.601291577	0.544703826	-0.573722634	-0.03318282	0.241342685	minus
AT1G64480	AT5G24270	266	-164.1766888	1	0.04150433	0.02286922	0	22.05916	-0.276134	0.286571	0.196836	0.0295771	0.486394351	0.280347	0.24192	-0.0525214	-0.567257185	-0.150954477	0.0465255	0.182321	0.429913	0.757961	-0.734202	0.543751	0.237825	-0.1183	-0.147894093	-0.816339158	-0.185479	0.954142	-0.0265898	0.801669	0.474691	0.174842	-0.119883	-0.468282	0.271767	0.057117334	-0.231342105	0.615098187	0.093455646	-0.401245782	-0.430865602	0.18510738	minus
AT1G65380	AT2G25790	229	-137.0564933	0.556	0.2853746	0.1657629	0	22.05916	-0.042741	-0.166082	0.0791386	0.0645246	-0.17047128	0.0948376	-0.27376	0.386798	-0.44234855	0.169203923	0.0991088	0.594138	0.239171	0.0669096	-0.0313895	0.0589683	-0.0489856	0.341152	0.329468644	0.841708158	-0.324585	-0.11869	-0.0231771	-0.207872	0.907197	0.0170895	0.653969	0.320246	-0.355727	0.214288924	0.604506702	-0.178378519	0.402021761	0.488506488	0.493960474	0.223557358	minus
AT1G65610	AT5G49720	630	-1000	1	0.009281043	0.05657404	0	22.05916	0.148699	0.326513	0.531301	-0.238388	0.029524641	0.147788	0.252188	0.304103	-0.52917951	0.642192626	-0.588956	-0.359965	0.642384	0.86115	0.0279371	-0.183414	0.0570774	0.179881	-0.414998662	-0.135585472	0.270516	0.689815	0.196247	0.114888	-0.587186	0.0467276	-0.121001	0.596667	0.183676	-0.273514868	-0.43342247	0.957951641	0.737578902	0.008833276	0.374389409	0.230591406	minus
AT1G66170	AT2G01810	452	-292.4283068	1	0.009978618	0.1074934	53	0.28454	0.299554	0.308144	0.0371403	0.533126	0.514323132	0.62213	0.0217715	0.408446	0.159680064	0.205838147	0.100101	0.326875	-0.306165	-0.446409	0.288795	-0.0147019	0.377259	-0.0774022	0.157079243	-0.091868907	0.741368	-0.0817042	0.778824	0.431082	0.777121	0.296487	-0.14428	0.0946877	0.408712	0.241370463	-0.055776548	0.038070232	0.180979692	0.511084864	0.637267329	0.441379102	minus
AT1G66340	AT2G40940	736	-1000	0.727	0.1886853	0.1844568	65	0.10315	0.765434	-0.0416549	0.445014	0.0561575	0.034933532	0.433984	0.184606	0.564537	0.173836462	-0.324277754	0.134434	0.521972	0.739466	0.815593	-0.289969	0.746245	0.544272	0.193495	-0.154337062	0.184537541	0.0837715	0.551071	0.690964	0.631506	0.625218	0.422971	0.668802	-0.221536	-0.0840003	0.178051212	0.431737609	0.152225846	0.136034687	0.255132117	-0.11518721	0.456523268	plus
AT1G66350	AT3G03450	627	-414.4653167	1	0.06379838	0.1820613	65	0.13484	0.25324	-0.149477	0.358035	0.179744	0.779893416	0.573248	-0.239346	-0.0451976	-0.296448665	-0.246602762	-0.697001	0.312772	0.114204	-0.484833	0.781622	0.431622	0.806773	0.781737	0.206411567	-0.508574235	0.455908	0.645252	0.06646	0.163357	-0.0295109	-0.0487164	-0.0155432	-0.612047	-0.254587	0.314969212	0.339256243	0.462295856	0.60314444	0.736855682	0.502648403	0.387596503	minus
AT1G67500	AT5G63960	262	-158.8783714	0.667	0.5442314	0.348332	0	22.05916	-0.0358302	0.0708423	0.474645	0.266903	0.343127885	0.359756	0.654738	0.0240138	0.477372228	0.2348458	0.4687	0.370984	0.502787	0.39816	-0.525059	0.253378	0.478509	-0.229437	0.348982135	0.460606933	0.629842	0.319953	0.169989	-0.108657	-0.728874	0.297822	0.235998	-0.0879159	-0.492337	-0.204245028	-0.32945445	0.46675386	0.172081497	-0.061422387	0.113903618	0.388981177	minus
AT1G68050	AT2G18915	697	-1000	0.5	0.01298701	0.2642402	62	0.1405	0.169176	0.111771	-0.062451	-0.0828164	0.444815752	0.433133	-0.343997	0.313487	0.194011736	0.366396166	0.540901	0.284396	0.397817	0.373833	-0.585822	0.512756	0.190623	0.328413	0.1554052	0.900732428	0.598652	0.566808	-0.027375	0.178071	0.7416	-0.091228	0.4596	-0.238093	-0.464002	-0.145262764	0.015767312	-0.290104736	-0.130907566	0.242681332	0.147849471	0.378574854	minus
AT1G68740	AT3G23430	656	-1000	1	0.00255102	0.07361235	60	0.23107	0.285094	0.459104	0.182835	0.0636707	0.193615517	0.228418	0.338694	0.350446	0.820480293	0.606151912	0.0420166	0.779439	0.116658	0.552593	0.0118836	0.0834047	0.0900745	-0.532504	0.171453458	-0.555963901	-0.0241775	0.610534	0.0763475	0.404605	-0.225143	0.198435	0.671508	-0.690234	0.119017	0.735402675	0.752385864	0.779985424	0.775230122	0.589109707	0.328349112	0.300198083	minus
AT1G68820	AT2G39810	45	-9.567015316	0	0.5947565	0.2517218	0	22.05916	-0.439788	0.0338008	-0.103373	0.0408147	-0.309748654	-0.0553427	0.439335	-0.0477977	-0.355675469	0.306096668	-0.477329	0.43023	0.504127	0.400985	-0.257958	0.176762	-0.155531	0.068636	0.012742948	-0.788492412	0.576211	0.199602	0.0607616	0.208795	-0.504971	0.0674112	0.273134	0.44688	-0.029844	-0.306718012	0.152853343	-0.25468862	-0.258461329	-0.291705304	-0.416707342	0.252599413	minus
AT1G69120	AT5G60910	259	-158.8783714	1	0.056	0.1390661	53	0.08342	0.830477	0.301694	0.550057	0.219808	0.442239283	0.580336	0.93001	0.692522	0.318934784	0.019824562	0.252867	-0.0220473	0.817903	0.763027	0.11575	0.490742	0.576622	-0.0894786	-0.043853712	0.571988477	-0.285605	0.437518	0.266306	0.0807241	0.701789	0.477818	-0.249999	0.173937	0.468059	0.325004219	-0.185150781	0.703600763	0.45582857	0.264101471	-0.509941472	0.555818624	minus
AT1G69230	AT2G03680	113	-59.17406524	0	0.07792208	0.09773261	0	22.05916	0.152644	0.292143	0.453725	-0.295625	0.342116974	0.196911	0.368053	0.150811	0.067723142	-0.351787796	0.12938	0.412212	0.744342	0.668366	0.418294	-0.0232278	0.296951	0.132729	0.329525875	-0.295979447	0.58357	0.137485	0.213004	0.175575	0.900506	0.198885	-0.175096	0.161646	0.589234	-0.27362868	0.40534305	-0.497972567	0.157435552	0.109816066	0.306592936	0.192227808	minus
AT1G69720	AT2G26670	404	-260.1921155	1	0.01054482	0.07986421	68	0.05959	0.663203	0.0652621	0.52745	-0.207613	0.276899011	-0.0141675	0.0726365	0.225475	-0.130595642	0.242234772	0.318406	0.379214	0.608972	0.493147	-0.0909023	-0.127362	0.0097192	0.876797	0.115075059	-0.340040795	-0.983513	-0.304382	0.314057	-0.376122	-0.139717	0.192109	0.116362	-0.0399122	0.863199	-0.250236633	0.352402646	-0.217047747	-0.295415905	0.108918259	-0.035559672	0.125965681	minus
AT1G69770	AT1G80740	636	-1000	0.714	0.05882353	0.1086103	56	0.25512	0.287226	-0.214787	-0.0597723	0.0791128	-0.38168679	-0.146445	0.69231	0.144388	-0.329112022	0.296006613	-0.193955	0.610446	0.139018	0.0478071	0.0211014	0.123856	-0.278134	0.519082	0.047455313	0.425541611	0.6739	-0.211022	-0.0072892	0.600701	0.523117	-0.303876	-0.0587314	-0.200838	-0.721139	-0.041391175	0.41178348	-0.674488887	-0.154818351	0.105397383	-0.460753111	0.101258714	minus
AT1G70300	AT4G23640	699	-1000	1	0.004126176	0.1616187	0	22.05916	0.264098	0.152647	-0.135278	0.0417662	0.39760904	0.550546	0.565879	0.284336	0.542462489	-0.167256958	-0.203129	0.271093	0.730977	0.705929	-0.516067	0.454537	0.666852	-0.461924	0.249381459	-0.06555281	-0.190842	0.772609	0.418417	0.595751	0.696121	0.289744	-0.215304	-0.691176	0.520244	-0.533663451	-0.202887839	-0.111699827	-0.041374571	-0.096103447	0.163433039	0.454682408	minus
AT1G72960	AT3G13870	1098	-1000	1	0.01344086	0.04480575	72	0.10305	0.213344	-0.333519	-0.404965	-0.280134	-0.087899372	-0.0789941	-0.334445	-0.0472416	-0.41000323	-0.113751533	-0.021218	0.245385	-0.284486	-0.280899	0.145775	-0.0829417	-0.109637	0.00730166	-0.0983351	0.915373751	-0.177358	-0.0106094	-0.120525	0.472906	-0.195117	-0.129024	0.150415	-0.115553	-0.14909	-0.310166143	-0.557816496	-0.067713452	-0.004826822	-0.189000297	0.035965588	-0.042379719	minus
AT1G73830	AT4G36540	100	-48.35428695	1	0.1534559	0.01328056	0	22.05916	0.58269	0.604593	0.638677	0.482053	0.453456375	0.481069	0.21527	0.467495	0.921175078	0.735102346	0.312218	0.903477	0.797879	0.824318	0.622359	0.861325	0.642519	0.368544	0.537541131	0.28242909	0.258081	0.736475	0.713678	0.430653	0.720806	0.730318	0.560859	0.721531	0.781428	0.336539877	0.268418204	-0.330895182	0.497635453	0.2331237	0.74292774	0.49234343	plus
AT1G75490	AT2G40220	100	-48.7109619	0.667	0.4971537	0.02541017	23	0.45982	0.235032	0.297821	0.153325	0.534507	0.466055632	0.242009	-0.214082	0.338404	0.129236402	0.037842044	0.163894	0.438398	0.622221	0.00753523	0.41967	0.178435	0.345391	0.455604	0.022043961	-0.996949309	-0.945479	-0.0135141	0.57567	0.347155	0.28809	0.341668	0.221724	-0.386889	0.212045	0.346086307	0.437680811	0.18157833	0.219433832	0.740662008	-0.164244587	0.132334702	minus
AT1G75660	AT5G42540	990	-1000	1	0.007866274	0.2810856	56	0.22432	0.496383	0.603449	0.744334	0.624911	0.245363158	0.433824	0.292303	0.420489	0.799646278	0.844390297	0.345889	0.711848	0.525974	0.404717	0.432185	0.516739	0.32081	-0.098586	0.450109314	-0.810342259	-0.771317	0.392181	0.603832	-0.2511	-0.763824	0.706298	-0.440698	0.686875	0.685516	0.660427323	0.220110238	0.795355782	0.128106565	0.716933548	0.827521821	0.613531178	plus
AT1G75820	AT3G49670	1003	-1000	0.833	0.0151931	0.0491198	0	22.05916	-0.463719	0.625755	0.0164602	0.50441	0.322975268	0.293089	-0.202461	-0.0467299	0.075950447	0.717286221	0.547758	0.644564	-0.35904	0.0482261	0.791169	0.60539	0.264348	0.0152646	0.785282868	0.800334213	0.600383	0.186203	0.259225	0.224373	-0.454072	0.47226	0.383238	0.240425	0.665776	-0.582798467	0.277720633	-0.68334882	-0.380379926	-0.346746181	-0.370590029	0.340492084	minus
AT1G76420	AT3G15170	224	-133.9066103	0.5	0.0743034	0.2369377	32	0.15598	0.181771	0.244652	0.0758452	0.422571	0.875080061	0.793663	-0.198033	0.0969829	0.010727849	0.234827655	-0.260533	0.288812	-0.222288	0.0922059	-0.227437	0.105037	0.867898	0.31441	-0.117797575	0.434933248	0.909346	-0.110457	0.341418	0.508633	-0.122217	0.0654742	-0.00444494	0.372941	0.38797	0.130493335	0.343301429	0.350291604	0.640775128	0.317062055	0.226011108	0.692144958	plus
AT1G76420	AT5G53950	231	-139.3590784	0.5	0.1153305	0.2746072	32	0.33177	0.736816	0.628422	0.603077	0.451943	0.90874909	0.847484	0.777237	0.777637	0.54016822	0.305661605	0.305605	0.691352	0.805585	0.555435	-0.194105	0.78369	0.896664	0.708884	0.289717667	0.111617422	0.746932	0.47128	0.866281	0.547781	0.0330798	0.223969	-0.64022	0.231805	0.540223	0.623936264	0.317776998	-0.305777277	0.067882576	0.84665634	0.542857083	0.714064601	plus
AT1G76690	AT2G06050	391	-250.9817751	1	0.02669073	0.05339322	0	22.05916	0.41717	0.0530327	0.495934	0.461918	0.394303558	0.619707	-0.0538502	0.295004	0.754217165	0.257088259	0.178031	0.793915	0.811541	0.22535	-0.151877	0.617969	0.703329	0.125876	0.878813909	0.77012185	0.296683	0.612324	0.37097	0.90096	0.61744	0.52532	0.331315	0.588501	0.450234	0.303826872	0.010181621	-0.215636597	-0.099430423	0.220442234	0.042311647	0.566058643	minus
AT1G79250	AT3G12690	619	-407.5575615	0.857	0.04323649	0.1084674	0	22.05916	0.0836838	0.216525	0.0405537	0.462501	0.824494174	0.811464	-0.294159	0.33747	0.124174074	0.183960547	0.191629	-0.0510094	-0.0197314	0.230185	0.462848	-0.0324355	0.818373	0.841875	0.181730071	-0.008740555	0.119917	-0.532355	0.309891	0.182927	-0.506053	0.0824026	0.351221	0.433411	0.0309325	0.107550678	-0.168661783	0.618523151	0.321280816	0.342636757	-0.016589927	0.816084345	plus
AT1G79430	AT3G24120	120	-62.52647245	1	0.006779661	0.1664464	25	22.05916	0.178404	-0.453203	-0.317145	-0.333218	-0.575681966	-0.232881	-0.0950159	-0.00656881	-0.6893476	0.056200995	0.55935	0.114026	-0.558929	-0.125233	-0.126578	-0.219124	-0.524065	0.34282	-0.28186804	0.360530112	0.8339	0.430808	-0.190999	0.308089	-0.371279	-0.426044	0.108839	-0.0643411	-0.750106	-0.067188699	0.387882	0.482023882	0.288105334	-0.389674179	-0.091639237	0.101443084	minus
AT1G79810	AT2G25380	41	-6.907755279	0	0.04152	0.71116	0	22.05916	0.354622	0.729194	0.035795	0.53782	-0.015633771	0.454068	0.182717	0.555969	0.396006552	-0.192487429	0.271567	0.285278	0.230402	-0.150634	0.0200563	0.0108796	0.0556402	0.386603	-0.077507809	-0.029953608	0.243847	0.491288	0.568836	0.00566693	-0.567257	0.545882	0.318827	0.605284	0.894591	-0.11806398	0.46540002	0.187496177	0.037374572	0.211784889	-0.485275491	0.41879565	minus
AT1G79840	AT4G04890	498	-324.6644981	0.875	0.00536193	0.1175702	0	22.05916	0.618042	-0.0665672	-0.0972953	0.122303	0.183794583	0.272574	0.571064	0.447789	-0.070695659	0.324979877	0.684549	0.120464	-0.340207	-0.63127	0.092962	0.410108	0.251108	0.534007	0.281820328	-0.478674415	-0.911784	-0.40351	0.0432826	-0.270726	0.370328	0.00925296	-0.353	-0.0496817	-0.560851	0.296204961	0.421852778	-0.408625496	-0.087217527	-0.455715522	0.072377243	0.309415817	minus
AT1G79990	AT3G20740	69	-25.32843602	0.75	0.8536019	0.288624	0	22.05916	0.0466778	0.272266	0.196333	0.270233	0.491158211	0.440078	0.210642	0.218197	0.421755732	0.197160852	-0.235945	0.0818562	-0.136751	0.274446	-0.23547	0.418258	0.456538	0.156994	0.057228402	0.384805215	-0.187072	0.814643	0.103306	-0.155333	0.194456	0.369363	-0.124103	0.317295	0.669839	0.302039693	0.182664212	0.81655936	0.269605815	0.599344533	0.0247908	0.543828042	minus
AT1G80080	AT2G42800	219	-130.148738	1	0.07083333	0.2148515	0	22.05916	0.315388	0.416457	0.737971	0.371025	0.481697994	0.207335	0.395702	0.482545	0.353858118	-0.126260054	0.326228	0.226922	0.826746	0.644608	-0.0665423	0.765535	0.61212	0.421331	0.35580385	0.236895488	0.178298	0.683019	0.564422	0.0412166	0.408734	0.613983	-0.384264	0.39544	0.770739	0.158966822	0.326354418	0.528105322	0.166571599	0.188184098	0.22087096	0.423935286	minus
AT1G80330	AT4G21690	269	-165.0929795	1	0.01699717	0.1728892	0	22.05916	0.175192	-0.0536228	0.058936	0.501973	0.198848524	0.0464842	0.489654	0.441699	-0.60848173	0.066940096	0.408211	0.177195	-0.134276	0.115803	-0.0463461	0.00807104	0.0537481	-0.0196205	0.050899074	0.593992822	-0.776492	0.0751805	0.627589	0.374307	0.428845	0.0906586	0.246968	-0.417053	-0.00104747	0.345509414	0.039268967	0.41616477	0.313300134	0.428631918	-0.118768786	0.182574655	plus
AT1G80350	AT2G34560	258	-157.2689335	0.5	0.2832244	0.2871294	0	22.05916	0.641993	0.54426	-0.0802084	0.62777	0.837100703	0.695754	0.801167	0.608015	0.597765238	0.163692576	0.853107	0.875033	0.845699	0.870058	-0.119732	0.760189	0.801207	0.605057	0.443912615	0.741863458	0.0244118	0.907619	-0.0671562	0.257078	-0.321698	0.605295	-0.653445	-0.391331	0.67801	0.301193407	-0.377930719	0.135724723	-0.091824812	-0.029147061	0.703415436	0.675940156	minus
AT1G80460	AT4G30310	46	-9.721165996	0.4	0.04496579	0.07322459	0	22.05916	-0.409071	-0.383617	-0.318235	-0.39992	0.18496146	-0.179059	-0.356557	-0.425097	0.087010553	0.147062575	-0.105609	-0.415447	-0.738179	-0.709366	-0.147347	-0.820514	-0.360424	-0.00720197	-0.419537721	-0.962553017	-0.272719	-0.398614	-0.496593	0.472822	-0.147124	-0.54425	-0.620148	-0.0863104	-0.647072	-0.152297371	-0.294240956	0.488966394	-0.355457017	-0.254061064	-0.255410222	0.156435537	minus
AT1G80600	AT3G22200	161	-90.02396218	0.333	0.09761163	0.1741237	0	22.05916	-0.128604	-0.305569	-0.657086	-0.0801487	-0.207005312	-0.282594	0.853	-0.290769	-0.811845858	0.241280178	-0.104647	0.287689	-0.681107	-0.737652	0.0834967	-0.422758	-0.41459	0.509958	-0.020965153	-0.554899147	-0.622905	-0.701276	-0.365112	0.478144	-0.581154	-0.415976	-0.912861	0.339106	-0.266664	0.127733066	0.01159928	-0.548037589	-0.3733745	0.195970444	0.118461231	0.131445234	minus
AT2G01110	AT2G34620	30	0.405465108	0	0.087	0.46317	0	22.05916	0.653628	0.542038	0.727046	0.661391	0.749819988	0.539836	0.560899	0.694315	0.312571227	0.551019104	0.388864	0.744393	0.801853	0.789094	-0.0637941	0.773695	0.738664	-0.107304	0.625972978	0.407140235	0.401543	0.902501	0.733312	0.528593	-0.178858	0.781769	0.128322	-0.466988	0.89841	0.335376457	-0.101952743	0.071935649	0.12746544	0.737894568	-0.604679062	0.63891664	minus
AT2G01830	AT5G35750	962	-1000	0.9	0.08813817	0.002379012	0	22.05916	0.154115	0.107938	0.154184	0.0322866	0.361121344	0.190168	0.2707	0.297534	-0.409053783	0.128113948	-0.0465968	0.123599	0.624227	0.595716	-0.317607	-0.0944085	0.242112	0.675436	0.485700077	-0.185025944	0.723364	0.896232	0.00370501	0.773576	0.220508	0.105329	0.652997	0.146123	-0.0699689	-0.019995787	0.548971809	0.734269758	0.113376868	0.40405568	0.739688859	0.350440036	plus
AT2G02180	AT4G21790	291	-181.2110752	0	0.04026845	0.1161629	59	0.16586	0.348067	0.494337	0.335564	0.0485788	0.396702627	0.470343	-0.307934	0.429657	0.528157985	0.182398169	0.454895	-0.107322	0.745701	0.552744	-0.77545	0.28198	0.466261	0.54013	0.36247742	-0.526589159	-0.197838	0.787684	0.414373	0.407965	0.712254	0.262547	-0.0987782	0.297905	0.691032	0.653481969	0.696334766	0.729307704	0.267467864	0.658007796	-0.20210445	0.459159155	minus
AT2G03340	AT2G37260	217	-128.9447652	0.25	0.3710586	0.1419214	0	22.05916	-0.0401632	-0.199211	-0.1215	-0.256419	0.10645967	-0.0987274	0.0288821	-0.0913152	0.055756439	-0.089609582	-0.522012	0.0084439	0.0919804	-0.0900514	0.386562	-0.115854	0.0448294	0.151858	0.355913605	-0.007959812	0.450116	0.029351	-0.232603	-0.227311	0.038372	-0.114844	-0.0797865	-0.791208	-0.458476	0.170516069	0.049925462	-0.448903593	0.07192343	0.617531674	0.040654821	-0.02210345	minus
AT2G04890	AT5G48150	556	-366.1110298	1	0.1734711	0.1789781	0	22.05916	0.0632492	-0.220059	0.012273	-0.139388	0.009194335	0.0738357	0.244001	-0.0183219	-0.318783386	-0.292660435	0.453359	0.299213	0.0260634	-0.145089	0.0625551	0.199496	-0.0330501	-0.667648	0.002941164	-0.283294034	-0.356032	-0.0397911	-0.0388669	0.368936	0.715112	-0.0851851	-0.138489	0.0870275	-0.420624	-0.194313637	0.378010572	-0.927528922	-0.3838299	0.069303208	-0.530052371	0.193091227	minus
AT1G77610	AT2G05620	32	-2.040220829	0	0.90294	0.17416	0	22.05916	-0.18994	-0.428925	0.00361929	-0.429816	-0.562913396	-0.362456	-0.17977	-0.225825	-0.507435738	-0.461414873	-0.133415	0.14932	-0.826406	-0.901532	-0.0319648	-0.211835	-0.299502	-0.555855	-0.114533739	0.804539942	0.348684	0.165931	-0.252492	-0.185264	-0.138549	-0.260932	0.603134	-0.58914	-0.102063	-0.605190109	-0.441574927	-0.575558373	-0.367706347	-0.313855453	-0.641771826	-0.122111068	minus
AT2G05990	AT2G29260	47	-10.81977828	0.667	0.1563788	0.1864642	0	22.05916	0.224544	0.0898102	0.215333	0.0499339	0.01307573	0.108309	0.593968	0.243449	0.379685188	-0.079554316	-0.422935	0.227922	-0.210445	-0.181038	-0.0695332	0.621054	0.132852	-0.183014	0.179621086	0.347796871	0.855336	0.125193	-0.090939	-0.0936949	0.703818	0.144398	-0.00451002	0.60262	0.600151	0.259633949	-0.338953453	0.834684443	0.619039353	0.575143187	-0.040692604	0.293215959	minus
AT2G11810	AT4G31780	512	-333.8748385	0	0.08032956	0.06344315	0	22.05916	-0.209596	0.259102	0.224145	-0.056459	-0.042503922	-0.00122056	-0.677604	-0.0887064	-0.129567943	0.440915835	-0.473022	-0.246961	0.564789	0.541995	-0.279689	-0.263883	-0.0982725	0.330308	-0.245936494	0.036960398	-0.988649	0.663185	-0.0239694	-0.125109	0.805	0.0115335	-0.576899	0.332382	-0.153444	-0.439192085	-0.10241953	-0.376477495	-0.058828966	-0.355481678	-0.196883327	-0.00776256	minus
AT1G23820	AT2G13540	34	-1.139434283	0	0.90173	0.13905	0	22.05916	0.407051	0.674635	0.0605646	0.457449	0.805849369	0.554786	0.350742	0.592972	0.841039449	0.833911254	-0.188631	0.739149	0.586337	0.789992	0.237271	0.552749	0.738389	0.741624	0.427022728	-0.553059197	0.261487	0.308171	0.247111	-0.306251	0.544476	0.632233	-0.224728	0.284189	0.629135	-0.131926483	0.551018315	0.11235652	0.668866007	-0.174676094	0.865214169	0.638118235	minus
AT2G13790	AT4G33430	830	-1000	1	0.008084075	0.1281675	81	22.05916	0.223189	0.272822	0.192192	0.803715	0.37024504	0.429311	0.652913	0.324231	0.129713357	0.70181628	0.809652	0.885554	-0.190042	0.0390037	0.760231	0.700452	0.419512	0.569302	0.677971937	0.653536756	0.847432	-0.307859	0.26768	-0.128262	0.703579	0.665826	-0.378895	-0.171859	0.366617	0.345394489	0.091364154	0.610724198	0.562446893	0.246812339	0.348255149	0.549207156	plus
AT2G13810	AT4G33680	524	-343.0851789	1	0.01088139	0.1438847	0	22.05916	-0.50694	-0.136695	-0.528818	-0.426201	-0.256810213	-0.105977	-0.612337	-0.25655	-0.203050209	0.076816023	-0.432427	-0.457819	-0.754353	-0.527293	-0.345391	-0.434797	-0.301154	0.0254174	-0.344634927	-0.7762241	-0.907766	-0.256152	-0.440093	-0.0212021	-0.0811843	-0.498126	0.480148	0.230216	-0.39801	-0.05145326	-0.095550098	-0.65089295	-0.196579067	-0.12660775	-0.013604618	-0.132808602	minus
AT2G13820	AT5G64080	137	-74.59901371	1	0.04748205	0.000157651	0	22.05916	0.217269	-0.200437	-0.288668	-0.12842	-0.227251962	-0.0691236	0.0221933	0.108462	-0.123026241	-0.544302191	0.390822	0.865152	-0.712115	-0.187275	0.251823	-0.399276	-0.0866481	-0.0250059	-0.133783266	0.157079978	0.86202	-0.649353	-0.309847	0.00136067	0.92726	-0.157511	0.682831	0.569079	-0.60649	-0.143789461	0.244759646	-0.94574586	-0.631209773	-0.055490718	-0.643357699	-0.022890061	plus
AT2G16500	AT4G34710	1070	-1000	1	0.01272085	0.08258657	80	0.08065	0.21821	0.330878	-0.0919751	0.36884	0.503928281	0.186318	0.255212	-0.101421	-0.40317638	0.272804131	0.824027	0.736003	0.233423	-0.0195789	-0.0649151	-0.547178	0.0196189	0.470321	0.003580217	0.983774112	-0.642262	0.549311	-0.157554	0.54749	0.508646	-0.103411	-0.2699	0.492107	0.351195	-0.112479679	0.435571766	-0.215146438	0.646848226	-0.478201338	0.019736156	0.257836558	minus
AT2G16640	AT3G16620	1246	-1000	1	0.101872	0.05440715	85	0.11502	0.689511	0.80731	0.638543	0.3276	0.830497981	0.700568	0.529741	0.649747	-0.195529686	0.413553723	0.752057	0.703799	0.854637	0.842207	0.209408	0.633033	0.793268	0.157231	0.503787822	0.434115437	-0.776538	0.593678	0.565484	0.272091	-0.00925105	0.747308	-0.413547	-0.178203	0.84673	0.496510146	0.776680546	0.506936707	0.408915115	0.330949246	0.835320849	0.692046161	plus
AT2G17310	AT3G17710	353	-223.707429	1	0.005405406	0.2102306	69	0.25842	-0.313427	-0.023264	-0.522545	-0.19796	0.264669214	0.0428755	0.160303	-0.261109	0.15654814	-0.173247623	0.144629	0.0542843	-0.639465	-0.386618	-0.429772	-0.405596	0.0819549	-0.420351	-0.164002885	0.206278792	-0.831624	-0.317637	-0.479247	0.480396	-0.244399	-0.189477	-0.426802	0.548077	0.305071	-0.089732944	0.294793208	0.351378596	-0.01422414	0.357900447	-0.042835673	-0.019149737	minus
AT2G18950	AT3G11950	178	-102.2300348	0.333	0.8317272	0.6990926	0	22.05916	0.236949	0.2763	0.47419	0.0308798	-0.168756554	-0.0474885	0.509022	0.111262	0.160642509	0.08769622	-0.613741	-0.138439	0.70888	0.661445	0.121717	0.406618	0.00275887	0.495863	-0.556101682	0.359683856	0.954913	0.69113	0.444582	0.800739	-0.805627	0.330368	-0.0147873	0.468596	0.671749	0.006517608	0.411552093	0.174525288	0.138722339	-0.584931769	-0.565114506	0.122895051	minus
AT2G19110	AT4G30110	1046	-1000	0.889	0.2201044	0.04471758	0	22.05916	0.0775964	-0.109732	-0.305478	-0.0327321	0.158346992	0.317187	0.448915	0.00821386	0.545664861	0.263807219	0.727862	0.605292	-0.499761	-0.381357	0.411189	-0.522538	0.0239764	0.825109	0.800354976	-0.451308798	-0.00124264	0.434621	-0.458962	-0.00263004	0.648695	-0.341498	0.163621	-0.00461928	-0.220137	0.681343174	-0.500915343	0.560052517	0.316545909	0.168912881	0.305784071	0.173727185	plus
AT2G20000	AT3G16320	652	-1000	0.75	0.02308214	0.05265962	62	0.23029	0.121765	0.357119	0.101907	0.0566175	0.264752134	0.206193	0.162148	0.268881	0.547843959	0.310615171	0.063717	0.151845	0.538613	0.507675	0.222504	0.421283	0.231631	0.253622	-0.108605379	0.565401251	0.0399937	0.158582	0.10307	0.183195	-0.691633	0.22731	-0.0354678	0.000386964	0.064865	0.078165575	0.067852458	-0.20742143	-0.061135387	-0.038062429	-0.461267524	0.28202035	minus
AT2G20370	AT2G29040	531	-347.690349	1	0.1506339	0.06061896	43	0.18552	-0.137221	0.145842	0.156365	0.12794	-0.279284248	-0.112575	-0.00701961	0.142141	-0.268879204	0.019289629	-0.592405	0.441293	0.0433847	-0.233552	-0.224222	-0.0217794	-0.133247	-0.137749	-0.096605415	0.334641009	-0.678385	-0.228021	-0.0673594	-0.303112	0.481734	0.234295	0.447233	-0.333402	-0.475789	0.098710662	0.386701822	-0.413167262	0.123808524	-0.086712665	-0.216073975	-0.062139697	minus
AT2G20570	AT5G44190	207	-122.1423704	0.667	0.08415841	0.009660795	63	0.3478	0.677634	0.373392	0.896342	0.728939	0.772146777	0.617252	0.507693	0.672359	0.547567728	0.593259369	0.626166	0.751455	0.879577	0.868614	0.688688	0.87283	0.765462	0.437701	0.731734792	0.915136124	0.641661	0.935917	0.86435	0.382029	-0.214504	0.757482	-0.600132	0.286989	0.9462	-0.315727991	0.354799116	0.203579477	0.279662024	0.025741294	0.094960656	0.723158203	plus
AT2G21470	AT5G19180	132	-69.30069634	1	0.3163737	0.002715725	0	22.05916	0.186763	0.136621	0.0144402	0.287899	-0.126713532	-0.0412949	0.298083	0.316118	0.043401108	0.081594073	-0.0595929	-0.0706559	0.109712	0.129045	-0.433266	0.348615	-0.0391926	0.0988491	0.198909496	-0.633742749	0.931834	-0.00291844	0.304158	0.300845	-0.440521	0.0328116	0.156242	-0.784065	0.590092	0.199749628	0.372677224	0.687103111	-0.091032566	0.147877173	0.381026153	0.391171833	minus
AT2G22330	AT4G39950	931	-1000	1	0.001466395	0.06695549	0	22.05916	0.873927	0.774783	0.664084	0.724473	0.883531818	0.697609	0.598384	0.724011	0.957439639	0.735436194	-0.239045	0.68393	0.910435	0.72274	0.888267	0.761893	0.713985	0.622864	0.488993863	0.672121898	-0.177336	-0.0496113	0.760038	0.614077	0.670186	0.774565	-0.212339	0.443462	0.93089	0.910573776	0.636905025	0.832405212	0.872950667	0.554789394	0.817708223	0.739504448	plus
AT2G22610	AT5G65930	306	-189.3228032	0.429	0.1418798	0.1411317	0	22.05916	0.527713	0.298097	0.580993	0.180853	0.73916242	0.62502	0.796198	0.408802	0.731290028	0.447550809	0.775475	0.575137	0.651491	0.425956	0.0649773	0.587264	0.670626	0.575855	-0.072920384	0.553314222	-0.166584	0.614012	0.473361	0.519908	0.386217	0.588822	0.452487	0.0286662	0.435881	0.265067892	0.150897591	-0.333238359	-0.293851747	0.281847396	-0.361331195	0.521584675	minus
AT2G22810	AT3G49700	686	-1000	1	0.00845666	0.1482088	72	0.05724	-0.0973209	0.117601	-0.536482	0.258005	0.044474105	0.171033	0.141562	-0.0116842	0.064863191	0.152331078	0.0380662	0.117229	-0.423447	-0.46838	0.229175	-0.381781	-0.146539	0.565961	-0.034367399	-0.202344997	0.830211	-0.426241	0.325063	-0.111461	0.415456	-0.112133	0.854684	0.32373	0.256827	0.199560371	-0.163651219	0.521135166	0.448101635	0.610068984	0.708897706	0.208776246	minus
AT2G22810	AT5G65800	684	-1000	1	0.00845666	0.07618856	72	0.10651	0.314607	0.0938504	0.203408	0.374572	0.119698886	0.0287783	0.311446	0.144834	0.142522995	0.566853224	0.269609	0.366612	-0.260788	0.0850497	0.337202	0.217078	0.000744388	0.724067	-0.025328807	-0.311887898	-0.411598	-0.25612	0.613751	0.563334	0.267795	0.0853406	0.313264	-0.0858545	0.384084	0.266514048	0.248316614	0.364983232	0.358837891	-0.35124153	-0.29884878	0.124724271	minus
AT2G23060	AT4G37580	697	-1000	1	0.02444988	0.0136766	82	0.06041	0.0409712	-0.0840574	-0.0321928	0.728707	0.584605157	-0.0357631	0.539174	-0.0173347	0.458831819	-0.068798807	0.155503	0.0868515	-0.295949	-0.178013	-0.137026	0.121887	0.111834	0.672871	0.114165627	-0.345699172	0.373569	0.0381229	-0.167258	-0.0802149	-0.794437	0.583107	-0.599399	0.218105	-0.413686	0.529328316	0.118200957	0.016065373	0.618025739	0.365321677	0.194777834	0.137008173	minus
AT2G23150	AT5G67330	784	-1000	1	0.00439154	0.02585138	0	22.05916	-0.102799	0.0369903	0.218802	-0.158764	0.287508458	0.0968681	0.383669	-0.0208612	0.463858524	0.532889108	0.371973	0.517905	0.280069	-0.540377	0.251746	0.0295093	0.172215	0.43015	0.165862158	0.9013713	-0.156423	0.34582	-0.209516	-0.199873	0.478244	0.0276993	0.352206	0.0208277	-0.380309	0.37734654	0.784119786	-0.150317998	-0.12532387	0.16161871	-0.011279154	0.163069277	plus
AT2G23760	AT4G36870	472	-306.2438174	0.75	0.01736385	0.03765989	55	22.05916	0.645616	0.744114	0.724298	0.643189	0.615594728	0.608287	0.138688	0.765499	0.59293329	0.287582313	0.157741	0.555689	0.857905	0.931348	0.500418	0.840429	0.680765	-0.119465	0.630511273	0.874800942	0.0986446	0.723644	0.395751	-0.0364249	-0.107794	0.726332	0.401461	0.359032	0.9153	0.489280823	0.12456072	0.482255653	0.53043842	0.136081503	-0.027405834	0.670792381	plus
AT2G25180	AT3G16857	279	-171.5952697	1	0.1060326	0.03036967	0	22.05916	0.302474	0.104012	0.400317	0.464555	0.118566138	0.523398	0.591296	0.333452	0.138583837	0.114820075	0.217521	0.583225	0.613035	0.611854	0.413753	0.697826	0.522749	-0.343376	-0.078568355	-0.494578434	0.286673	0.920222	0.381277	0.629758	0.0861145	0.526993	-0.255034	0.119626	0.684993	0.344374489	-0.149995364	0.393772871	0.238464171	0.274308938	0.428007211	0.516220498	plus
AT2G25490	AT5G25350	686	-1000	1	0.007980846	0.0252291	63	0.15471	0.647205	0.40754	0.634439	0.33971	0.421683877	0.491272	0.798806	0.726083	0.775098029	0.453805755	0.64537	0.151273	0.822651	0.839455	0.815963	0.423992	0.58662	0.574157	0.539860341	-0.663901401	0.595098	0.638294	0.598095	0.407859	0.95162	0.324224	-0.0943807	0.513059	-0.0418348	0.465984326	0.824298921	0.299424119	0.035365857	0.474254584	0.760106619	0.581569876	plus
AT2G25600	AT2G26650	972	-1000	0.778	0.02254317	0.0796245	0	22.05916	-0.0405927	-0.0970802	-0.0006019	-0.111213	-0.056343085	-0.0479512	-0.176788	-0.0112431	-0.123096148	0.166444543	0.381788	-0.0639504	-0.248752	-0.291231	-0.251035	-0.180787	-0.0554832	-0.320639	0.103894163	0.445529178	-0.611235	0.0659946	-0.140429	-0.104584	-0.833293	-0.137522	-0.530968	-0.117447	-0.170472	-0.071361075	0.498119445	0.411769134	-0.008332223	-0.05891346	0.042828011	-0.039787023	minus
AT2G26350	AT4G03510	60	-19.62465355	0.6	0.4177215	0.09920886	0	22.05916	0.309897	0.330646	0.18102	0.118858	0.58966623	0.348716	0.392499	0.317433	0.20808611	0.791746411	0.35633	0.199987	0.425273	0.591785	0.369656	0.44829	0.309099	0.636107	0.080850462	-0.520102869	0.237729	0.0657185	0.577551	0.620806	0.410499	0.394981	0.130046	0.476531	0.588133	0.143994117	0.287658406	0.183093657	-0.28013626	-0.269138312	0.040257734	0.449999729	minus
AT2G26550	AT2G26670	192	-112.1335224	1	0.2257053	0.2762022	0	22.05916	0.0270164	0.435004	0.439645	0.325326	-0.20216829	0.0712371	0.533383	0.0294123	0.101335107	0.443330543	0.434779	0.85139	0.518236	0.464162	0.268543	-0.181928	-0.0103578	-0.0689314	0.647081108	0.242705372	0.877605	-0.0212429	0.268109	-0.309448	0.666385	0.445665	0.482966	0.276901	0.766909	-0.50496349	-0.042882722	-0.089969126	-0.128468856	0.477591642	0.230075132	0.334654174	minus
AT2G26650	AT4G22200	601	-396.044636	0.778	0.06036204	0.1189271	0	22.05916	-0.400809	-0.479023	-0.600195	-0.504777	-0.270298718	-0.304898	-0.208358	-0.543497	-0.447834829	0.153805862	-0.303322	-0.20676	-0.855892	-0.875696	-0.258654	-0.824858	-0.556369	-0.141745	-0.262017106	-0.973402455	-0.86179	-0.895449	-0.683704	0.25683	0.0905338	-0.690276	0.156684	0.0679798	-0.526998	-0.109490594	0.138628993	-0.643979729	0.094461047	-0.639047202	0.255636903	-0.358886544	minus
AT2G27040	AT2G32940	893	-1000	1	0.05099778	0.06821613	58	0.18453	0.390197	0.581576	-0.21834	0.37885	0.696438237	0.445136	0.185279	0.359028	-0.233746575	0.203374386	0.612904	0.651296	0.125172	0.257877	0.251172	0.473767	0.620773	0.626428	-0.000415613	-0.005318664	-0.788754	0.424356	0.528743	0.31952	0.379844	0.295635	0.519652	0.48638	0.709722	0.283462946	0.431675763	0.406283239	0.174712322	0.60960489	0.77284874	0.45684221	minus
AT2G27050	AT3G20770	700	-1000	1	0.07248764	0.04915268	71	0.08983	0.399752	-0.0564258	0.531689	0.0969278	0.400720537	0.247768	0.353853	0.0643484	0.495114115	0.230612431	0.622797	-0.0414931	0.112487	0.0281484	0.601177	0.0721156	0.254856	0.156092	0.047361744	-0.633740392	-0.183196	0.141401	0.378229	0.161868	0.369922	-0.139804	0.0169853	0.0695095	-0.317636	0.233424135	0.426252301	-0.0497965	0.38841759	0.790273719	0.796627971	0.376391081	minus
AT2G27100	AT3G53460	40	-5.11599581	0	0.77032	0.54336	0	22.05916	0.0855654	0.02364	-0.468454	-0.216568	0.122950905	0.152809	0.142746	-0.142953	0.777897079	0.217645746	0.36234	0.261854	-0.528399	-0.386335	0.633535	-0.735351	-0.0381601	0.633139	0.129599338	0.610039357	0.910638	-0.00733059	-0.350691	-0.34725	0.966274	-0.296157	0.0285757	0.26932	0.024554	0.492557296	0.486063449	0.977093687	0.131313677	0.490670887	0.791332156	0.210552856	minus
AT2G28000	AT5G18820	623	-412.1627316	0.75	0.0189166	0.5143042	59	0.15413	0.604683	0.483093	0.411486	0.453077	0.383108746	0.391233	0.494861	0.496959	0.81896732	0.128644294	0.122186	0.280314	0.594574	0.658786	0.215016	0.476785	0.481097	0.698675	0.504951132	0.405113576	0.430784	0.816106	0.41923	0.759064	0.411962	0.472328	-0.0547297	-0.361482	0.558635	0.226402425	0.172851959	0.804742354	-0.046905409	0.353980765	0.816136649	0.506352572	minus
AT2G28290	AT5G19310	500	-324.6644981	1	1.072905	0.4193271	30	0.37258	-0.0216177	0.245674	0.578967	0.466765	0.526410939	0.610417	0.592017	-0.0266817	0.159119523	0.559721094	0.644613	0.644371	-0.259856	-0.602514	-0.345925	-0.0987421	0.504516	0.0570862	0.320628287	0.519310679	-0.407695	0.436086	0.107106	-0.270298	-0.739344	0.166936	-0.131979	0.518434	-0.349428	0.47832619	-0.252081867	0.449156568	0.51762521	0.328170471	0.371041735	0.503611383	minus
AT2G28350	AT4G30080	639	-1000	1	0.03369964	0.06025604	62	0.17505	0.503864	0.543421	0.441533	0.461087	0.324884414	0.579091	-0.414083	0.517381	0.175989702	0.432580161	-0.193751	-0.0350271	0.818505	0.885155	-0.500588	0.726771	0.45793	-0.275569	0.136483571	-0.278612401	0.143642	0.727715	0.397549	-0.292666	0.321714	0.523009	-0.500183	-0.152134	0.530894	0.386195529	0.782378578	0.702162584	0.287402139	0.774999211	0.394874742	0.555496552	plus
AT2G29720	AT5G67030	100	-47.25567466	0.4	0.3522618	0.5043914	0	22.05916	0.577419	0.446324	0.761891	0.125078	0.723831374	0.338133	0.152842	0.304509	0.184130148	-0.101304986	0.461682	-0.300404	0.849101	0.580865	0.184902	0.67762	0.411593	0.789915	-0.088540514	0.897426547	0.294916	0.825226	0.488849	0.770416	-0.575109	0.323285	-0.919484	0.629276	0.828979	0.435831007	0.368195788	0.432526927	0.026907241	0.055451148	0.506788312	0.346503488	minus
AT2G30250	AT2G38470	253	-154.2732012	0.667	0.2576103	0.2035789	0	22.05916	0.604106	0.580699	0.459468	0.755339	0.72531737	0.581136	0.856607	0.867189	-0.077711304	0.935623229	0.848448	0.778997	0.106838	0.294505	0.826868	0.895907	0.800674	0.742413	0.525029277	-0.523412249	-0.642145	0.72402	0.796231	0.798941	-0.536304	0.842808	0.0784476	0.384661	0.769448	0.724107983	0.443304486	0.839854419	0.625923308	0.562036437	0.532233227	0.752194634	minus
AT2G30520	AT5G48800	372	-237.1662646	0.4	0.03473945	0.0913392	0	22.05916	-0.090342	-0.112104	-0.174959	-0.146891	-0.124508256	-0.114308	0.135907	-0.196961	0.018032791	0.463267178	-0.252926	-0.0162207	-0.523628	-0.50071	-0.369337	-0.088052	-0.109802	0.113089	0.399418229	-0.840261659	0.0347818	-0.707944	-0.283047	-0.288014	-0.851739	-0.179385	-0.0222422	0.677006	0.250603	-0.30823287	0.378309796	0.038731502	0.04342944	0.181093735	0.434346762	-0.028555872	minus
AT2G30650	AT5G65940	594	-391.4394658	1	0.1280573	0.1492938	0	22.05916	-0.0690035	0.517946	-0.252575	-0.114801	0.09069584	0.0193184	-0.420001	0.0518005	0.131571146	-0.237083109	0.104412	0.11802	0.0994938	-0.258732	-0.234649	0.0743904	0.0882972	0.208764	-0.206544458	-0.470797195	0.856577	0.134231	-0.381128	-0.234569	-0.493154	0.147283	0.396318	-0.0606142	0.602218	0.025093666	0.114707911	-0.1955123	-0.224828664	-0.033067484	-0.379604777	0.044203373	minus
AT2G31260	AT4G27050	33	-0.579818495	0	0.6391	0.04533	0	22.05916	-0.125137	0.167699	-0.16263	-0.179708	-0.138882256	-0.0437945	-0.196403	-0.182999	-0.416438994	0.187607277	0.136626	-0.246073	0.308546	0.398855	-0.142952	-0.266146	-0.157767	0.336959	0.196015879	0.964981685	-0.204792	-0.471636	0.0173671	0.31449	0.798659	-0.126362	0.144964	0.361264	0.183686	-0.216636105	-0.282142017	-0.551484312	-0.660071133	-0.383002866	0.358932999	0.077158997	minus
AT2G32370	AT4G04890	639	-1000	0.875	0.03001364	0.1285379	57	0.19475	-0.0446344	0.28597	-0.263617	-0.0916924	-0.05450919	-0.0499655	0.230591	-0.00602921	0.527683666	-0.140153631	-0.269357	0.0439759	0.106671	-0.0594623	-0.074851	-0.396563	-0.0398718	0.104668	-0.120076373	-0.492043814	0.929347	-0.447976	-0.146995	0.635573	0.846683	-0.102302	-0.289476	-0.313216	0.0767237	0.178775116	0.250294933	0.02918019	0.098761889	0.767144	0.413759799	-0.016447079	plus
AT2G32370	AT4G21750	634	-1000	0.875	0.05521886	0.1352006	54	0.22005	-0.0546909	0.0562043	-0.333055	-0.147498	-0.032006015	-0.0138388	0.305052	-0.0878881	0.589010176	-0.139271972	-0.369629	0.157754	0.224928	-0.00992577	-0.0754119	-0.362817	0.00538437	-0.0634484	-0.012835884	0.354273548	0.83959	-0.419995	-0.256428	0.469125	-0.271239	-0.173758	0.56979	0.367668	-0.16919	0.19725048	0.205528351	-0.215342498	0.329059902	0.689078116	0.552691333	0.006915134	plus
AT2G34690	AT4G39670	183	-106.2755892	0	0.155943	0.6540495	0	22.05916	0.470494	0.28089	-0.117269	-0.0672101	0.586269466	0.198456	0.541467	0.197564	-0.272140129	-0.129260961	0.501132	-0.145521	0.373583	-0.117679	0.582397	-0.208261	0.282788	0.166761	-0.330716108	0.881697419	-0.0450037	0.329041	-0.0531884	-0.271554	-0.718407	-0.000944748	0.279862	0.0898759	0.433801	0.203877752	-0.454903284	0.589666003	0.16524226	0.181123822	0.554658574	0.253080887	minus
AT2G35630	AT3G28155	72	-26.53240883	0	1.802113	0.3250619	85	0.06249	0.137225	0.591417	0.219993	0.296747	0.16986164	0.199753	-0.325864	0.318431	-0.064683349	0.07180099	0.791508	0.384636	-0.239083	-0.437593	0.568794	0.00559727	0.0734996	0.201315	0.402484519	0.792760998	-0.273732	0.15663	-0.0578676	0.123774	-0.369987	0.329724	0.395515	-0.0849712	0.753507	0.336048051	0.020431076	0.317626807	0.220571266	0.449182213	0.020300712	0.239997047	minus
AT2G35670	AT4G16845	164	-92.10340372	0	0.3575419	0.06254346	27	0.55329	-0.133599	0.142638	-0.0493705	-0.15843	-0.253509863	-0.152292	0.0382457	0.00740581	-0.382700217	-0.004690393	0.0546481	0.558607	-0.136028	-0.494064	0.36589	0.0386267	-0.20229	0.738998	0.207890379	-0.09733821	-0.704563	-0.213137	-0.214395	0.454328	-0.105991	0.0869377	0.371383	-0.242719	-0.369842	-0.105901227	-0.506011865	0.346927531	0.50820517	0.102620209	0.333335313	0.099550357	minus
AT2G35690	AT4G16760	1161	-1000	1	0.01442118	0.2271764	0	22.05916	-0.265166	-0.203944	-0.253752	-0.118395	0.40636786	0.0294339	-0.0563178	-0.184719	0.527616772	0.203990337	-0.800653	-0.320444	-0.219061	-0.673995	0.0658877	-0.287967	0.0179316	-0.0106391	-0.235752566	0.941554712	-0.253557	-0.550601	-0.207181	-0.420706	-0.160278	-0.146073	-0.110125	-0.107081	-0.380319	0.34221144	0.523014238	0.736715279	0.011035257	0.642789799	0.180157019	0.073791472	minus
AT2G36490	AT3G10010	697	-1000	1	0.06213018	0.1463721	39	0.34483	0.436767	0.289757	0.424971	0.172299	0.659140567	0.708372	0.744078	0.34406	-0.201790828	-0.172834093	0.0728507	0.339857	0.892762	0.599577	-0.0508486	0.394478	0.638725	0.129382	0.329030526	0.287538291	0.653687	0.469996	0.193457	-0.172303	0.753565	0.405456	0.176312	-0.015465	0.561778	-0.025044584	0.483976853	-0.376700566	0.366293545	0.093784946	-0.008093263	0.584087612	minus
AT2G37680	AT5G02200	44	-8.517193191	0	0.5322581	0.002142049	0	22.05916	0.312253	0.182738	-0.100851	-0.00284296	0.108882972	0.161219	0.195593	0.214703	0.309282328	-0.111434575	0.363705	0.254222	0.206209	0.399272	-0.0410943	0.314849	0.345743	0.651629	0.034584299	-0.10465258	0.675949	-0.348268	0.0983511	0.167293	0.0474454	0.0891617	0.401469	0.427866	0.249167	0.156503888	-0.197263129	0.401183368	-0.14467248	-0.265988147	-0.661031946	0.328507365	minus
AT2G38050	AT5G16010	72	-29.24045903	1	0.02255639	0.03230634	0	22.05916	-0.277274	-0.325389	-0.307014	-0.41894	-0.068600678	-0.110352	0.203225	-0.183934	0.752082821	-0.516819184	0.498254	-0.212415	-0.506184	-0.675155	0.0403629	0.335962	-0.0238263	0.252432	0.156734535	0.977166934	0.391185	-0.579425	-0.154933	0.0666253	-0.298389	-0.240089	-0.907232	0.257812	0.0891711	0.439169759	0.119047786	0.431573087	0.563549496	0.438369205	0.308800781	0.069251291	minus
AT2G39180	AT3G59420	331	-207.2326584	0.75	0.1422594	0.2515531	0	22.05916	-0.25837	0.0495948	-0.328998	-0.044023	-0.258063104	-0.124427	-0.354906	-0.260787	0.496420445	-0.388973052	-0.10999	0.327722	-0.64872	-0.230583	0.0832599	-0.33973	-0.132258	-0.224494	-0.095655327	-0.221602297	-0.63644	-0.468608	-0.419751	0.502297	-0.272234	-0.167372	-0.395335	-0.271619	-0.183869	-0.023114403	0.396047352	-0.443260248	0.096101685	0.044157602	-0.128874673	-0.078425973	minus
AT2G39290	AT3G55030	308	-192.7240006	0.8	0.2420173	0.07072441	0	22.05916	0.366398	0.233881	-0.133235	0.450937	0.42258145	0.369373	0.407796	0.41318	-0.408048748	-0.223522939	-0.135228	0.671717	-0.710668	-0.568682	0.536379	0.0732159	0.408222	-0.0118373	0.200317635	0.05295811	-0.557051	0.505672	-0.152979	-0.541578	-0.695169	0.0476608	0.0811943	-0.149065	-0.142035	0.570987338	-0.189154042	0.916419954	0.456585531	0.64134249	0.331048543	0.484043192	minus
AT2G39770	AT3G55590	625	-412.1627316	1	0.008253095	0.131502	81	0.04098	-0.233202	-0.126013	0.18559	-0.275005	0.168408055	-0.0168182	0.0624507	0.124675	0.117317037	0.043079049	-0.317118	-0.0935834	-0.264272	-0.0356179	-0.887865	0.0267779	0.0997979	0.12345	0.202003169	-0.285918153	0.554813	-0.12683	0.286793	0.462545	-0.0321247	0.0151543	0.653118	0.113907	-0.653488	-0.199945376	-0.243219266	-0.079095182	0.381351373	-0.222752796	-0.121577763	-0.003191025	minus
AT2G39930	AT4G09020	575	-377.6239553	1	0.03595649	0.0270194	0	22.05916	0.340438	0.574375	-0.204187	0.579707	0.378049049	0.458888	0.757514	0.429571	0.602780509	0.026886695	0.624811	0.8516	0.47189	0.243649	0.761533	0.623514	0.50173	0.440633	0.709110442	0.96641316	0.940101	0.893783	0.287667	0.281586	-0.78466	0.302675	-0.242461	0.746164	0.411449	0.461160584	-0.459310312	0.698991013	0.308255568	0.822357298	0.587320403	0.538402519	plus
AT2G41040	AT3G63410	48	-11.51292547	0.5	0.04046243	0.3756114	0	22.05916	0.324876	0.340252	0.594833	0.392202	-0.037023411	0.325421	-0.643411	0.401011	0.37449131	-0.221446085	0.502456	0.484246	0.810248	0.636346	0.488476	0.512582	0.357395	-0.0990751	0.459444874	-0.179347574	0.633205	0.791972	0.545653	0.56104	-0.564758	0.577989	-0.143089	0.670768	0.774539	0.091706015	0.17420455	0.380672363	0.309469304	-0.451282899	-0.23987958	0.37752623	minus
AT2G41310	AT3G57040	283	-175.6896142	1	0.02394954	0.06487191	0	22.05916	0.339667	0.746642	0.511203	0.627698	0.792730511	0.725125	0.354451	0.58489	0.618930513	0.536703114	0.599337	0.871456	-0.0488911	0.343156	0.646257	0.559581	0.600884	0.258352	0.693915332	-0.767321939	0.867651	0.482349	0.473056	0.351809	0.546819	0.606201	0.136683	0.43125	0.674475	-0.035502556	-0.134615397	0.808649813	0.163470144	0.49219445	0.636079207	0.682129956	plus
AT2G41370	AT3G57130	689	-1000	1	0.05	0.0415647	80	0.05036	0.025341	-0.18015	-0.102815	0.384027	0.465423183	0.32804	-0.264283	0.0817712	0.002677481	0.165163617	0.15227	-0.349712	-0.525864	-0.25369	-0.0731375	0.135587	0.235672	0.00470095	0.01944741	0.059491751	0.124503	0.413457	0.20261	0.182015	-0.117882	-0.293974	-0.108525	0.0269304	-0.0543543	-0.022250278	0.499182577	0.081192254	0.287209828	-0.090497992	-0.154156291	0.309609085	plus
AT2G41490	AT3G57220	676	-1000	1	0.01157434	0.04748637	0	22.05916	-0.438005	0.0348081	0.0796356	-0.0792625	-0.349639227	-0.114288	-0.491883	0.0435965	-0.288687188	0.123481009	-0.728191	-0.0873269	0.557244	0.145501	-0.304993	0.106941	-0.153137	0.00307687	0.162459463	-0.59710708	-0.761398	-0.455413	-0.124135	0.434557	-0.373915	-0.13547	0.538576	-0.182005	-0.134915	0.247319945	0.317742093	-0.534977402	0.1662535	0.183144627	-0.405727879	0.145128109	minus
AT2G41500	AT4G29830	117	-59.17406524	0.556	0.5313569	0.1389989	0	22.05916	0.290269	0.836973	0.0255058	0.447128	0.780703586	0.689181	-0.242699	0.502115	0.761085598	0.679481239	0.0326881	0.389137	0.792682	0.716892	0.120628	0.579425	0.713895	0.118673	0.399397211	0.897338105	-0.0170791	0.458438	0.555939	0.284922	0.901303	0.644536	0.443276	0.311986	0.82424	0.597045758	0.343761544	0.853232204	0.533704587	0.475460151	0.849257324	0.701759591	minus
AT2G42100	AT3G27000	356	-225.6533391	0.5	0.05180532	0.06635623	0	22.05916	-0.0651947	0.141323	0.104977	0.112523	0.019582109	0.0306379	0.23319	-0.109315	-0.225750677	-0.109247386	0.15803	0.103854	0.307981	0.312936	0.027813	-0.0307755	-0.0191475	-0.0427744	-0.136927236	-0.615101255	0.0393405	0.405379	0.127954	0.260697	0.234268	0.085331	0.454775	0.145984	0.141204	-0.217923961	-0.279425253	0.652168756	-0.149647586	-0.115227444	-0.26551606	0.029268184	minus
AT2G42410	AT3G23130	100	-48.86511258	1	0.04761905	0.006104457	26	0.48984	0.303783	0.273441	0.27954	0.125064	0.839280323	0.48814	0.562389	0.286176	0.164673823	-0.006946844	-0.35748	0.268499	0.630183	0.612659	0.0628639	0.316562	0.761795	0.59371	0.212398148	0.319339541	0.359463	-0.247195	0.351268	0.0868915	0.96028	0.392083	-0.301631	0.43594	0.285405	0.107207089	0.290888369	-0.245743233	0.397696598	0.201683892	0.224345468	0.542659175	minus
AT2G42830	AT3G58780	377	-241.7714348	1	0	0.04044431	83	0.03774	0.129613	-0.0658378	-0.0384971	0.332842	0.731126455	0.756575	0.161393	0.119612	-0.388289228	0.261248876	0.269398	0.296243	0.0592473	0.354316	-0.194051	-0.0151127	0.76416	0.855199	-0.022670449	0.691234312	-0.234211	-0.0527729	0.573706	0.0198294	-0.204278	0.0367423	-0.695718	0.134997	-0.122286	0.136249105	0.316539302	0.262272387	0.243478651	0.204248802	-0.235077871	0.74715499	plus
AT2G43710	AT3G02630	598	-393.7420509	0.5	0.00765525	0.07485843	0	22.05916	-0.502735	-0.443784	-0.408741	-0.0052179	0.587735671	0.285163	0.770648	-0.386975	0.672871397	0.404088136	-0.611022	0.420862	-0.827007	-0.944132	-0.314064	-0.056422	0.234751	0.29621	0.304551224	-0.302765866	-0.769713	0.289387	-0.422327	0.108423	0.249019	-0.403751	-0.0825592	-0.758159	-0.395676	0.657083176	0.3138116	0.933168876	0.752162218	0.678162372	0.790479472	0.29447155	minus
AT2G44270	AT3G24560	43	-8.111728083	0.5	0.2401961	0.07407413	0	22.05916	-0.180345	0.102623	-0.630111	-0.0324525	0.508018634	0.279048	0.0543979	-0.0239199	0.73058795	0.371296065	0.067381	0.379852	-0.812948	-0.784358	-0.128905	-0.556298	-0.119278	-0.111883	-0.143847886	0.628457374	-0.556225	-0.0743346	-0.547363	-0.00092545	0.72119	-0.295635	0.201992	-0.682603	-0.034464	-0.034337766	-0.197484548	0.11901596	0.210712723	0.038153634	0.667487562	0.310461358	minus
AT2G44810	AT4G16820	331	-207.9258056	0.5	0.3600749	0.1060715	0	22.05916	-0.316225	0.0482611	0.25159	0.176278	0.091175901	0.130682	0.100606	0.0894662	-0.033239787	-0.009027212	0.0955064	-0.0359675	-0.564379	-0.181467	0.280864	0.145608	0.0897607	0.171421	0.090222927	-0.085728133	-0.0351339	0.145075	0.0674861	0.518237	0.586806	0.0724562	-0.134972	-0.352227	0.191224	0.407530001	0.098303909	0.1774158	-0.134918048	0.387158265	0.407037263	0.096642416	minus
AT2G45280	AT5G57450	100	-48.35428695	1	0.1763827	0.3738144	0	22.05916	0.32556	0.351374	0.552912	0.0555135	0.623447807	0.138448	0.202644	0.185031	0.400533258	0.324263836	-0.0477353	-0.167463	0.468581	0.484248	-0.261232	0.0319589	0.309331	-0.381666	0.22075326	0.694676982	0.501096	-0.385368	0.281144	-0.403294	0.268093	0.257213	-0.279007	-0.491638	0.462482	0.344271162	0.009647083	0.658538318	0.159221062	0.495614319	0.555650447	0.247926615	minus
AT2G45660	AT4G22950	184	-107.1228871	1	0.02298851	0.05513067	53	0.18201	-0.273836	-0.0539191	-0.433786	-0.018843	-0.222643311	0.106344	0.377489	-0.256129	0.756129597	0.283308931	0.256588	0.362695	-0.542482	-0.580287	0.0332061	-0.407263	-0.14599	-0.41303	-0.26295572	0.45638074	0.879192	-0.560819	-0.280521	0.570207	-0.0163307	-0.293416	-0.379466	0.428222	-0.226569	0.322823686	-0.434145859	0.382240123	0.265869034	0.185893546	-0.67881271	0.063457267	minus
AT2G46770	AT3G61910	421	-271.705041	1	0.08844507	0.1105501	77	0.13437	0.381103	-0.182038	-0.128594	0.431847	0.861358463	0.661182	0.211515	0.5116	-0.046949684	-0.045941209	0.130397	0.177105	-0.204567	-0.0661954	0.514541	-0.185953	0.781459	0.457052	-0.067861805	0.870116074	0.392929	0.406325	0.447791	0.463766	0.793733	-0.0689889	0.300755	-0.184608	0.188838	0.368826653	0.468680073	0.466791513	0.357337697	0.406068688	-0.345920484	0.587442499	plus
AT2G46790	AT5G02810	179	-102.923182	1	0.4099732	0.002954886	0	22.05916	0.404563	0.425778	0.708571	0.299971	0.223123357	0.366039	0.781998	0.445497	-0.055786646	0.328840925	-0.436788	0.594846	0.250513	0.297242	-0.119325	0.357945	0.400257	0.56556	0.793204559	0.745099031	-0.0333154	0.716974	0.356795	-0.241651	0.383247	0.457596	0.216631	0.662792	0.304731	0.331291179	0.169292128	-0.431915855	0.271382641	0.585724694	0.340982034	0.486370823	plus
AT2G48120	AT3G59670	32	-0.478035801	0	0.4343	0.05062	0	22.05916	0.361497	0.53371	-0.0474038	-0.120124	0.649963056	0.28214	0.127138	0.502079	0.675688977	0.762065636	0.77746	0.329465	-0.558082	-0.528887	0.231955	-0.291862	0.218068	0.490353	-0.057909211	-0.326460685	0.961304	-0.0513182	-0.228852	0.192047	0.0244657	0.0996871	0.326565	0.206264	0.40828	0.748375578	0.373821246	0.92200033	0.424097761	0.509866998	0.794475577	0.475704261	minus
AT3G02000	AT5G14070	166	-95.32227954	1	0.05271829	0.1491084	0	22.05916	-0.146714	0.164024	-0.234301	0.409002	-0.068247653	-0.0391917	0.0862884	-0.0446104	0.286890297	0.200300473	0.471386	0.380255	-0.0145819	0.0764807	0.503714	-0.0692494	-0.0942442	0.0320864	-0.085220603	0.333451422	0.872783	-0.21976	0.174014	-0.0971047	-0.531443	-0.108937	-0.639445	-0.253543	-0.275995	0.051847979	-0.078922661	0.087909257	-0.134075471	0.501677918	0.250089134	0.031046571	plus
AT3G02310	AT5G15800	442	-287.8231366	1	0.003976143	0.01276203	86	0.03047	0.796002	0.620358	0.475671	0.531782	0.900058628	0.919272	0.983818	0.666606	0.18713432	0.104456376	0.444288	0.114352	0.624516	0.905372	0.219967	0.608724	0.924043	0.042835	-0.005841401	-0.558760572	-0.639179	0.469892	0.665168	0.275842	0.310932	0.613062	0.713372	0.142721	0.422736	0.301348512	0.015304652	0.158189551	0.322342537	0.119177846	-0.266546112	0.930991514	plus
AT3G02580	AT3G02590	487	-317.7567428	1	0.000966505	0.0505985	0	22.05916	-0.172431	-0.173482	-0.259961	-0.119024	0.414796664	0.178618	0.299395	0.00322603	0.258705622	0.309512629	0.437789	0.340209	-0.47042	0.386515	-0.395735	0.296099	0.190661	0.752003	0.221439718	-0.12899484	-0.483711	-0.126551	0.0210307	0.255761	0.645242	-0.232028	-0.771894	-0.124902	-0.30515	-0.099782191	0.321914264	-0.32385801	-0.214609979	-0.111392426	-0.54304442	0.255911333	minus
AT3G02780	AT5G16440	447	-290.1257217	0.667	0.1965318	0.3028418	89	0.02005	0.194925	0.369951	0.297413	0.213215	0.468318274	0.370479	0.310538	0.352366	0.926947445	0.219985398	-0.0882033	0.357457	0.86797	0.829745	0.418813	0.754756	0.186292	0.440183	0.246968662	0.743029744	-0.828619	0.616055	0.565484	-0.159103	-0.734497	0.505325	0.433565	0.564251	0.738246	0.37784927	0.639572077	-0.178516811	0.169677246	0.389274989	0.587674304	0.39737956	plus
AT3G03300	AT3G43920	424	-271.705041	0.333	0.1501754	0.07295549	0	22.05916	0.214753	0.30106	-0.0227056	-0.0640328	0.717523829	0.279356	0.761607	0.12099	0.675129134	0.472891789	0.402039	0.857134	0.185388	0.191136	0.00866918	-0.125873	0.762543	0.812899	0.541930848	0.969909111	0.648927	0.479682	-0.215714	0.381774	0.891434	0.532942	0.729877	0.453323	0.0611473	0.479774138	0.435086991	0.612681806	0.421060499	0.37796294	0.476734761	0.641924159	plus
AT3G04080	AT5G18280	733	-1000	1	0.007902062	0.1846461	0	22.05916	0.655372	0.544524	0.807331	-0.0531394	0.71253434	0.505652	0.594691	0.640968	0.37171374	0.366321892	0.394974	0.518784	0.686594	0.666543	0.406094	0.374256	0.647252	0.595756	0.394953037	0.947823098	0.565659	0.136303	0.388741	-0.0289132	0.602288	0.584147	0.118941	-0.172286	0.505561	0.595434617	0.185134247	0.796644108	0.678419727	0.519482712	0.377103702	0.672484	plus
AT3G04240	AT3G11540	275	-168.0887118	0.8	0.08211432	0.1322863	0	22.05916	0.401581	0.846643	0.207382	0.581759	0.623966139	0.662447	0.131893	0.424073	0.947343741	0.688125432	0.28723	0.360222	0.38636	0.617406	-0.449342	0.313322	0.317147	0.140575	-0.297386455	0.577235755	0.454533	0.360566	0.214909	0.555221	0.694234	0.433716	0.0741734	-0.100676	0.9137	-0.273570291	0.298514052	-0.800596793	-0.116095301	-0.215635421	0.331138596	0.63650057	plus
AT3G04740	AT5G01280	36	-1.714798428	0	1.16573	0.4528	0	22.05916	0.0623345	0.553343	0.520554	0.135433	0.065237849	0.0669968	0.062924	0.404106	-0.365015605	0.295330747	-0.168531	-0.0634447	0.736374	0.65614	0.0485262	0.64668	0.311729	-0.222378	0.021845982	0.007744178	0.167198	0.757224	0.151073	0.353498	-0.0238736	0.487617	-0.559808	-0.0813946	0.605606	0.040487313	-0.370898329	0.197847966	-0.079305074	0.195449781	-0.170268125	0.200776614	minus
AT3G05970	AT5G27600	1012	-1000	1	0.009745196	0.1987858	0	22.05916	0.660685	0.645936	0.598623	0.523446	0.518417855	0.646	-0.193776	0.427888	0.945859429	0.954251391	0.74005	0.356677	0.817217	0.831552	0.651431	0.733876	0.574478	0.234575	0.690111238	0.662387758	-0.276083	0.839273	0.521003	0.00892276	-0.107321	0.605171	-0.54692	0.0603377	0.891759	0.210313424	0.558181233	0.416682975	0.259637886	0.150847666	0.480890968	0.699825372	plus
AT3G06400	AT5G66750	453	-292.4283068	0.571	0.3196046	0.1208316	0	22.05916	-0.0725605	0.0639087	-0.237106	0.671104	0.43614847	0.326998	0.653336	-0.137716	0.162638677	-0.375009991	0.465599	0.449331	0.36653	0.396292	-0.41555	0.0216294	0.444917	-0.341391	0.019125021	-0.445228289	0.10326	0.705666	0.27436	0.304006	0.51452	0.501994	0.187262	0.228698	-0.273397	-0.158561038	-0.203510339	0.383061053	0.125791742	0.050314422	0.678665322	0.298506956	minus
AT3G06490	AT5G40350	168	-95.32227954	1	0.4088275	0.4321466	0	22.05916	0.378769	0.432405	0.388343	0.384536	0.605566027	0.559438	0.622516	0.316468	0.075882649	0.075149697	-0.206804	0.200678	0.446971	0.549342	0.522211	0.491264	0.27528	0.809441	0.305981701	0.646747242	0.194566	-0.308064	0.130113	0.0518275	0.0326605	0.27829	0.496131	0.13488	0.219996	0.019203444	-0.21086426	0.072220443	0.400497284	-0.057501804	0.786158818	0.282550822	plus
AT3G06860	AT4G29010	795	-1000	1	0.01253638	0.02159094	0	22.05916	0.376548	0.546699	0.28121	0.0658209	0.680483054	0.249726	0.584776	0.299888	0.536776516	0.233119052	0.925918	0.562654	0.138529	0.499038	0.488077	0.300062	0.541399	0.705274	0.568015121	-0.652902379	0.693686	0.00738602	0.0461928	0.714013	0.989546	0.316765	-0.556707	-0.273439	0.31109	0.438737375	0.67318777	0.435191973	0.644123885	0.750127426	0.890866212	0.328518577	minus
AT3G09090	AT4G37820	36	-2.407945609	0	0.51101	0.08303	0	22.05916	0.421354	0.285374	0.302687	-0.0931295	0.17154082	0.0808211	-0.0153635	0.462906	0.142214193	0.102464468	-0.558754	0.0654601	-0.387605	-0.018247	0.1645	0.523793	0.183439	-0.0658569	-0.05049318	-0.396646129	-0.750416	0.652937	-0.171094	-0.319338	0.18107	0.162843	0.846817	0.148783	0.701147	0.047489703	0.275075378	0.389335708	0.262409043	0.367364117	-0.158914606	0.327595433	minus
AT3G09820	AT5G03300	654	-1000	1	0.002894356	0.04063301	87	0.03511	0.813411	0.864311	0.762527	0.79781	0.789035816	0.806517	0.464561	0.835692	0.955240379	0.613820623	0.872697	0.850663	0.880844	0.916604	0.523221	0.613505	0.79225	0.680335	0.485426635	-0.168924267	0.903183	0.602831	0.716849	0.256141	0.871437	0.783558	0.647804	0.861885	0.968342	0.65599027	0.784309006	0.615071582	0.708467842	0.558796798	0.934258081	0.869518186	minus
AT3G11440	AT5G06100	585	-384.5317105	1	0.04961328	0.1497163	0	22.05916	0.0958754	0.861343	0.0615143	0.570268	0.61503197	0.628465	0.16265	0.612948	0.776803881	0.759886278	0.341588	0.508837	0.083074	0.284669	0.104269	0.320676	0.49782	0.628755	0.155888754	0.230280918	-0.645115	-0.0575239	0.660614	0.165909	0.635486	0.763202	-0.510135	-0.008469	0.931978	-0.137859512	0.789260847	0.416586229	0.470089684	0.397433205	0.429678428	0.722265843	plus
AT3G11670	AT4G00550	541	-354.5981043	1	0.2973009	0.04408425	0	22.05916	0.193275	-0.0403729	-0.232805	-0.195095	0.308999263	0.0728182	0.57319	-0.100524	0.236020587	-0.039077375	0.387664	-0.433233	-0.345905	-0.435176	-0.394636	-0.298862	-0.121939	-0.0701876	-0.179807812	-0.930962723	-0.333192	0.361	-0.215497	0.189729	0.423662	-0.284675	0.0718121	0.3117	-0.365575	0.299725305	-0.474477367	-0.285506282	0.127291869	0.299363884	0.423171797	0.228289717	minus
AT3G11980	AT3G56700	408	-262.4947006	1	0.1438836	0.0366131	0	22.05916	0.0787532	-0.0874321	-0.234781	0.249224	-0.060757424	-0.0231214	0.201657	0.175551	-0.178353844	0.143621913	0.220135	-0.08795	-0.124284	-0.106074	0.253862	0.00904458	-0.0227669	0.276519	0.121405131	-0.540435678	-0.0849564	0.141353	0.345198	0.324898	0.164795	-0.0717121	0.643276	-0.235422	0.125963	0.258352263	0.807402287	0.124693046	0.349445448	-0.124214755	0.610962624	-0.019789572	minus
AT3G12070	AT5G40280	123	-63.77923542	1	0.411985	0.1428021	0	22.05916	0.540627	0.358373	0.888131	0.378508	0.615807146	0.479789	0.174284	0.575903	0.715138906	0.590295821	0.532036	0.751827	0.812536	0.854754	-0.448959	0.683824	0.666785	0.555783	0.193703145	-0.439576407	0.169388	0.47753	0.815466	0.284853	0.315516	0.660186	-0.121065	0.228227	0.147056	0.087999699	0.275136792	0.856053606	0.39167862	0.313358483	-0.068250598	0.548423399	minus
AT3G12850	AT3G61140	85	-37.06450504	0	0.1827161	0.2213544	0	22.05916	-0.240825	-0.226901	-0.341055	-0.413342	-0.310136238	-0.376441	-0.524443	-0.288693	-0.059406922	-0.151004419	0.142417	0.0560777	-0.044661	-0.270218	-0.374938	-0.350556	-0.274903	0.477531	-0.376930362	0.104443642	0.83916	-0.468932	-0.557826	-0.246161	0.633105	-0.104992	-0.413923	-0.221052	0.525955	-0.206260483	-0.369306755	0.056743554	0.109226858	-0.340082603	-0.04073663	-0.123445824	minus
AT3G13540	AT5G35550	171	-97.62486464	0.75	0.06337807	0.07192188	0	22.05916	0.474364	0.606716	0.305095	0.492468	0.44487434	0.412723	0.100129	0.650728	0.206778964	0.089051095	0.167979	0.221849	0.303847	-0.358438	-0.00650504	0.254781	0.432954	-0.0326906	0.133497067	0.168583342	0.820446	0.247617	0.682013	0.368658	0.469982	0.475303	0.377872	0.266425	0.521196	0.360089127	0.442489915	0.281154062	0.574583907	0.615994549	0.362282799	0.476805588	minus
AT3G13730	AT4G36380	475	-308.5464025	0.5	0.05547521	0.3331292	0	22.05916	0.732558	-0.0560741	0.344445	0.514556	-0.101325074	0.149316	-0.273191	0.667437	-0.661333364	-0.018566812	0.260986	0.292683	0.753839	0.628556	-0.184182	0.702951	0.0524158	0.405197	0.102419648	0.308732097	0.965864	0.852511	0.509032	-0.046439	0.645495	0.423739	0.493708	-0.126953	0.211492	0.18369643	0.614097407	0.927449845	0.472294358	0.048950381	-0.095913227	0.239467994	minus
AT3G14700	AT5G16780	64	-23.24899448	0	1.20078	0.507709	0	22.05916	-0.214514	0.305177	-0.0574443	0.068553	-0.194382031	-0.0325549	-0.549214	0.0956661	-0.541336364	0.244469693	0.0439188	0.0337106	-0.673624	-0.252367	0.389561	-0.236992	-0.334433	-0.0864164	-0.091743035	0.055892341	0.643304	0.297775	-0.151437	-0.137384	0.174795	0.0635136	0.617546	-0.0381754	0.229973	0.139774619	-0.221990087	0.501120406	-0.386845195	-0.252274361	-0.548145031	0.246560233	minus
AT3G15170	AT5G53950	272	-167.3955646	1	0.1892285	0.03829239	39	0.16299	0.231779	0.246661	-0.0138418	0.241859	0.833431463	0.694162	-0.0333023	0.198582	-0.036897622	0.109353215	0.0709151	0.172456	-0.0760382	0.162484	0.801598	0.0480977	0.803861	0.334871	0.064782402	0.010545974	0.415088	0.114737	0.415813	0.412491	-0.0873909	0.050241	-0.0624898	0.0509113	0.453468	0.431611472	0.253058412	-0.598683609	0.290815645	0.545997656	-0.202534673	0.458806713	plus
AT3G16360	AT3G21510	121	-64.57774312	0	0.1826413	0.09154335	0	22.05916	-0.0103177	-0.250628	-0.45245	-0.165138	-0.015298655	-0.0412209	0.652687	-0.142262	-0.325902445	-0.046952125	0.0168544	0.00266329	-0.677716	-0.519938	-0.0337454	-0.568856	-0.156188	-0.506187	-0.050987709	0.245516069	-0.232111	-0.544683	-0.411246	-0.486135	-0.351379	-0.360675	-0.159057	-0.4828	-0.373171	0.496174785	0.510090661	0.756834778	0.275894212	0.019953194	-0.466100358	-0.097150724	plus
AT3G19180	AT5G42480	108	-52.26630996	0	0.02219482	0.3432232	0	22.05916	0.00212709	0.192099	-0.0447507	-0.181166	0.392576029	0.341604	0.0606433	0.0601317	0.202504533	-0.077182054	0.461174	0.394917	0.197112	-0.424331	0.273109	-0.107705	0.356968	-0.423732	0.138191422	0.401724656	-0.0843924	0.229205	-0.11373	-0.136774	0.581131	0.0909354	-0.0226592	-0.4926	0.455781	0.064032376	0.092308693	0.455678358	-0.181375655	0.37270925	0.378922777	0.271784458	minus
AT3G19450	AT4G34230	473	-308.5464025	1	0.009099555	0.0312092	0	22.05916	-0.207091	0.323028	-0.333103	-0.235215	0.454231739	-0.00534186	0.374545	-0.199031	-0.06084051	-0.017032146	-0.616467	-0.168496	-0.433569	-0.375074	-0.163802	-0.624424	-0.0113151	0.250008	0.05230512	0.42635369	0.516397	0.0224871	-0.303844	0.335371	0.71502	-0.314541	-0.132423	0.478806	0.291234	0.74384425	0.899940343	0.948851569	0.867456013	0.82135786	0.937702993	-0.02524887	plus
AT3G19820	AT5G56970	46	-9.567015316	1	0.06998158	0.1796617	0	22.05916	0.113514	-0.102318	0.173246	0.105569	-0.045328104	0.0429151	0.341842	0.135095	0.163250786	-0.184216296	0.113251	0.183932	-0.123102	0.484964	0.535607	-0.0851667	-0.00367826	-0.293688	-0.204391558	-0.559192731	-0.652707	0.592618	-0.278785	0.230814	0.200183	0.0588071	-0.311014	0.110269	-0.557121	-0.033648764	0.434484233	-0.58446658	-0.119362939	-0.058620072	0.18910187	0.071881891	minus
AT1G79280	AT3G20070	34	-2.501036032	0	1.52164	0.56369	0	22.05916	-0.162778	0.722759	-0.220963	-0.288049	0.728741411	0.450702	0.262301	0.238121	-0.101101972	0.169959484	-0.031162	0.54615	-0.280944	-0.475877	-0.124765	-0.296679	0.405412	0.509182	-0.149052455	0.844329589	-0.899565	-0.0348963	-0.165043	0.489379	-0.581937	0.342644	-0.323567	0.149224	0.849546	0.267416844	0.012860635	0.392041512	0.685597957	0.585131783	0.720150004	0.453528002	minus
AT3G20780	AT4G36520	37	-3.540459449	0	0.7158	0.52244	0	22.05916	0.103131	0.254863	0.345865	0.362595	0.607031606	0.133825	-0.154112	0.139519	-0.514396867	0.274156528	0.519501	-0.092989	0.276265	0.787129	0.234299	-0.0706724	0.166814	0.596051	-0.168108619	0.035861	0.212614	-0.199927	0.0381562	0.0102914	-0.361996	0.150517	0.136728	-0.0902873	-0.385221	0.44654055	0.491472041	-0.629557436	-0.003182615	0.042474061	-0.186683383	0.283790958	minus
AT3G21510	AT3G29350	145	-80.9471532	0	0.007930395	0.08582409	0	22.05916	0.0477393	0.232144	0.329554	-0.118424	0.132877671	0.227667	-0.1192	0.252636	-0.302158594	-0.5047183	0.666053	-0.0770329	0.498175	-0.0192701	0.0255646	0.0843514	0.235888	0.0873288	0.037692472	-0.520015437	0.504191	0.0260816	-0.0428207	-0.109338	-0.0848699	0.263543	-0.247676	-0.359412	0.349323	0.439050321	0.683958886	0.779697321	0.487779683	0.155038641	-0.42605972	0.131461804	plus
AT3G21640	AT3G25230	141	-76.67845525	0.667	0.4052288	0.284507	0	22.05916	-0.0891065	0.248052	0.0980607	0.0942445	0.419051307	0.146459	-0.00139206	0.100182	0.856725888	0.194350739	-0.441814	-0.0428112	0.773841	0.259666	-0.164753	0.635369	0.235357	0.00380625	-0.34009757	-0.50247401	-0.800158	0.876551	0.132755	-0.000847609	0.417362	0.162105	-0.314166	-0.15213	0.366747	0.098475145	0.13076944	0.78616622	0.073279832	0.100040053	-0.767799328	0.238516629	minus
AT3G22170	AT4G15090	761	-1000	1	0.08825357	0.1683329	61	22.05916	0.19066	0.594422	0.761259	-0.216281	0.639043216	0.111932	0.183065	0.52057	0.634820642	0.659508228	0.561308	-0.0652035	0.540725	0.236591	0.741503	0.330271	0.43215	0.225863	0.090688842	-0.090409286	-0.767611	0.871945	-0.0915929	0.466558	0.0685831	0.412627	0.374042	0.32363	0.712696	0.096895955	-0.482657836	0.364497005	-0.051928346	-0.271855741	0.358551342	0.638553188	minus
AT3G22780	AT4G14770	535	-349.9929341	1	0.05461255	0.273695	71	0.31635	0.749251	0.497052	0.689037	0.45919	0.692220027	0.783011	0.805585	0.673242	0.139940043	-0.381166004	0.894764	0.518379	0.544032	0.156663	0.444973	0.771537	0.765664	0.841759	0.010743107	0.466520816	0.836723	0.583073	0.457209	-0.076005	0.986659	0.65732	-0.114778	0.0575785	0.382221	0.321604982	0.560334912	0.832532289	-0.230329245	0.303095422	-0.265900704	0.711979078	minus
AT3G23050	AT4G14550	365	-232.5610944	1	0.06342494	0.004906384	85	0.06091	0.119377	0.569972	0.114728	-0.0284319	0.320491682	0.281955	0.00526878	0.111961	0.667669452	0.450637884	0.442094	0.50941	-0.662415	-0.126992	0.908314	0.126202	0.425693	-0.100081	0.147963688	-0.551063751	0.637315	0.387438	-0.225847	-0.424242	0.567412	0.207507	-0.147974	0.30379	0.456559	0.402818825	0.630387639	0.290921546	0.088516013	0.328711545	-0.622395076	0.287935452	minus
AT3G23640	AT5G63840	311	-192.7240006	0.5	0.07314525	0.06857453	0	22.05916	0.32881	0.553056	0.805219	0.0238255	0.650212519	0.445141	-0.463575	0.47212	-0.224010863	0.383786719	0.399397	0.685813	0.83043	0.916338	0.469878	0.39042	0.592691	0.792189	0.042821443	-0.792168795	-0.0132973	0.388308	0.662652	0.595032	0.856012	0.596926	0.0445043	0.135823	0.452041	-0.356836573	-0.430305456	0.849093832	0.595331239	0.023764596	0.659434799	0.524216521	minus
AT3G23840	AT4G24510	216	-128.251618	1	0.01728023	0.06336233	0	22.05916	0.439626	0.352292	0.538562	0.027303	0.272148646	0.141346	0.196859	0.319782	0.734915482	0.316536969	0.755067	0.222345	0.764897	0.890828	0.702781	0.736704	0.192509	-0.391939	0.062149035	-0.133391562	0.365462	0.435083	0.304926	0.331692	-0.419816	0.524843	-0.548873	0.739563	0.734619	0.323529843	0.334173492	0.226171728	0.051667708	0.461044363	-0.338259131	0.233866675	minus
AT3G24220	AT4G32810	129	-67.46811488	1	0.01218451	0.1245674	0	22.05916	0.28301	0.356823	0.385346	0.72387	0.147901959	0.150709	0.497081	0.288592	-0.190531953	-0.30041043	0.419223	0.344663	0.0324338	0.0646775	-0.312096	0.232886	0.0141491	0.126631	0.166290539	0.344070413	0.3459	0.346771	0.717524	0.828557	-0.467525	0.280916	-0.427654	0.350861	0.753212	0.462933699	0.281251357	0.260449348	0.75044501	0.76958931	0.686224711	-0.001858694	minus
AT3G24320	AT4G02070	126	-64.69552616	0.308	0.1685761	0.1441448	0	22.05916	0.669742	0.501222	0.294071	0.595125	0.804731931	0.714093	0.577172	0.50044	0.598713392	0.41161389	0.656156	0.376634	-0.171547	-0.0203172	0.198632	0.0932095	0.760532	0.302908	0.18579575	-0.806840612	0.405172	0.441002	0.416017	-0.0693952	0.839114	0.447286	-0.100884	-0.033993	0.120459	0.531520155	0.402905471	0.79734094	0.278246352	0.682511315	0.772587479	0.60824094	minus
AT3G24650	AT3G26790	135	-71.38013788	0.333	0.7864735	0.0934911	20	1.37674	0.369535	0.895874	0.159608	0.877765	0.886068733	0.827907	0.258398	0.6723	0.422742272	0.257200778	-0.0205526	0.256187	-0.0702014	-0.16617	0.0502755	0.15608	0.888606	0.138163	0.276994373	0.691185705	0.369562	0.300255	0.916909	0.605901	0.0757072	0.821383	0.194139	-0.0583423	0.951001	0.425901939	0.693572043	0.377533451	0.354170773	0.655349064	0.076967938	0.60973436	minus
AT3G25070	AT5G40645	55	-17.03438638	1	0.965035	0.04688047	0	22.05916	0.00717985	-0.149805	0.537875	-0.187377	-0.383164166	-0.202253	0.00614393	0.00715962	0.062762533	-0.236544461	-0.137467	-0.0401836	0.239184	-0.435578	0.345975	0.0242943	-0.236647	0.0663632	0.005509023	0.303065718	0.759105	0.123042	0.198614	0.551933	-0.17469	-0.0109645	0.413975	0.0931683	0.105709	0.242792029	0.091404453	0.341616037	0.108073856	-0.048393351	0.134206286	-0.126210494	minus
AT3G25230	AT3G54010	210	-123.6464478	0.667	0.01083059	0.0127599	0	22.05916	0.141096	0.567094	0.0827847	0.382052	0.60123699	0.377311	0.601796	0.10059	0.73091663	0.621302536	-0.12744	-0.0447932	0.727965	0.411269	-0.168242	0.273245	0.203783	0.674062	-0.430762265	0.934501658	-0.936382	0.87626	0.0907394	0.43529	0.661583	0.123225	-0.163057	0.619968	0.393002	0.35694038	-0.001720944	-0.181984785	-0.270669386	0.030080715	-0.095299108	0.320571658	minus
AT3G26310	AT5G25900	178	-101.8245697	0.75	0.01453481	0.1366251	0	22.05916	-0.153901	-0.282829	-0.573262	-0.0571313	-0.336839921	-0.207265	0.0344648	-0.196466	-0.057711364	-0.455976295	0.195176	0.102849	-0.733718	-0.817261	0.535934	-0.455478	-0.248782	0.199774	0.42203226	-0.689840069	-0.773261	0.754164	-0.431064	0.348901	-0.570124	-0.208151	-0.711194	-0.230228	-0.273933	0.115263609	0.222751477	-0.289004719	-0.113797237	-0.51582819	0.197637437	-0.113272532	minus
AT3G26570	AT4G08620	33	-0.430782916	0	0.08672	0.01182	0	22.05916	-0.131721	-0.405048	-0.33911	-0.209752	-0.26061589	-0.22698	0.124769	-0.172078	-0.142768028	0.446290444	0.0395523	0.0569312	-0.698434	-0.639384	0.383052	-0.335554	-0.183133	0.0549879	-0.06478167	0.279848637	-0.195604	-0.776224	-0.198128	-0.643332	0.737894	-0.300045	0.334575	0.210045	-0.437249	0.193576249	0.363345449	0.783525877	0.217082788	0.000698016	-0.048864858	-0.150149056	minus
AT3G26810	AT3G62980	685	-1000	0.4	0.0324509	0.02586484	59	0.15102	0.239752	0.391644	0.639616	0.0934025	0.689302899	0.485061	-0.451199	0.448157	0.322740153	0.28397127	0.234559	0.0530493	0.696204	0.865482	-0.0259144	0.602145	0.540859	-0.491463	0.516659457	-0.812991285	-0.96333	0.402329	0.259104	-0.26403	0.903396	0.278423	-0.270099	0.182944	0.672764	0.256491122	0.509205021	0.030051791	0.185922208	-0.176166051	0.231495578	0.48533572	plus
AT3G27170	AT5G40890	1240	-1000	1	0.000608792	0.002915639	0	22.05916	0.322152	0.59398	0.389111	0.308898	0.651199108	0.0598424	0.774768	0.434571	-0.470995067	0.617026731	0.723891	0.0164701	-0.413871	0.388403	-0.956939	0.331797	0.260684	0.0410549	0.062923267	0.05125191	0.887424	0.69834	0.0932105	0.582503	0.600567	0.302783	0.0222923	0.184231	0.557498	0.383897721	0.295049753	0.905419188	0.65820842	0.878423215	0.445006777	0.253044904	minus
AT3G27300	AT5G40760	933	-1000	1	0.001936108	0.2978319	85	0.02175	0.606913	0.583273	0.197082	0.13492	0.048013189	0.364593	0.17966	0.570308	0.717211548	0.323496469	0.908223	0.130369	0.736076	0.802822	0.164249	0.271275	0.35369	0.66108	-0.043926757	-0.092512462	-0.24556	0.889644	0.418639	0.00448078	0.587928	0.42013	-0.490479	-0.392697	0.762221	0.262532925	-0.221140004	0.862222583	0.262267377	-0.150345257	0.862404279	0.470847248	plus
AT3G27920	AT5G40330	262	-161.1809565	1	0.05444221	0.2685858	0	22.05916	0.873041	0.346291	0.103565	0.594162	0.919753451	0.849455	0.410789	0.894232	0.099534942	0.149850583	0.725478	0.637415	0.31205	-0.264876	0.45992	0.0347908	0.816274	0.146186	0.137994288	0.1615456	0.467988	-0.186897	0.152389	0.358283	-0.349229	0.319336	-0.417534	-0.0414623	0.352477	0.236646743	0.409679164	-0.587002445	0.171860754	0.073096112	0.543457143	0.833219329	minus
AT3G42850	AT4G16130	1328	-1000	1	0.07481297	0.02971485	69	0.09135	-0.114635	0.677547	0.0367234	0.842916	0.341218724	0.274967	0.571921	0.387677	0.345212162	0.737625564	0.0584411	0.279971	-0.0183217	0.00573681	-0.446577	-0.159871	0.404636	0.444321	0.067206673	0.794236337	0.154966	-0.0743297	0.525558	0.58493	-0.391463	0.485269	0.0598503	-0.229863	0.847011	0.008282204	-0.374150014	-0.302806665	0.146846691	-0.020270263	0.242643558	0.311625541	minus
AT3G44260	AT5G22250	416	-267.0998708	1	0.007142857	0.04715547	80	0.08767	0.765727	0.553174	0.645021	0.752843	0.855074266	0.855087	0.910249	0.681801	0.692151852	0.964358758	0.690026	0.676066	0.883482	0.501178	0.35715	0.834878	0.670932	0.518403	0.72666698	0.773064326	0.995932	0.711347	0.650829	0.836193	-0.666783	0.539658	0.274989	0.31846	0.922744	0.677723191	0.662930375	0.662197172	0.820758157	0.731492734	0.529915279	0.804581243	plus
AT3G44530	AT5G64630	151	-82.19991617	0.714	0.7324675	0.04225299	0	22.05916	0.55092	0.516174	0.60693	0.684736	0.40670008	0.583227	-0.381633	0.442772	0.696811847	0.249940016	0.347152	0.549709	0.0684012	0.161728	-0.209349	-0.221699	0.415794	0.694309	0.374769123	0.604816968	-0.0642644	0.0935627	0.735079	0.554299	-0.922363	0.422068	0.302521	0.577194	0.24609	0.382625833	0.267463453	0.515850471	0.166227492	0.8048205	-0.048656777	0.613374041	minus
AT3G44880	AT4G25650	245	-148.0585931	1	0.001860465	0.1605902	0	22.05916	0.850205	0.742249	0.803135	0.589873	0.522209043	0.485166	0.757543	0.447022	0.681240063	0.499545786	0.798625	0.182799	0.899291	0.983327	0.526032	0.712174	0.519988	0.701088	-0.105735492	0.989527603	-0.948626	0.905314	0.462626	0.72999	0.924897	0.504993	-0.574197	-0.0439229	0.9371	0.074934605	-0.162165996	-0.320257408	-0.433075859	0.444586122	0.091982944	0.518345496	minus
AT3G45100	AT5G01220	57	-17.72753356	1	0.1159783	0.02032861	0	22.05916	-0.140508	-0.336275	-0.598303	0.103528	-0.448507843	-0.0502675	-0.102873	-0.118326	-0.221948406	-0.298590618	0.365145	0.304848	-0.559167	-0.634215	-0.314866	-0.535484	-0.409215	-0.476209	-0.011440346	0.561369021	0.96613	-0.119016	-0.4237	-0.193147	0.64493	-0.32847	-0.0933587	-0.353731	-0.377996	-0.315809695	-0.248237569	-0.20091364	-0.192548015	0.054212407	0.216649165	0.038421247	minus
AT3G45780	AT5G58140	992	-1000	0.909	0.0860891	0.03650882	0	22.05916	0.60037	0.779939	0.787778	0.683406	0.79301784	0.536911	0.546793	0.607369	0.520768536	0.462205321	0.185721	0.841486	0.910727	0.973095	-0.158472	0.72006	0.750447	-0.0354524	0.786184462	0.594881325	0.869597	0.958834	0.78803	0.927607	-0.675207	0.8364	0.557861	-0.737307	0.950589	0.058679771	-0.160033239	-0.216488091	0.255844275	0.270877038	-0.336660818	0.691864168	plus
AT3G47460	AT5G62410	1828	-1000	1	0.002151893	0.04798296	0	22.05916	0.584818	0.489351	0.164636	0.372807	0.945486734	0.617106	0.65884	0.643503	0.445800024	0.249000938	-0.443711	0.560957	0.675804	0.602627	-0.420021	0.352117	0.904685	0.727377	0.401062336	0.507846756	0.537216	-0.223532	0.378688	0.70997	0.335289	0.493687	0.36869	0.40381	0.317152	0.446983911	0.559622597	0.174330351	0.11594245	0.587276416	0.41528624	0.787805497	plus
AT3G48100	AT5G62920	279	-173.2047076	1	0.01706152	0.1651247	0	22.05916	0.345095	0.757102	0.321274	0.629779	0.762470803	0.644634	0.498923	0.613444	0.786667177	0.73189119	0.267735	0.85122	0.569444	0.754296	0.798652	0.771005	0.595492	-0.150901	0.378571154	-0.685372621	0.579341	0.736158	0.464479	0.649583	0.158628	0.597043	-0.0903075	0.548488	0.787671	0.394655023	0.529582931	-0.02417687	0.648946541	0.772753378	0.680875039	0.662102181	plus
AT3G48110	AT5G19350	33	0.182321557	0	0.87689	0.09457	0	22.05916	-0.191698	-0.0930486	-0.159275	0.0846961	-0.297812884	-0.0751243	-0.598995	-0.146214	0.558888166	-0.160047296	-0.27743	0.203857	0.0664251	-0.399909	0.18356	0.0792576	-0.075569	0.560971	-0.117427107	-0.902839669	-0.809593	0.0983334	-0.22809	-0.0640614	0.428752	0.00427661	-0.643769	0.0284349	-0.0958571	0.683396634	-0.033843005	0.86142373	0.211402707	0.404663787	0.863347366	0.163201945	minus
AT3G49950	AT4G37650	185	-106.6120615	1	0.2478092	0.09639082	0	22.05916	-0.211081	-0.154281	-0.145535	-0.0481473	0.248305217	0.0842179	0.0117158	-0.0392486	0.07688677	0.342568803	0.342399	0.183348	-0.465136	0.0846094	-0.291044	-0.152489	0.119732	-0.39676	-0.088296295	-0.060650867	-0.657923	-0.309224	-0.0675791	-0.0751545	0.340907	-0.200111	0.393811	-0.0192319	-0.462223	0.042299932	-0.374023777	-0.237664037	-0.029791842	0.136055209	-0.589540171	0.082495745	minus
AT3G50360	AT4G03560	41	-7.824046011	0.333	1.255959	0.007912862	0	22.05916	0.210957	-0.140104	-0.0391577	-0.271919	-0.427713149	-0.285484	-0.202917	0.0985997	-0.727645683	-0.145346381	-0.104507	-0.280637	0.404145	0.441063	-0.1439	-0.420921	-0.465104	-0.307647	-0.551879304	-0.585169795	0.207051	-0.266513	-0.316003	-0.188357	0.538802	-0.218181	0.852405	-0.335488	-0.40836	0.293536303	-0.015262175	-0.234031825	0.294953024	-0.004414456	0.009061058	0.18106051	minus
AT3G50500	AT5G66880	619	-407.5575615	1	0.002758621	0.02493848	82	0.01759	0.810098	0.0732568	0.345265	-0.119221	0.315411592	0.233924	0.509399	0.480205	-0.125035807	0.062909226	0.247184	0.236098	0.906149	0.851097	0.373325	0.516742	0.258007	0.279749	0.705849327	0.613174945	0.657812	0.245331	0.476875	0.318217	0.980854	0.332787	-0.185379	0.735087	0.13155	0.521056917	0.409590432	-0.420074604	-0.509360611	-0.002859937	0.436137819	0.388435332	plus
AT3G50660	AT5G05690	356	-224.9601919	1	0.090252	0.2605871	0	22.05916	0.0806342	0.0576091	-0.261215	0.487116	-0.053591808	0.213556	-0.213437	0.172921	0.866361773	0.441326947	0.204025	0.785472	-0.712536	-0.607385	-0.0993449	-0.318663	0.193955	0.786256	0.478014112	0.480159885	-0.280323	-0.637087	-0.117569	0.350993	-0.809749	-0.191745	-0.283204	0.574329	-0.358049	0.355472619	0.339606218	0.472541401	0.066240336	0.58378555	-0.383204241	0.260950354	minus
AT3G51240	AT4G10490	203	-119.7344248	1	0.02824859	0.09052073	0	22.05916	-0.0169893	-0.246863	0.0877529	-0.127298	0.123762313	0.0844681	-0.0274451	-0.138817	-0.367943894	0.176025541	-0.399621	-0.112868	-0.439228	-0.195374	0.124576	-0.186917	0.109245	-0.0434833	-0.036076611	0.63814007	0.622214	0.0577653	-0.209252	-0.358287	-0.644066	-0.131819	0.516889	-0.0753458	-0.4499	-0.409611433	-0.136182254	-0.15243883	-0.221028021	-0.564420089	-0.659477156	-0.003487778	minus
AT3G54920	AT5G04310	573	-377.6239553	0.75	0.03840451	0.1108482	0	22.05916	0.15073	-0.124889	0.129273	0.0380985	-0.296814441	-0.219753	-0.329197	0.0524297	0.053276198	-0.168005568	-0.0604523	-0.132217	-0.496276	-0.157247	0.276158	0.300339	-0.266108	-0.662486	-0.133394349	-0.393671429	0.75451	0.36925	0.115015	0.0178969	0.547029	-0.0415585	-0.243639	-0.213046	-0.593514	-0.118657188	-0.057585938	-0.61203322	-0.556044909	0.099728953	0.48651236	-0.079428747	minus
AT3G55120	AT5G66220	276	-170.3912969	1	0.09766454	0.667856	66	0.11877	0.0258584	-0.27202	-0.114495	-0.0060002	-0.028189889	-0.067317	0.0500187	-0.084172	-0.325713962	0.25574183	-0.173953	-0.115461	-0.287899	-0.22277	0.387303	0.015491	-0.113405	-0.0675997	0.021496602	0.722933523	0.695583	0.431034	-0.145071	0.0991714	0.699828	-0.161675	-0.503788	0.189785	-0.361919	-0.046953509	-0.25152742	0.398809129	-0.077209392	0.013297371	-0.135041307	0.028429341	minus
AT3G55270	AT4G30160	35	-1.966112856	0	0.60808	0.05473	0	22.05916	0.338197	0.167638	0.345307	0.154885	0.33771232	0.296226	0.215344	0.313733	-0.291913634	-0.347181867	0.0996438	0.406034	0.888812	0.835458	0.439531	0.658919	0.314675	0.291646	0.511856809	0.293580316	0.0661475	0.578465	0.629036	0.154121	-0.148871	0.3626	-0.11894	0.535364	0.617039	-0.175796754	0.140469016	-0.625955956	-0.032374783	-0.186563269	0.342991762	0.318464412	minus
AT3G57390	AT5G13790	164	-92.7965509	1	0.04562738	0.3570441	0	22.05916	0.322461	0.424975	0.477384	0.422931	0.051329114	0.0911921	0.143889	0.33814	0.079451087	0.317604759	0.121719	0.212424	0.537178	0.638021	-0.425827	0.12978	0.0903567	-0.299862	-0.180061345	0.595254462	0.346357	0.0677453	0.45839	0.478381	-0.390619	0.464984	-0.212692	0.168973	0.373388	0.660928614	-0.238170688	0.258868264	0.181057645	0.72176315	-0.008160624	0.074840017	plus
AT3G57890	AT4G39920	46	-9.903487553	0.5	0.4956522	0.1653641	0	22.05916	-0.162081	0.135438	-0.0446111	-0.135693	0.219880809	0.153143	0.240335	0.0211093	-0.275541971	-0.13955227	-0.185732	0.469105	-0.140894	0.0077738	-0.303498	-0.354154	-0.00872199	0.424186	0.042375178	0.103397252	-0.820974	0.0148555	0.09218	-0.33411	0.724962	-0.121258	0.226047	-0.00497174	0.313396	0.202212238	0.21107783	0.531214605	0.099909529	0.103614494	0.084158706	0.434723094	minus
AT3G49620	AT3G60740	33	0.09531018	0	1.09941	0.06439	0	22.05916	-0.175667	-0.147014	-0.0133613	-0.377382	-0.14173918	-0.136317	-0.296506	-0.178726	-0.124778791	-0.347941879	0.0393677	-0.432244	-0.339925	-0.347572	-0.235034	-0.438621	-0.19551	0.295332	-0.229051558	0.03965658	0.364922	-0.240755	-0.252563	0.00417878	-0.752596	-0.33763	-0.228557	-0.24776	-0.308204	-0.558086942	-0.302298611	-0.627633798	0.094858555	-0.488592163	-0.575306854	-0.12407785	minus
AT1G14660	AT4G01710	34	-3.611918413	0	1.35118	0.03644	0	22.05916	0.219355	0.416557	0.410958	0.309887	0.358517786	0.253742	0.293159	0.372297	-0.085240582	0.309268898	0.143242	0.138435	0.256245	0.44051	-0.168087	0.240764	0.234303	-0.25384	-0.000978015	-0.497551837	0.32723	-0.27103	0.217835	-0.419347	-0.492176	0.256768	-0.311795	0.455029	0.368458	0.027814149	-0.395585136	0.289691986	-0.104497924	0.465119737	0.686315899	0.384660388	minus
AT4G02440	AT5G15440	51	-13.81551056	0	0.1362916	0.4417421	0	22.05916	-0.00811971	0.194414	0.189455	0.0528891	0.311899973	0.415174	-0.0817102	0.285932	0.77434397	-0.112538763	0.26207	0.374628	0.269055	0.104437	0.623021	0.510355	0.425369	0.353931	0.100789256	-0.898541963	0.776628	-0.227456	-0.207538	-0.0760605	-0.531958	0.187925	0.682562	-0.335555	0.0828191	-0.016047868	-0.303825905	0.374142185	0.196791797	0.258265839	0.605753357	0.442091639	minus
AT3G05950	AT4G02980	28	0.955511445	0	0.11518	0.185	0	22.05916	0.13295	0.383585	0.160528	0.0269185	-0.420892136	0.095543	-0.00526361	0.16905	-0.273359528	0.005679102	-0.182518	0.691995	0.666336	0.435038	0.343091	0.108205	0.0225499	0.138319	0.014552216	0.427851212	-0.697324	-0.206614	0.0229784	-0.262401	-0.819843	0.13425	0.0379344	0.470566	0.642061	-0.328325074	-0.240811857	0.243794204	0.264304688	-0.022009766	-0.007460928	0.091531923	minus
AT4G03280	AT5G13430	56	-17.72753356	0.6	0.1709742	0.0154365	0	22.05916	-0.595017	-0.494809	-0.762533	-0.546894	-0.487889357	-0.402249	0.218703	-0.525745	-0.627617872	-0.579428334	0.166659	-0.33643	-0.947099	-0.945044	0.401169	-0.789789	-0.56589	-0.16154	-0.476272856	-0.50934021	0.817513	-0.670001	-0.634618	0.213127	-0.546186	-0.79608	0.527205	-0.201844	-0.900095	-0.388559573	-0.05824284	0.268076081	0.126620333	-0.16464875	0.007144353	-0.147054833	minus
AT4G04890	AT4G21750	1285	-1000	1	0.02521566	0.006691708	82	0.03709	0.884242	0.585589	0.790491	0.849514	0.935389901	0.872302	0.860026	0.79273	0.92855563	0.863857656	0.924663	0.942422	0.949457	0.955208	0.915463	0.931697	0.893419	0.751591	0.828099576	-0.002331039	0.962505	0.977413	0.88497	0.642196	-0.338428	0.798244	0.17533	0.401165	0.609805	0.265894218	0.583686266	-0.000884809	0.523104819	0.695807616	0.092912547	0.87761091	plus
AT4G04900	AT5G16490	56	-18.42068074	0.5	0.0192926	0.4664287	0	22.05916	-0.0043678	-0.0252179	0.31549	0.364898	-0.08896223	0.126364	0.0884371	0.040138	-0.114853543	0.143024756	-0.0710092	0.160759	0.0868768	-0.267117	-0.621866	0.130881	-0.0873182	-0.0324145	0.070514177	-0.20835486	0.801842	0.306366	0.304292	0.302566	0.738926	-0.0211259	0.795818	0.412101	0.111708	-0.065909819	-0.219394872	0.964578165	0.729017491	0.126809967	0.447206015	0.119817764	minus
AT4G08990	AT5G49160	2030	-1000	1	0.0144357	0.04946219	80	0.0624	-0.0347804	-0.131287	-0.0380209	0.428338	-0.0890869	-0.209694	-0.296006	-0.0127606	-0.518194143	0.582737846	0.268459	0.238349	-0.0492757	-0.195618	0.458787	0.122192	-0.251249	0.253263	-0.124217338	-0.486905772	-0.354562	0.247761	-0.468108	0.191841	-0.464328	-0.146693	-0.745834	0.295189	-0.746434	-0.020832243	-0.213483178	0.372743937	-0.13513562	0.177513165	-0.420257749	0.173772752	minus
AT4G09020	AT5G04360	112	-55.48518578	0.667	0.2145908	0.06317398	0	22.05916	0.58139	0.575889	0.52353	0.57875	0.151790349	0.363697	0.743287	0.496022	0.554142962	-0.343433367	0.249684	0.905494	0.603759	0.137486	0.313101	0.806547	0.563508	0.563673	0.642475734	0.953697693	0.384193	0.936799	0.676691	0.915176	-0.857492	0.576429	0.430158	0.591378	0.292161	0.1705929	0.241061496	0.431699557	0.168681292	0.161416224	-0.314964863	0.538905308	plus
AT4G09320	AT5G63310	192	-113.0498131	1	0.3084577	0.09316142	0	22.05916	0.343465	0.376676	-0.160015	0.181307	0.46822624	0.490037	0.304921	0.330707	-0.197559416	3.65E-05	0.812535	-0.108568	0.463988	0.508797	0.0316575	0.529289	0.415233	0.348181	0.347803062	-0.146325425	0.687253	0.171843	0.162382	-0.37025	0.909275	0.166534	-0.288763	0.318264	0.320045	0.411907539	0.500382432	0.295363767	0.280702416	0.494145052	0.344906162	0.40518472	minus
AT4G11260	AT4G23570	496	-322.361913	1	0.02253521	0.02111577	81	0.0045	-0.0282784	0.322702	0.0179562	0.146794	0.551555691	0.282148	0.834427	0.0954978	-0.015354847	0.370212396	-0.215738	0.12809	-0.837395	-0.330942	0.288041	-0.237863	0.0246117	-0.00160059	0.060490418	0.538014732	0.900263	-0.217312	-0.120323	0.558735	0.512428	0.013879	-0.454268	0.0287628	-0.00818057	-0.113360423	0.119777243	-0.539227361	0.252894313	0.074260524	0.068665383	0.320472318	minus
AT4G12300	AT5G07990	331	-207.5893333	1	0.03245791	0.1942443	0	22.05916	0.178375	-0.245434	0.310181	0.21024	-0.282604919	-0.281324	-0.201359	-0.056856	-0.499455118	0.188928124	0.539361	0.161062	4.09E-05	-0.409495	0.308977	0.204662	-0.324786	-0.0598855	0.259505556	-0.669381363	0.928108	0.728458	0.133089	0.0444415	0.688947	-0.046199	0.10308	0.146454	-0.278112	0.482649607	-0.191732062	-0.32381755	0.084366116	-0.002168896	-0.320364442	-0.103552119	minus
AT4G12420	AT4G25240	750	-1000	1	0.003395586	0.2452495	63	0.13658	0.353577	-0.0313475	-0.187233	-0.0230179	0.302477527	0.323883	-0.00242562	0.0972396	0.475414535	-0.019081833	0.862933	0.217802	-0.471495	0.251997	-0.445337	-0.107519	0.2423	0.592133	-0.144914135	-0.573747236	0.365689	0.285626	0.00817384	0.630825	0.618769	0.00106572	0.657791	-0.228974	0.120576	0.242557286	-0.030076004	-0.408384861	0.503150567	0.298724268	-0.008321771	0.30506174	minus
AT4G13260	AT5G25620	480	-313.1515726	0.833	0.004796163	0.05778294	61	0.15692	-0.0958	0.310736	-0.348694	0.226301	0.146023046	0.112011	0.339737	0.0685007	-0.263104163	-0.045759233	0.140823	0.387505	-0.822227	-0.787462	0.296311	-0.265779	-0.166072	-0.11596	0.02299919	-0.690960477	-0.00657638	-0.336231	0.142683	0.318025	0.538234	-0.306789	-0.516758	0.552667	-0.518859	0.41980809	-0.096401537	0.561711022	0.538236074	0.676387307	0.541533251	0.230884563	minus
AT4G13770	AT4G31500	600	-396.044636	0.75	0.01053737	0.01647052	0	22.05916	0.495511	0.30356	0.0707523	-0.0945575	0.495714178	0.262623	0.696349	0.424142	0.686322522	0.015690975	0.555584	-0.45456	-0.510527	-0.63477	0.464386	-0.0387323	0.158992	0.485689	-0.425030255	-0.236421079	0.609072	-0.322314	0.0279896	0.474831	-0.0303172	-0.185371	0.166504	0.129621	0.134092	0.188098471	0.739538078	0.384855966	0.155711838	0.14778106	-0.206244011	0.329835248	minus
AT4G08470	AT4G14110	32	-1.203972804	0	0.93755	0.12795	0	22.05916	-0.142943	-0.314638	0.112825	-0.153312	-0.344671454	-0.194006	0.479086	-0.15841	-0.284665998	-0.142750537	0.37154	-0.159888	-0.0915881	0.134484	-0.119282	-0.268529	-0.26404	0.414093	0.291118725	-0.897176018	0.741291	-0.529822	-0.136948	0.347074	-0.0948572	-0.171357	-0.250183	0.691696	-0.511643	-0.309042495	-0.304770645	0.247265939	-0.332756155	-0.179196699	-0.142196886	-0.066820492	minus
AT4G15440	AT5G42650	284	-175.6896142	0.5	0.3080494	0.4782684	0	22.05916	0.263242	0.710211	0.399118	0.400828	-0.298602688	0.012458	0.27061	0.454888	0.025677568	0.846470188	0.747383	0.125089	0.757302	0.688729	0.329518	0.489622	0.0164425	0.838046	0.328193286	0.488650985	0.778907	0.614087	0.38143	0.314876	0.081485	0.532157	-0.416533	0.481603	0.753851	0.18621251	-0.290586544	-0.114876721	0.407971921	0.077812872	0.461230541	0.18015515	minus
AT4G17750	AT5G16820	304	-188.9173381	0.857	0.03967571	0.07895772	0	22.05916	-0.254006	0.575744	-0.00775426	0.0845061	0.410423499	0.402462	0.189525	0.139365	0.64703479	0.743152689	0.161018	0.481374	0.372709	0.51688	0.262883	0.246165	0.22334	-0.00933714	-0.182554365	0.016806321	0.357669	0.442442	-0.16788	0.351853	0.134238	0.48382	0.267274	0.393977	0.808298	0.119787155	-0.252152299	0.447290717	-0.193414329	0.415729829	0.426364044	0.501946803	plus
AT4G18470	AT4G38070	36	-3.270169119	0	1.12795	0.14164	0	22.05916	0.388116	0.0808478	-0.086816	0.363893	-0.352932957	0.295713	-0.0191302	0.48922	0.450579304	0.105763172	-0.0387726	0.444908	-0.386011	-0.331644	0.164255	0.229065	-0.107752	0.555122	0.250212023	0.218333737	0.540914	-0.0167359	0.595033	0.619662	0.333534	0.0647524	0.707299	0.352204	0.18719	0.114525859	0.044564625	0.101768183	0.000830972	0.245046176	0.317807436	0.412687102	minus
AT4G20900	AT5G44330	348	-219.6618746	0	0.0412595	0.3107743	64	0.16793	0.418204	0.519506	0.305962	0.562878	0.393871065	0.296283	0.371558	0.612641	0.647377903	0.20761159	0.320195	0.434824	0.358718	0.602412	0.135852	0.501961	0.234963	0.489941	0.124877457	-0.254525059	-0.624319	0.590419	0.393258	0.229314	0.0526605	0.504833	-0.472893	0.160077	0.786631	0.351479627	0.383089171	-0.383725154	0.443526423	0.719651708	0.478739291	0.265607808	minus
AT4G22260	AT5G64210	72	-28.14184674	1	0.005665722	0.5388554	0	22.05916	-0.187402	0.511723	-0.335145	-0.183231	-0.11129411	-0.106896	0.213531	0.232534	0.554074515	0.443152012	-0.260995	-0.148032	-0.162776	-0.410697	-0.181197	-0.419397	-0.217408	-0.266384	-0.111019385	0.479553484	-0.158535	-0.430189	-0.214889	0.0355212	-0.604425	0.152213	-0.527148	-0.630845	0.848185	-0.239216284	-0.016126696	0.169355037	-0.125176755	0.242179705	0.008694541	0.101709144	minus
AT4G24120	AT5G24380	838	-1000	1	0.0197119	0.08058912	64	0.11882	-0.104569	-0.285184	0.165026	0.0960005	0.005869711	-0.0941491	-0.374178	-0.027445	0.341630002	0.210256092	-0.425491	-0.285639	0.30384	-0.0491235	0.423522	0.541286	-0.129785	-0.314881	-0.083192922	-0.277382418	0.434335	-0.00728924	0.168727	-0.544353	-0.422051	0.0138779	-0.117632	0.636004	0.578233	0.255093461	-0.000294671	0.016124209	0.124939137	0.634116061	0.026617038	-0.041013428	plus
AT4G24190	AT5G52640	640	-1000	1	0.1542484	0.000836356	58	0.22176	0.205806	-0.178124	0.545368	0.152647	-0.394523462	0.11802	0.0208487	0.148283	-0.005518608	-0.402919213	0.646645	0.382746	0.0851979	0.492131	0.770548	-0.262589	0.223599	0.0339206	0.502021126	0.710422072	-0.969656	0.26103	0.306707	0.0717528	0.723296	0.218256	-0.620753	0.13341	-0.623857	-0.533338337	-0.538453973	-0.098983535	-0.654396768	-0.328795531	0.396535744	0.117336166	minus
AT4G24210	AT5G48170	75	-32.2361913	0.5	0.03870968	0.009568345	0	22.05916	0.472502	0.47125	0.556032	-0.263741	0.676099833	0.29206	-0.132796	0.261678	-0.256763417	-0.054403969	0.344445	0.34999	0.734324	0.773457	-0.0256636	0.145053	0.585388	0.491833	-0.241016389	0.205320236	0.441932	0.140837	0.341337	0.716293	-0.279407	0.465517	0.216668	0.218278	0.415545	0.007814926	-0.25747069	-0.186005116	0.059102436	-0.374368691	-0.231063308	0.409788377	minus
AT4G24400	AT5G35410	575	-377.6239553	1	0.004078077	0.06134726	0	22.05916	0.710193	0.50118	0.816912	0.384002	-0.055094518	0.0707083	0.037389	0.690981	0.160586106	0.188086842	0.268346	0.168116	0.876461	0.812383	-0.474263	0.821725	0.163468	-0.199995	0.402317378	-0.410523828	0.858541	0.688877	0.569656	0.308072	0.538257	0.667571	0.590113	0.090337	0.487851	0.364806427	-0.515296582	0.711544898	0.33506748	0.449820993	0.686932775	0.300688374	minus
AT4G24620	AT5G42740	162	-90.71710936	0.5	0.09021276	0.203822	0	22.05916	0.325575	-0.134534	0.21005	0.310104	0.263174398	0.453427	0.825701	0.241354	0.737067907	0.614548329	0.612661	0.571691	-0.174178	-0.555058	0.105344	-0.191038	0.151744	0.569928	0.191037117	-0.848527227	0.967422	0.333123	0.148951	0.205499	0.891806	0.227652	0.27588	0.2517	-0.351563	0.57031393	0.338006244	0.181768055	0.328837592	0.338084455	0.389471365	0.569628812	minus
AT4G25700	AT5G52570	430	-278.6127963	1	0.01715024	0.07035781	0	22.05916	0.768076	0.837772	0.770475	0.530359	0.204806289	0.44772	0.609393	0.798087	0.767109454	0.146419435	0.980128	0.391998	0.808737	0.973986	0.914129	0.724362	0.432543	0.235827	0.272021061	0.917298623	-0.487245	0.958578	0.799627	0.269142	-0.345813	0.774518	-0.842857	0.414211	0.816844	0.310829171	0.050326388	0.552360474	0.410699407	0.340584212	-0.416007268	0.543870839	plus
AT4G25990	AT5G57180	312	-195.0265857	0	0.03592815	0.2993237	71	0.14066	0.584136	0.0221044	0.542279	0.477012	0.666177941	0.391862	-0.0206615	0.509793	0.163810677	0.633317521	0.69679	0.607593	0.824997	0.917156	-0.080302	0.459689	0.586231	0.552101	0.13215108	-0.509478399	0.197487	0.932645	0.637508	0.018433	-0.0705846	0.487969	-0.434936	0.227935	-0.0683802	0.232707002	0.141256843	0.148284411	-0.047592488	0.356434538	-0.324495171	0.473550299	minus
AT4G26070	AT4G29810	419	-271.705041	1	0.01614699	0.1782046	0	22.05916	0.518718	0.845565	0.791263	0.842729	0.851788744	0.789182	0.835591	0.64692	0.513267167	0.648917375	0.785268	0.487806	0.476584	0.913381	0.867372	0.58821	0.790555	0.258265	0.7420086	0.082344956	-0.689369	0.940609	0.627658	0.052447	0.919531	0.785838	0.333974	0.712407	0.639572	0.226730419	0.060367106	0.403813278	0.468915663	0.59967644	0.596743295	0.771616368	plus
AT4G26430	AT5G56280	547	-359.2032745	1	0	0.01352964	85	0.03487	0.36389	0.148642	0.546989	0.740699	0.854637161	0.562131	0.587166	0.331323	0.246648772	0.529744702	0.554899	0.68368	0.682231	0.593862	-0.273412	0.213619	0.67472	-0.0604329	0.254624443	0.564604973	-0.219123	0.288869	0.308379	-0.425259	0.818369	0.341036	-0.451456	0.125594	-0.169598	0.643859684	0.129529389	0.912979396	0.550211263	0.620404488	0.79241945	0.590537053	minus
AT4G26850	AT5G55120	647	-1000	0	0.02514286	0.06372666	72	0.08085	0.463838	0.486763	0.633578	0.0903304	-0.489161474	-0.0375315	0.791972	0.443873	0.04349249	0.203531219	0.803074	-0.325398	0.559404	0.364084	0.724617	0.318676	0.00398079	-0.307709	-0.232287745	-0.77809589	-0.0477229	0.685025	0.443068	-0.267	-0.796154	0.213015	-0.105366	0.875239	0.44019	0.565901792	0.341357493	-0.368190328	0.244636453	0.485624689	0.51650242	0.243814515	minus
AT4G27760	AT5G53090	541	-354.5981043	1	0.02702703	0.388168	78	0.10122	0.285575	0.166368	0.0269513	-0.135799	0.334962501	-0.0624808	0.188042	0.288211	0.67912342	-0.218231937	-0.401267	0.549099	0.636384	0.446425	-0.0935508	0.108627	0.186707	0.47642	0.219959986	0.645285684	0.75403	0.155613	-0.206322	0.323002	-0.780731	0.289816	0.640592	0.506826	0.347922	0.231990744	0.512396513	0.709780607	0.25728123	0.207731548	0.362758961	0.431420126	minus
AT4G30330	AT5G48870	47	-13.12236338	1	0	0.8801063	0	22.05916	0.603495	0.736828	0.447427	0.705356	0.851430976	0.798778	-0.442908	0.719422	0.875331226	0.822862142	0.751747	0.716532	0.869573	0.681923	-0.127362	0.80466	0.821395	0.766416	0.397583329	0.317992135	0.0717981	0.479726	0.690454	-0.206058	0.924895	0.728885	0.616645	0.333859	0.787518	0.750541916	0.102857616	0.906155699	0.749638635	0.628858122	0.455793146	0.797966599	minus
AT4G31820	AT4G37590	446	-287.8231366	0.667	0.01561145	0.09488212	49	0.27897	-0.320047	-0.0745344	-0.32098	-0.264524	0.315211539	-0.068156	0.230496	-0.173739	0.142932196	-0.264915118	-0.161357	-0.0302219	-0.484942	-0.0494092	0.399459	-0.0806077	-0.145279	0.751614	0.185257761	0.530178285	0.466302	-0.122641	-0.161672	0.188791	-0.15812	-0.281681	0.0328484	-0.303014	0.47668	-0.159920458	0.528741415	-0.675101451	0.107989868	0.04007458	-0.397581367	0.056592313	plus
AT4G31820	AT5G67440	456	-294.7308919	0.667	0.01388889	0.4123665	0	22.05916	-0.123394	-0.59325	-0.233065	-0.0715367	0.351871978	0.0183637	0.583644	-0.271161	-0.595754734	-0.182684192	0.192089	0.00659387	-0.453884	0.155729	0.0644752	-0.328017	-0.0302475	0.496625	0.155468996	0.520990782	0.715372	0.634594	-0.153662	0.365871	0.396123	-0.373787	-0.0591489	0.28571	0.195308	0.377411004	0.54347547	-0.749034435	-0.061953273	0.703306475	-0.619103538	0.117922324	plus
AT1G27210	AT4G33150	38	-3.540459449	0	0.53737	0.37589	0	22.05916	-0.370329	0.0631418	0.339582	-0.240964	-0.503602613	-0.188524	-0.247312	-0.271476	-0.02333316	-0.049061137	-0.424812	-0.386094	0.303915	0.717067	0.585125	-0.548324	-0.272186	0.303849	-0.259123603	-0.933622498	0.00879787	0.534689	-0.305236	0.553182	-0.691698	-0.22418	-0.696767	0.174395	-0.0408802	0.065664525	0.177076905	0.35875478	-0.270017805	0.242306234	0.029624524	-0.09036887	minus
AT4G33950	AT5G66880	565	-370.7162	1	0.002758621	0.02303215	73	0.07359	0.189482	-0.650623	0.0338149	0.139768	0.058217649	0.146407	0.412103	0.278267	-0.186788178	-0.324008546	0.638924	0.27318	0.0198578	-0.00600782	-0.393564	0.440428	0.264704	0.737752	0.459557393	0.89407337	-0.903082	-0.2228	0.132417	0.350413	-0.758935	0.146776	0.253417	-0.31208	-0.489945	0.365002925	0.147623835	-0.461981608	-0.156178654	0.217212385	0.286131302	0.262393466	minus
AT4G34490	AT5G64220	31	0.336472237	0	0.78825	0.0365	0	22.05916	0.366525	0.0343684	-0.0331298	0.0493053	-0.149183482	0.245074	-0.0352613	0.344079	-0.252907686	-0.07314468	-0.174809	0.269403	0.322547	0.26007	-0.559496	0.28584	0.0357393	-0.211373	0.234828721	0.51200495	-0.812681	0.464768	0.137096	0.242861	0.940035	0.20721	0.118429	0.247328	0.300732	0.1741571	0.619960556	0.150246327	0.148195537	0.177041231	0.449821013	0.321960395	minus
AT4G34620	AT5G56940	143	-79.89733107	1	0.176	0.03223537	59	0.16611	-0.539457	-0.591411	-0.675872	-0.370203	-0.264617261	-0.152561	-0.426917	-0.449794	-0.687046479	-0.177093987	0.469808	0.254275	-0.953215	-0.9322	-0.338725	-0.575723	-0.39141	-0.123111	-0.334625997	-0.45074734	-0.350302	-0.401784	-0.579073	0.850626	0.0600479	-0.663093	0.234631	0.206659	-0.675542	0.324398482	0.378732796	-0.065249206	0.236279789	-0.264702703	0.225054319	-0.050109066	minus
AT4G34850	AT5G13930	280	-172.693882	0.75	0.007604563	0.03738761	0	22.05916	-0.0128692	-0.13884	-0.0926555	-0.0737247	0.175792101	0.143592	0.199133	-0.0882925	-0.059275258	0.33385548	0.356642	-0.0672992	-0.0411015	-0.167318	-0.0429445	-0.0967949	0.144518	-0.100346	-0.101828489	0.013120631	0.672846	0.42633	-0.139798	-0.0191942	-0.49953	-0.0742588	-0.491048	0.522556	-0.338275	-0.089457826	-0.402059271	0.140884061	-0.332131835	0.186456972	-0.266833097	0.110363307	minus
AT4G34990	AT4G38620	288	-178.9084901	1	0.01110215	0.002571838	0	22.05916	0.282524	0.683081	0.377935	-0.0544493	0.517196501	0.159964	-0.12546	0.204345	-0.278239109	-0.083451989	0.0207691	0.526722	0.567651	0.949439	0.219172	0.534383	0.243449	-0.237438	0.48932255	0.294779551	-0.629298	0.800919	0.474903	0.350351	-0.139975	0.391174	0.158126	0.42835	0.329372	0.450984046	0.499156664	0.712062914	0.471874754	0.74099829	0.575787853	0.267876207	minus
AT4G35420	AT5G42800	242	-146.6722988	0	0.1577465	0.1503427	0	22.05916	-0.0921564	-0.277138	-0.592042	0.0650251	-0.096810287	-0.050598	-0.18532	-0.190392	-0.41358775	-0.212757919	-0.672347	0.467153	0.222211	0.193184	0.382387	0.0255094	-0.0445122	0.0334426	0.089330316	0.599772411	-0.274066	-0.628911	-0.154393	-0.155045	0.0847798	-0.13195	0.452302	-0.68372	0.300317	-0.078769266	-0.046964799	0.201814587	0.543019304	0.113542029	0.154558893	-0.022932269	minus
AT4G36220	AT5G04330	619	-407.5575615	1	0.01311717	0.0596981	0	22.05916	0.00336683	-0.0227093	-0.020589	0.309078	0.311548136	0.00459037	0.00656906	0.036781	0.097137933	-0.105612611	-0.173105	0.369934	-0.220516	0.0845085	-0.0451097	0.119288	0.0445865	0.261147	0.037913883	0.698509403	-0.79862	0.00476432	0.0233367	0.0883135	-0.340898	0.239609	0.268678	0.168973	0.534183	0.370863833	-0.498152297	-0.009152911	0.228198797	0.202362677	-0.090660781	0.072599089	minus
AT4G36930	AT5G67110	113	-56.87148014	0.75	0.548359	0.3500851	0	22.05916	0.632613	0.633499	0.637814	0.707122	0.591079084	0.373551	0.94697	0.664002	-0.530552788	0.513645158	-0.105253	0.561697	0.742066	0.62124	0.0595592	0.343082	0.579	0.639551	0.319963483	-0.207808173	-0.450496	0.195636	0.748502	0.750452	0.915013	0.658604	0.56632	-0.0783331	0.894324	0.189433378	0.072354388	0.35380113	0.679325321	0.009884136	0.037013582	0.379768647	minus
AT4G13010	AT4G37000	31	-0.186329578	0	0.05683	0.46252	0	22.05916	0.473534	0.269063	0.500219	0.560243	0.194126945	0.302335	-0.458938	0.477615	0.54367413	-0.160976778	0.876169	0.497462	0.609387	0.759907	-0.105017	0.75277	0.413599	-0.137848	0.640894323	0.83276848	0.58726	0.890849	0.617777	0.48194	-0.556961	0.546116	0.291748	-0.149263	0.561314	0.374663048	-0.25721659	0.195702132	-0.051463199	0.088346827	0.012501287	0.500918966	minus
AT4G37590	AT5G67440	567	-373.0187851	1	0.001722653	0.3206205	64	0.17418	0.627118	0.471073	0.784793	0.421279	0.573303025	0.489916	0.0668651	0.613776	0.063809109	0.581861562	0.725778	0.318559	0.727392	0.582587	-0.329054	0.713722	0.666815	0.320174	0.608878503	0.949122473	-0.136721	0.043256	0.560462	0.0652677	-0.276734	0.639674	0.587768	-0.656681	0.570204	0.049962845	0.355379914	0.47344038	0.540262591	0.149845464	0.513798585	0.602758636	plus
AT4G38240	AT5G63080	29	1.85629799	0	0.05142	0.55221	0	22.05916	0.448785	0.663763	0.357156	0.147169	0.170119762	0.307078	0.37675	0.372839	0.061051709	-0.146770438	0.495758	0.527715	0.867934	0.893129	0.241468	0.127719	0.318446	-0.0124927	0.114714906	0.407192036	0.923981	0.628545	0.0874799	0.475968	0.0647981	0.533495	0.642264	0.00700607	0.826653	-0.429208642	-0.299424691	0.151353825	0.037320082	-0.245250924	-0.234743191	0.525706248	minus
AT5G01810	AT5G07070	498	-324.6644981	0.875	0.07898799	0.08351361	0	22.05916	0.210695	-0.160839	0.33235	-0.157835	0.08760734	0.00136349	0.491536	0.000557999	-0.517594283	0.141236411	0.419864	0.0401642	0.160028	0.252165	-0.245327	-0.0677131	0.0378585	0.150061	0.371217344	-0.956932203	0.123129	0.583507	-0.176238	-0.308943	0.0820105	-0.152131	-0.487376	-0.233657	-0.459958	0.321534262	0.022913329	0.444770162	0.020711053	0.450115513	0.44958953	0.126878147	minus
AT1G21610	AT5G02310	35	-1.021651248	0	0.98338	0.36407	0	22.05916	0.496371	0.731838	0.299175	0.315984	0.252808236	0.444898	0.297618	0.328183	0.4028091	0.3372723	0.470546	0.720873	0.432847	0.640823	0.0993654	0.260319	0.473343	0.788483	0.614569603	0.427363944	-0.758706	0.674392	0.598691	0.650208	0.107154	0.536689	0.0223439	0.397768	0.841364	0.031095038	0.067246513	0.208068664	0.338190869	0.260311365	0.225368792	0.617845458	minus
AT5G02810	AT5G24470	157	-86.39962125	1	0.06249959	0.1661894	0	22.05916	0.372069	0.428279	0.106049	0.438576	0.222122496	0.282341	0.222631	0.297829	-0.161205998	-0.103089952	0.769947	0.65651	0.468853	0.0206463	-0.176079	0.0693971	0.330158	0.447019	0.674339648	0.447025051	0.779979	0.668385	0.2224	-0.110119	0.910477	0.292665	0.166167	0.652371	0.468208	0.374724371	-0.094852349	-0.019520451	0.259239144	0.102587896	0.107940116	0.420510885	plus
AT5G05980	AT5G41480	117	-59.17406524	0.25	0.07434271	0.1000562	0	22.05916	-0.400897	0.0238823	-0.463025	0.207116	0.257875245	0.202996	0.253404	-0.272514	-0.088342398	0.013232652	0.603973	0.591655	-0.142706	0.310105	0.473273	-0.338877	-0.0673032	0.15779	0.411139104	0.223859544	0.877983	0.338316	-0.216445	0.0110165	0.0921539	-0.122835	-0.641762	-0.155399	0.261367	-0.200915457	-0.337188646	0.112324257	0.052612645	0.312634292	0.370881153	0.322638808	minus
AT5G07180	AT5G62230	1534	-1000	0.917	0.03546337	0.0782093	0	22.05916	0.144007	0.362523	0.21205	0.0221744	0.747341021	0.586351	0.199479	0.332362	-0.055589599	-0.189222739	0.102394	-0.146271	0.715519	0.841182	-0.216853	0.6955	0.688038	-0.421785	0.020880055	0.255156565	-0.56205	0.317691	0.0957498	0.366833	-0.461144	0.395198	-0.666158	0.350286	0.590159	0.459588057	0.603621473	0.379705436	0.256967224	0.587890095	0.300945832	0.531675368	plus
AT5G07880	AT5G61210	285	-177.2990522	0.5	0.1723921	0.02932827	0	22.05916	0.0736695	-0.307477	-0.231275	-0.142807	0.128055532	-0.120741	0.23774	-0.158426	0.162106589	-0.040029405	0.206423	-0.132246	0.094503	-0.132257	0.0749518	-0.0212862	0.0401299	0.639903	-0.258868528	0.074342829	-0.357975	-0.319416	-0.195621	0.0549451	0.494011	0.0299293	0.111269	-0.669921	-0.429942	-0.123892678	0.167925293	-0.438266712	-0.137880812	-0.053825426	-0.392919581	0.010217319	minus
AT5G09360	AT5G48100	553	-363.8084447	0.667	0.007042253	0.2806587	55	0.2217	-0.0114603	-0.0608709	0.181186	0.30536	0.277875593	0.0628264	-0.259223	-0.0476651	-0.4023969	-0.042487002	0.292978	0.349354	0.203676	0.358072	-0.030736	0.132864	0.174376	-0.0249813	-0.119978244	-0.353487605	0.0598279	0.377745	0.258783	0.402051	-0.307836	-0.00836961	-0.182985	-0.156781	-0.272027	0.106068564	0.056428416	-0.483569136	0.144885399	0.258785483	-0.275053074	0.063852917	minus
AT5G09740	AT5G64610	814	-1000	1	0	0.02131361	84	0.04191	0.179466	-0.16358	0.823348	0.535363	0.513534497	0.488476	0.586908	0.229077	-0.384798442	0.409364457	0.077428	0.765344	0.291961	0.506047	0.367172	0.386715	0.549576	-0.246241	0.490113519	0.673699751	-0.448295	0.482398	0.315034	0.669096	0.0203157	0.401891	0.036443	0.371175	-0.653443	0.377071232	0.090135659	0.579569582	0.596260242	0.611614007	-0.586026919	0.636047621	plus
AT5G10510	AT5G17430	324	-202.8506317	0.8	0.02610966	0.05865405	28	0.36877	0.929825	0.526232	0.928502	0.861303	0.836795605	0.484524	0.350226	0.529813	0.053337873	0.5638927	0.299879	0.747396	0.961215	0.987875	0.489673	0.737912	0.73972	0.288277	0.117150002	0.897802811	0.260068	0.797645	0.761014	0.467087	0.535713	0.694407	0.773281	0.132913	0.332088	0.502041251	0.711724261	0.880474569	0.354384233	0.485482845	0.869859914	0.515067806	plus
AT5G11590	AT5G25810	234	-141.6616635	1	0.07894737	0.009734671	63	0.16047	-0.22949	-0.0612129	-0.238407	0.8932	0.043446455	0.389537	0.329915	0.141289	0.789333513	0.243973576	0.327013	0.158765	-0.386379	-0.510642	0.370432	-0.301868	0.21913	0.242302	-0.052238203	-0.03536223	-0.010409	-0.459829	0.793096	0.343279	0.204207	-0.260517	0.86904	0.295534	-0.407059	0.121449587	0.218482938	0.260198306	0.475694628	0.574234424	0.48843728	0.157230489	minus
AT5G12350	AT5G63860	189	-108.4446429	0.5	0.8271276	0.4880764	0	22.05916	-0.121479	-0.151167	-0.620506	-0.0127232	0.377566886	0.0680202	0.124753	-0.0330328	0.33931635	0.555417092	-0.0744501	0.0431392	0.111106	-0.0866003	0.159296	-0.112188	-0.218079	-0.387042	-0.202546148	0.973923857	-0.936234	0.409334	-0.0330191	-0.388255	0.562567	-0.223748	-0.680331	-0.195817	-0.226158	0.128321047	0.233097542	0.49455342	-0.081889706	-0.173353486	0.258773253	0.217504127	minus
AT5G15410	AT5G54250	552	-361.5058596	0.667	0.03870462	0.2220318	0	22.05916	0.711216	0.520074	0.61077	0.481738	0.591564378	0.277656	0.037563	0.625603	0.960944292	0.579566411	0.284808	0.551015	0.576301	0.864021	0.719459	0.842009	0.428551	0.527519	-0.366631626	-0.135717974	-0.96826	0.909735	0.708891	0.780099	0.270297	0.655211	0.456622	-0.512261	0.788436	0.122227263	-0.07581845	-0.107753668	0.29492657	0.521650167	-0.127559771	0.50042016	minus
AT2G16980	AT5G17520	32	-0.634878272	0	0.0202	0.20302	0	22.05916	-0.650012	-0.350078	-0.72237	0.00873031	-0.332051335	-0.335707	-0.0704858	-0.332669	-0.313061132	0.334520626	0.510291	0.0871753	-0.760515	-0.69435	0.14442	-0.592622	-0.543214	-0.213936	0.364476772	-0.223144546	-0.137255	-0.879591	-0.510444	-0.320315	0.365241	-0.464509	0.0404098	-0.0577537	-0.663248	-0.486086167	-0.312505466	-0.546431134	-0.494757663	-0.689821793	-0.537954073	-0.19911229	minus
AT5G19180	AT5G45900	48	-11.51292547	0.2	0.4215091	0.1302864	0	22.05916	-0.363383	-0.0893596	0.153445	-0.12949	-0.211476785	-0.0782663	-0.395072	0.15842	-0.383960253	0.2202698	0.152603	0.168981	0.0295192	0.296728	-0.334306	-0.0231393	-0.0274401	0.140607	0.271187228	-0.476834383	0.626053	0.689619	-0.0162183	0.335686	-0.724865	-0.0335591	-0.397455	-0.0925548	0.459363	-0.300053374	-0.01921441	-0.389455973	-0.30499632	0.142168319	0.164473611	0.29241175	minus
AT5G22750	AT5G43530	958	-1000	0.857	0.2149047	0.3317349	52	0.20821	-0.0926936	-0.119855	0.268823	0.563195	0.515067692	0.242393	-0.160056	-0.0236427	0.109296029	0.170006521	0.094467	-0.261334	0.132413	0.421773	0.359216	0.274978	0.495093	-0.426755	0.020341306	0.674797184	0.785031	0.134002	0.579605	0.197185	0.0890036	-0.130371	-0.00936754	0.00994975	-0.341963	0.211216921	0.190338656	0.666440562	0.386878675	0.064792774	0.021162938	0.280287565	minus
AT3G07960	AT5G23120	30	0.916290732	0	0.59477	0.14295	0	22.05916	-0.190019	-0.447249	-0.320747	-0.0106293	-0.205237154	-0.103472	0.0555806	-0.253378	-0.555363535	0.157259131	-0.225995	-0.270274	0.212907	-0.555986	-0.0812863	-0.535717	-0.121218	-0.415289	0.180578181	0.288680226	-0.850335	-0.573075	-0.40987	-0.558841	0.117673	-0.378423	-0.161569	0.27316	-0.238956	-0.105485128	0.248468185	0.353438974	0.227403914	-0.158250906	-0.094733994	-0.078223568	minus
AT5G23310	AT5G51100	252	-153.5800541	1	0.1473684	0.6155536	48	0.24996	0.800627	0.870458	0.861417	0.277596	0.911523156	0.603267	0.852801	0.848194	0.860302321	0.680976133	0.602259	0.78097	0.912534	0.953741	0.566155	0.94114	0.913972	0.74539	0.507719691	-0.695292401	0.999127	0.966839	0.403502	0.723541	0.499839	0.908463	-0.00460363	0.889151	0.975893	0.755655776	0.122390004	0.668937294	0.651976564	0.724276065	0.880637214	0.855165878	plus
AT5G23430	AT5G35770	30	0.78845736	0	0.59725	0.2506	0	22.05916	-0.141755	-0.240902	-0.476253	0.277721	0.292890243	0.127547	0.196928	0.0377721	0.011173525	0.075073862	-0.211528	0.186232	-0.682225	-0.615834	0.195741	0.0284889	-0.0900096	0.0726702	0.02728666	-0.56542592	0.0409296	-0.583707	-0.223386	-0.294194	0.245015	-0.31478	-0.125792	0.199276	-0.196226	-0.092945937	0.556163509	0.455645445	0.104925078	-0.433885783	0.139843019	0.157627195	minus
AT5G48485	AT5G48490	146	-82.19991617	1	0.004855276	0.4182653	0	22.05916	0.198155	0.736358	0.817407	0.334229	-0.126113582	0.210213	0.247245	0.514123	0.801189291	0.532984723	0.72749	0.583886	0.904165	0.922876	-0.055351	0.760726	0.239988	0.55832	0.422253928	-0.146082888	0.990557	0.703011	0.866715	0.397493	-0.159126	0.848373	0.292108	-0.0446506	0.913035	0.305084483	0.693149769	0.048054245	0.435592402	0.648781596	0.624999621	0.34785402	minus
AT5G10660	AT5G51700	33	-2.207274913	0	0.64181	0.47158	0	22.05916	0.24721	0.318346	-0.0847009	-0.0866696	-0.229836656	-0.0983052	0.504696	0.176072	-0.040291021	-0.116208479	0.198897	0.123329	0.262268	0.32156	0.389785	0.0878816	-0.126847	-0.432022	0.072073809	0.160923431	0.0135884	0.319092	-0.00504689	0.645924	0.345723	0.199884	0.371413	-0.0011828	0.549896	0.375648684	0.211513796	0.637804876	0.186439841	0.639453178	0.089734798	-0.021937959	minus
AT5G55250	AT5G56300	230	-138.2604661	1	0.002580645	0.2414503	0	22.05916	0.328974	0.27552	-0.156909	0.328794	0.562503498	0.50495	0.321326	0.189663	0.05074329	0.325563995	0.0695879	-0.12161	0.134338	-0.11335	0.343046	-0.187197	0.537949	0.417715	0.451564224	0.405021256	0.642657	0.393222	0.262913	0.0776417	0.0303968	-0.0266335	0.162515	0.418011	0.093389	-0.076111067	0.240907318	0.034939907	0.46861777	-0.047974735	0.323951277	0.454460341	minus
AT5G62800	AT5G62810	61	-20.94640939	0	0.3710618	0.3213772	10	0.9335	-0.295794	0.391106	-0.516349	-0.251777	0.254915699	0.230617	-0.127152	0.239369	0.567664122	0.702884135	-0.269639	-0.0780621	0.367862	0.188792	-0.318806	0.133319	0.164042	-0.192679	-0.51813057	-0.927346744	-0.756773	-0.338676	-0.139353	0.241	-0.556327	0.219207	-0.585638	-0.672561	0.515154	-0.007598289	-0.073916442	-0.228351064	0.051396854	-0.112171504	-0.079978903	0.222629962	minus
AT5G63980	AT5G64000	357	-226.5696298	1	0.01709402	0.1858158	67	0.12184	0.000306047	0.133726	-0.0365943	-0.0457368	-0.101105778	0.0107613	0.40627	0.0661288	0.776915865	-0.215318182	-0.29653	-0.32903	-0.374677	-0.213637	-0.426318	-0.65519	-0.0216416	-0.471671	-0.049853641	0.553412401	-0.693873	0.431854	-0.072108	-0.176243	0.60197	-0.0776051	-0.569744	0.0464096	-0.268573	-0.020500783	0.701970203	-0.036266748	0.156093675	-0.25989301	-0.234086415	0.045912782	minus
AT1G08990	AT5G64520	35	-2.385966702	0	0.15179	0.08401	0	22.05916	-0.424118	-0.336686	-0.408695	-0.0833125	-0.002351025	-0.020598	-0.331551	-0.432193	-0.047281491	0.087889856	-0.228108	-0.0461745	-0.598566	-0.641839	-0.171599	-0.559626	-0.0830751	-0.087877	0.037855385	-0.076617769	0.19758	-0.207254	-0.285752	-0.329754	-0.461443	-0.434256	0.0943111	-0.160625	-0.407102	0.115542761	0.028379807	-0.343353045	-0.256714939	0.202538255	0.134176474	-0.083999756	minus
AT2G44950	AT5G64930	33	-1.078809661	0	0.44973	0.17688	0	22.05916	0.550894	0.417231	0.512139	0.202464	0.241846878	0.509773	0.219717	0.548468	-0.082401661	0.657634668	0.0764294	0.438925	0.606815	0.361296	0.0715739	0.335954	0.353624	0.440095	0.093749809	-0.420452644	-0.0352333	0.754657	0.270622	0.220895	0.379964	0.479103	-0.366554	0.0712651	0.720005	-0.271162137	0.104167865	-0.191137427	-0.270992981	0.115326888	0.469797512	0.601136266	minus
AT3G17180	AT5G67590	28	0.470003629	0	1.03896	0.46347	0	22.05916	0.161219	-0.204799	0.155216	-0.439875	0.195717448	-0.167966	0.275258	-0.0701953	-0.440147346	0.069009719	-0.220899	-0.025299	-0.389296	-0.118186	-0.116942	-0.0362228	-0.0333919	-0.187326	-0.107834786	-0.812241145	-0.628456	0.216043	0.15437	-0.253853	0.48641	0.0454026	-0.383405	-0.135191	-0.434227	0.047654395	0.13687672	0.173957783	0.222340048	-0.610143464	0.395317127	0.07238152	minus
