# Supplementary material for: Predicting genome-wide redundancy using machine learning
Source: BMC Evol Biol. 2010 Nov 18;10:357. doi: 10.1186/1471-2148-10-357 (PMC2998534; doi:10.1186/1471-2148-10-357)
Supplement: Additional file 10 — The redundancy predictions generated by SVM. [file 1471-2148-10-357-S10.ZIP]

Archive with 1 entries (1 files):
- Supp10.csv
