# Supplementary material for: Predicting genome-wide redundancy using machine learning
Source: BMC Evol Biol. 2010 Nov 18;10:357. doi: 10.1186/1471-2148-10-357 (PMC2998534; doi:10.1186/1471-2148-10-357)
Supplement: Additional file 10 — The redundancy predictions generated by SVM. [file 1471-2148-10-357-S10.ZIP › Supp10.csv]

Gene1	Gene2	plus
AT1G01010	AT1G01720	0.178334531187
AT1G01010	AT1G02220	0.41384277342
AT1G01010	AT1G02230	0.103076593289
AT1G01010	AT1G02250	0.0723254038477
AT1G01010	AT1G12260	0.147982410119
AT1G01010	AT1G26870	0.117867371004
AT1G01010	AT1G32770	0.0962958396201
AT1G01010	AT1G32870	0.195614660767
AT1G01010	AT1G33060	0.252335681088
AT1G01010	AT1G33280	0.0517401836733
AT1G01010	AT1G34180	0.30289517481
AT1G01010	AT1G34190	0.109015093071
AT1G01010	AT1G52880	0.0558222960397
AT1G01010	AT1G52890	0.112829623764
AT1G01010	AT1G54330	0.103017654182
AT1G01010	AT1G56010	0.165571257662
AT1G01010	AT1G61110	0.0388180604882
AT1G01010	AT1G62700	0.0776915940145
AT1G01010	AT1G65910	0.0657733807927
AT1G01010	AT1G69490	0.0945004111906
AT1G01010	AT1G71930	0.0923666817537
AT1G01010	AT1G76420	0.0217760736012
AT1G01010	AT1G77450	0.163474211479
AT1G01010	AT1G79580	0.0953833515781
AT1G01010	AT2G02450	0.0406600323652
AT1G01010	AT2G17040	0.0416827138916
AT1G01010	AT2G18060	0.157791010698
AT1G01010	AT2G24430	0.0299284276155
AT1G01010	AT2G27300	0.124815344722
AT1G01010	AT2G33480	0.0548647037714
AT1G01010	AT2G43000	0.135909582945
AT1G01010	AT2G46770	0.081092229445
AT1G01010	AT3G03200	0.144727341263
AT1G01010	AT3G04060	0.123082330109
AT1G01010	AT3G04070	0.240805849334
AT1G01010	AT3G04420	0.31052812236
AT1G01010	AT3G10490	0.225338460437
AT1G01010	AT3G10500	0.342870482194
AT1G01010	AT3G15170	0.0359089851364
AT1G01010	AT3G15500	0.0859995164001
AT1G01010	AT3G15510	0.110847736118
AT1G01010	AT3G17730	0.109870723521
AT1G01010	AT3G18400	0.14064821613
AT1G01010	AT3G29035	0.0806240541247
AT1G01010	AT3G44350	0.0746307705509
AT1G01010	AT3G49530	0.210795223081
AT1G01010	AT3G56560	0.0213270746258
AT1G01010	AT3G61910	0.0897585272342
AT1G01010	AT4G01550	0.428355242636
AT1G01010	AT4G10350	0.0786414766031
AT1G01010	AT4G17980	0.0345242957501
AT1G01010	AT4G27410	0.10641168627
AT1G01010	AT4G28530	0.144611980897
AT1G01010	AT4G35580	0.34060090939
AT1G01010	AT4G36160	0.0584771730702
AT1G01010	AT5G04400	0.106245928157
AT1G01010	AT5G04410	0.207440905865
AT1G01010	AT5G07680	0.0720184845475
AT1G01010	AT5G09330	0.229774203237
AT1G01010	AT5G13180	0.128315153963
AT1G01010	AT5G17260	0.290174218089
AT1G01010	AT5G18270	0.111091788675
AT1G01010	AT5G22290	0.250884139449
AT1G01010	AT5G22380	0.0916520524151
AT1G01010	AT5G24590	0.165293763953
AT1G01010	AT5G39610	0.21956541441
AT1G01010	AT5G39820	0.0630599127932
AT1G01010	AT5G46590	0.342424538818
AT1G01010	AT5G50820	0.178077792232
AT1G01010	AT5G53950	0.0279238965993
AT1G01010	AT5G61430	0.081837507599
AT1G01010	AT5G62380	0.0977274700794
AT1G01010	AT5G63790	0.195083208766
AT1G01010	AT5G64060	0.109216305952
AT1G01010	AT5G64530	0.175002427587
AT1G01010	AT5G66300	0.156176464596
AT1G01030	AT1G13260	0.0187657283298
AT1G01030	AT1G19220	0.0429831298326
AT1G01030	AT1G19850	0.0487941725914
AT1G01030	AT1G25560	0.0460708310669
AT1G01030	AT1G28300	0.176143749146
AT1G01030	AT1G30330	0.140436378765
AT1G01030	AT1G34170	0.173571169839
AT1G01030	AT1G34310	0.26566236315
AT1G01030	AT1G34410	0.0504308284443
AT1G01030	AT1G43950	0.0958569945839
AT1G01030	AT1G50680	0.116677064744
AT1G01030	AT1G59750	0.0603499750296
AT1G01030	AT1G68840	0.0491285678654
AT1G01030	AT1G77850	0.0643008588543
AT1G01030	AT2G28350	0.0214727405251
AT1G01030	AT2G30470	0.113800947138
AT1G01030	AT2G33860	0.126802143424
AT1G01030	AT2G36080	0.138231824588
AT1G01030	AT2G46530	0.0626161092874
AT1G01030	AT2G46870	0.282104667217
AT1G01030	AT3G11580	0.106943630206
AT1G01030	AT3G24650	0.0636849506944
AT1G01030	AT3G25730	0.0323615075901
AT1G01030	AT3G26790	0.0735770391166
AT1G01030	AT3G61830	0.133854214745
AT1G01030	AT3G61970	0.169374089735
AT1G01030	AT4G01500	0.168789395718
AT1G01030	AT4G21550	0.0908613789395
AT1G01030	AT4G23980	0.0379261175691
AT1G01030	AT4G30080	0.0340544010098
AT1G01030	AT4G32010	0.0320000980801
AT1G01030	AT5G06250	0.206179113531
AT1G01030	AT5G20730	0.0420753401614
AT1G01030	AT5G37020	0.26974457272
AT1G01030	AT5G60450	0.037444316107
AT1G01030	AT5G62000	0.0945769219174
AT1G01040	AT1G16280	0.0371499158253
AT1G01040	AT1G35530	0.0977472989831
AT1G01040	AT3G03300	0.414429742362
AT1G01040	AT3G20420	0.024684384412
AT1G01040	AT3G22310	0.0566688880655
AT1G01040	AT3G43920	0.165448433366
AT1G01040	AT5G11200	0.0667451476226
AT1G01040	AT5G14610	0.0972666860161
AT1G01040	AT5G20320	0.371650363889
AT1G01040	AT5G62190	0.0709082847768
AT1G01050	AT2G18230	0.472785950442
AT1G01050	AT2G46860	0.361115831779
AT1G01050	AT3G53620	0.191030372589
AT1G01050	AT4G01480	0.388521324405
AT1G01050	AT5G09650	0.194054000637
AT1G01060	AT1G01520	0.0538273505645
AT1G01060	AT1G18330	0.105176921716
AT1G01060	AT2G38090	0.0716016445625
AT1G01060	AT2G46830	0.767149362812
AT1G01060	AT3G09600	0.160356889305
AT1G01060	AT3G11280	0.0748347756074
AT1G01060	AT4G01280	0.0747898997762
AT1G01060	AT5G01200	0.0706664309848
AT1G01060	AT5G02840	0.225822757858
AT1G01060	AT5G04760	0.0435968535748
AT1G01060	AT5G05790	0.0543985383412
AT1G01060	AT5G08520	0.121723147809
AT1G01060	AT5G17300	0.176960413754
AT1G01060	AT5G23650	0.032308954869
AT1G01060	AT5G37260	0.058151538939
AT1G01060	AT5G52660	0.0417887468968
AT1G01060	AT5G58900	0.124262499617
AT1G01060	AT5G61620	0.0584828648757
AT1G01070	AT1G09380	0.154517845312
AT1G01070	AT1G11460	0.566646818106
AT1G01070	AT1G21890	0.426099250704
AT1G01070	AT1G25270	0.159347122271
AT1G01070	AT1G43650	0.466831754805
AT1G01070	AT1G44800	0.720048632574
AT1G01070	AT1G68170	0.191483127773
AT1G01070	AT1G75500	0.424640915357
AT1G01070	AT2G37450	0.119390735127
AT1G01070	AT2G37460	0.560946889308
AT1G01070	AT2G39510	0.541510575452
AT1G01070	AT2G40900	0.5
AT1G01070	AT3G02690	0.0526170759353
AT1G01070	AT3G18200	0.140219945027
AT1G01070	AT3G28050	0.552883319172
AT1G01070	AT3G28080	0.143183692588
AT1G01070	AT3G28130	0.119277908822
AT1G01070	AT3G30340	0.312161925176
AT1G01070	AT3G45870	0.1995127229
AT1G01070	AT3G53210	0.221232880872
AT1G01070	AT3G56620	0.482289608723
AT1G01070	AT4G01430	0.581181183387
AT1G01070	AT4G01440	0.43158682324
AT1G01070	AT4G01450	0.454338503997
AT1G01070	AT4G08290	0.405756507982
AT1G01070	AT4G08300	0.569483832177
AT1G01070	AT4G16620	0.14841225729
AT1G01070	AT4G19185	0.151710205008
AT1G01070	AT4G24980	0.0683139762706
AT1G01070	AT4G28040	0.138319560216
AT1G01070	AT4G30420	0.197920404116
AT1G01070	AT5G07050	0.0659039841886
AT1G01070	AT5G13670	0.0877779700455
AT1G01070	AT5G40210	0.101725558468
AT1G01070	AT5G40230	0.120409496506
AT1G01070	AT5G45370	0.0949950547764
AT1G01070	AT5G47470	0.143508189098
AT1G01070	AT5G64700	0.231436139217
AT1G01080	AT1G03457	0.115639602311
AT1G01080	AT1G09140	0.0580690496637
AT1G01080	AT1G16610	0.0386114438456
AT1G01080	AT1G17370	0.101747186825
AT1G01080	AT1G17640	0.0598474333014
AT1G01080	AT1G18630	0.0559527383269
AT1G01080	AT1G20880	0.0972337524961
AT1G01080	AT1G22330	0.205309128459
AT1G01080	AT1G22760	0.125806805863
AT1G01080	AT1G22910	0.102656465328
AT1G01080	AT1G33470	0.131004762202
AT1G01080	AT1G34140	0.113091716327
AT1G01080	AT1G43190	0.113953099192
AT1G01080	AT1G47500	0.0451326131771
AT1G01080	AT1G48920	0.0190629915449
AT1G01080	AT1G49760	0.0247671480361
AT1G01080	AT1G54080	0.03648262354
AT1G01080	AT1G58470	0.131611676194
AT1G01080	AT1G60000	0.308991982455
AT1G01080	AT1G60650	0.0433347001772
AT1G01080	AT1G71770	0.0777691419504
AT1G01080	AT1G73530	0.423747793706
AT1G01080	AT1G74230	0.0343724013817
AT1G01080	AT1G76460	0.093764448955
AT1G01080	AT1G78260	0.0687983126369
AT1G01080	AT2G16260	0.133066513789
AT1G01080	AT2G16940	0.0439139187403
AT1G01080	AT2G18510	0.170785916253
AT1G01080	AT2G21660	0.0215308826187
AT1G01080	AT2G23350	0.0354292914407
AT1G01080	AT2G33410	0.01174458306
AT1G01080	AT2G35410	0.435538010356
AT1G01080	AT2G36660	0.0965091876982
AT1G01080	AT2G37220	0.236846583299
AT1G01080	AT2G41060	0.0362224730218
AT1G01080	AT2G44710	0.0377049248243
AT1G01080	AT2G46780	0.0852039845266
AT1G01080	AT3G04500	0.0650860286012
AT1G01080	AT3G06970	0.124489218614
AT1G01080	AT3G07810	0.044077539563
AT1G01080	AT3G08000	0.256372568745
AT1G01080	AT3G12640	0.0121072104339
AT1G01080	AT3G14100	0.0404192909804
AT1G01080	AT3G15010	0.0415266201966
AT1G01080	AT3G16380	0.185748925311
AT1G01080	AT3G18610	0.0166164046434
AT1G01080	AT3G19130	0.0202388160205
AT1G01080	AT3G23830	0.0430503770903
AT1G01080	AT3G26420	0.125354214661
AT1G01080	AT3G46020	0.100864875435
AT1G01080	AT3G47120	0.0227993026855
AT1G01080	AT3G48830	0.195594727964
AT1G01080	AT3G52150	0.591769120388
AT1G01080	AT3G52380	0.279382386811
AT1G01080	AT3G52660	0.0246421673589
AT1G01080	AT3G53460	0.105679189286
AT1G01080	AT3G54770	0.0921483894474
AT1G01080	AT3G56860	0.0538464346785
AT1G01080	AT4G00830	0.0100144240595
AT1G01080	AT4G03110	0.170358067521
AT1G01080	AT4G13850	0.0244150607197
AT1G01080	AT4G13860	0.0228320176228
AT1G01080	AT4G14300	0.0253092347993
AT1G01080	AT4G19610	0.0241101869926
AT1G01080	AT4G20030	0.158488841968
AT1G01080	AT4G24270	0.0370660838531
AT1G01080	AT4G24770	0.288668353776
AT1G01080	AT4G26650	0.0209309861335
AT1G01080	AT4G27000	0.0150509782234
AT1G01080	AT4G34110	0.0407491907352
AT1G01080	AT4G36690	0.0172296252552
AT1G01080	AT4G36960	0.0766606542213
AT1G01080	AT4G39260	0.00802400278269
AT1G01080	AT5G06210	0.0539333305759
AT1G01080	AT5G07290	0.0228909760678
AT1G01080	AT5G09880	0.0152969320609
AT1G01080	AT5G10350	0.0190893545212
AT1G01080	AT5G18810	0.0827470937481
AT1G01080	AT5G19350	0.0182206768845
AT1G01080	AT5G19960	0.0238528526344
AT1G01080	AT5G40490	0.0251497645048
AT1G01080	AT5G47320	0.137239015098
AT1G01080	AT5G47620	0.0433722318274
AT1G01080	AT5G50250	0.300237652931
AT1G01080	AT5G51120	0.0123685844645
AT1G01080	AT5G51300	0.0120016943333
AT1G01080	AT5G53680	0.201414250687
AT1G01080	AT5G54900	0.0357128817009
AT1G01080	AT5G55550	0.0250011396555
AT1G01080	AT5G61030	0.0139800903888
AT1G01080	AT5G64200	0.0196677000081
AT1G01080	AT5G65260	0.095202409141
AT1G01090	AT1G21400	0.0498030312615
AT1G01090	AT1G24180	0.220633633924
AT1G01090	AT1G59900	0.110478519549
AT1G01090	AT5G09300	0.158170005297
AT1G01100	AT3G49460	0.0212251869641
AT1G01100	AT4G00810	0.715051607901
AT1G01100	AT5G24510	0.0645702630776
AT1G01100	AT5G47700	0.774094688403
AT1G01110	AT1G17480	0.128193052823
AT1G01110	AT1G72670	0.229188605936
AT1G01110	AT2G26180	0.453390711432
AT1G01110	AT2G26410	0.0577794848744
AT1G01110	AT2G43680	0.109097903028
AT1G01110	AT3G09710	0.115219061335
AT1G01110	AT3G16490	0.345875732691
AT1G01110	AT3G22190	0.192940129194
AT1G01110	AT3G49260	0.0373790156237
AT1G01110	AT3G52290	0.119942426134
AT1G01110	AT3G59690	0.0469135677477
AT1G01110	AT4G00820	0.295427598103
AT1G01110	AT4G10640	0.301960231776
AT1G01110	AT5G03040	0.0716840984145
AT1G01110	AT5G07240	0.0380366665465
AT1G01110	AT5G62070	0.0566398534806
AT1G01120	AT1G02050	0.0459917335414
AT1G01120	AT1G04220	0.583571612337
AT1G01120	AT1G07720	0.641531003235
AT1G01120	AT1G19440	0.396738295428
AT1G01120	AT1G25450	0.655291749524
AT1G01120	AT1G68530	0.443279472057
AT1G01120	AT1G71160	0.176331927523
AT1G01120	AT2G15090	0.514544860012
AT1G01120	AT2G16280	0.431260768803
AT1G01120	AT2G26250	0.412922764183
AT1G01120	AT2G26640	0.254302591204
AT1G01120	AT2G28630	0.256794434068
AT1G01120	AT2G46720	0.129980342948
AT1G01120	AT3G52160	0.164085529443
AT1G01120	AT4G34250	0.170345313982
AT1G01120	AT4G34510	0.139014291026
AT1G01120	AT4G34520	0.174586355713
AT1G01120	AT4G34850	0.116627980851
AT1G01120	AT5G04530	0.444195366199
AT1G01120	AT5G13930	0.0461438903579
AT1G01120	AT5G43760	0.810886565631
AT1G01120	AT5G49070	0.195207600952
AT1G01130	AT1G01140	0.0653374913134
AT1G01130	AT1G30270	0.0102980358904
AT1G01130	AT2G26980	0.0462435359187
AT1G01130	AT5G47170	0.132759864295
AT1G01140	AT1G01560	0.198393961916
AT1G01140	AT1G02970	0.132625577978
AT1G01140	AT1G03740	0.146253852909
AT1G01140	AT1G03920	0.0633724436644
AT1G01140	AT1G05100	0.0745373017437
AT1G01140	AT1G06390	0.0430094327892
AT1G01140	AT1G06840	0.0649321491579
AT1G01140	AT1G07150	0.054537476932
AT1G01140	AT1G07650	0.176925424737
AT1G01140	AT1G07870	0.269118266471
AT1G01140	AT1G07880	0.0524595424828
AT1G01140	AT1G08650	0.0250505241294
AT1G01140	AT1G08720	0.0672698428141
AT1G01140	AT1G09000	0.0275397293496
AT1G01140	AT1G09440	0.0994878585167
AT1G01140	AT1G09600	0.0485866981175
AT1G01140	AT1G09840	0.0457795775113
AT1G01140	AT1G10210	0.0684570495995
AT1G01140	AT1G10940	0.028082869761
AT1G01140	AT1G11300	0.145228988072
AT1G01140	AT1G11330	0.220466371472
AT1G01140	AT1G12580	0.125655444093
AT1G01140	AT1G12680	0.0416902109452
AT1G01140	AT1G14000	0.193279368431
AT1G01140	AT1G16130	0.241194078552
AT1G01140	AT1G16150	0.0424690273306
AT1G01140	AT1G16160	0.0352777137418
AT1G01140	AT1G16260	0.239439812812
AT1G01140	AT1G16760	0.0664813183182
AT1G01140	AT1G17750	0.0690921637258
AT1G01140	AT1G18040	0.0392123538893
AT1G01140	AT1G18150	0.0531067394841
AT1G01140	AT1G18160	0.027283264687
AT1G01140	AT1G18350	0.115523052679
AT1G01140	AT1G18390	0.128942319966
AT1G01140	AT1G18670	0.0848883951042
AT1G01140	AT1G18890	0.164744273713
AT1G01140	AT1G19390	0.0686857697796
AT1G01140	AT1G20930	0.0686398257143
AT1G01140	AT1G21210	0.031271845963
AT1G01140	AT1G21230	0.0396479259231
AT1G01140	AT1G21240	0.116711256379
AT1G01140	AT1G21250	0.143313111521
AT1G01140	AT1G21270	0.14712223541
AT1G01140	AT1G23700	0.062345702579
AT1G01140	AT1G24030	0.0539461758804
AT1G01140	AT1G25390	0.19709899011
AT1G01140	AT1G29230	0.200539714763
AT1G01140	AT1G29730	0.0634622991336
AT1G01140	AT1G30270	0.105294525347
AT1G01140	AT1G30640	0.185947634707
AT1G01140	AT1G32320	0.0796652995312
AT1G01140	AT1G33770	0.20281366346
AT1G01140	AT1G35670	0.0377888477679
AT1G01140	AT1G45160	0.0344433444669
AT1G01140	AT1G48260	0.112072307462
AT1G01140	AT1G49160	0.0344405110703
AT1G01140	AT1G49180	0.242042339201
AT1G01140	AT1G49580	0.0670946907426
AT1G01140	AT1G49730	0.252077943099
AT1G01140	AT1G50230	0.0657940000458
AT1G01140	AT1G50700	0.0870395108174
AT1G01140	AT1G51660	0.246518216598
AT1G01140	AT1G51940	0.0728028158894
AT1G01140	AT1G53050	0.0887350608434
AT1G01140	AT1G53165	0.0197599398364
AT1G01140	AT1G53510	0.119760997885
AT1G01140	AT1G53570	0.146345193434
AT1G01140	AT1G53730	0.0849848069546
AT1G01140	AT1G54510	0.044334047801
AT1G01140	AT1G54610	0.0781122281666
AT1G01140	AT1G54960	0.0380152357489
AT1G01140	AT1G57700	0.0844149881654
AT1G01140	AT1G57870	0.0281940396109
AT1G01140	AT1G59580	0.0548587598962
AT1G01140	AT1G60940	0.14810231005
AT1G01140	AT1G61390	0.0417042900866
AT1G01140	AT1G61480	0.0382941744978
AT1G01140	AT1G61590	0.0793671296289
AT1G01140	AT1G61860	0.0562451966462
AT1G01140	AT1G61950	0.058154978146
AT1G01140	AT1G62400	0.156333383819
AT1G01140	AT1G63700	0.0679171855721
AT1G01140	AT1G64630	0.0591004420597
AT1G01140	AT1G65790	0.271432145632
AT1G01140	AT1G66460	0.0896220623604
AT1G01140	AT1G66750	0.0861556019224
AT1G01140	AT1G66880	0.106825095075
AT1G01140	AT1G66930	0.0415091651269
AT1G01140	AT1G67580	0.0418547939502
AT1G01140	AT1G67720	0.076267912827
AT1G01140	AT1G67890	0.166971377419
AT1G01140	AT1G69220	0.0286914031732
AT1G01140	AT1G69270	0.134358677077
AT1G01140	AT1G69730	0.203598104219
AT1G01140	AT1G70110	0.0917317774265
AT1G01140	AT1G70130	0.115597856101
AT1G01140	AT1G70250	0.136895575186
AT1G01140	AT1G70430	0.14736186261
AT1G01140	AT1G71530	0.103739524031
AT1G01140	AT1G72180	0.049131484198
AT1G01140	AT1G72540	0.118577656606
AT1G01140	AT1G73500	0.127330396035
AT1G01140	AT1G73660	0.124239896615
AT1G01140	AT1G73670	0.188164366864
AT1G01140	AT1G73690	0.0927098354709
AT1G01140	AT1G74330	0.148351338716
AT1G01140	AT1G74740	0.0382483619197
AT1G01140	AT1G75820	0.0350991171909
AT1G01140	AT1G76040	0.0680433766377
AT1G01140	AT1G76370	0.0589346176715
AT1G01140	AT1G76540	0.0514233062832
AT1G01140	AT1G78290	0.0692289422797
AT1G01140	AT1G78530	0.0760387174659
AT1G01140	AT1G78980	0.120471491803
AT1G01140	AT1G79620	0.0267893552303
AT1G01140	AT1G79640	0.0617151539218
AT1G01140	AT1G79670	0.097931459277
AT1G01140	AT1G79680	0.0565145778876
AT1G01140	AT2G01450	0.107756126603
AT1G01140	AT2G01820	0.0579118218563
AT1G01140	AT2G07020	0.0720378436196
AT1G01140	AT2G11520	0.228559214855
AT1G01140	AT2G16750	0.0665412486823
AT1G01140	AT2G17220	0.564869092697
AT1G01140	AT2G17290	0.0999846490354
AT1G01140	AT2G17700	0.0191402307889
AT1G01140	AT2G17890	0.111737820008
AT1G01140	AT2G18170	0.0339583697924
AT1G01140	AT2G19190	0.0794619295204
AT1G01140	AT2G19230	0.0594594086341
AT1G01140	AT2G19400	0.090430129042
AT1G01140	AT2G20040	0.0785007501574
AT1G01140	AT2G20300	0.0372178090335
AT1G01140	AT2G20470	0.0897949127601
AT1G01140	AT2G23030	0.0457346891098
AT1G01140	AT2G23070	0.0614799027346
AT1G01140	AT2G23080	0.0621863172264
AT1G01140	AT2G23200	0.21864618461
AT1G01140	AT2G24360	0.11606133632
AT1G01140	AT2G25090	0.0965839325005
AT1G01140	AT2G25220	0.178174111228
AT1G01140	AT2G25880	0.050565276223
AT1G01140	AT2G26980	0.355311972291
AT1G01140	AT2G28590	0.0738572006342
AT1G01140	AT2G30040	0.0965070282728
AT1G01140	AT2G30360	0.218751186737
AT1G01140	AT2G30980	0.17454566379
AT1G01140	AT2G31010	0.0749475274322
AT1G01140	AT2G31500	0.0989932932969
AT1G01140	AT2G31800	0.228228995891
AT1G01140	AT2G31880	0.443662652393
AT1G01140	AT2G32510	0.0343269787286
AT1G01140	AT2G32850	0.092687350224
AT1G01140	AT2G34180	0.100577695878
AT1G01140	AT2G34290	0.108797463358
AT1G01140	AT2G34650	0.0913772389412
AT1G01140	AT2G35890	0.045616612265
AT1G01140	AT2G36350	0.0128678748651
AT1G01140	AT2G37050	0.0388147459786
AT1G01140	AT2G37840	0.0729207204799
AT1G01140	AT2G38490	0.0508705203381
AT1G01140	AT2G38620	0.0282691335889
AT1G01140	AT2G38910	0.0758266487411
AT1G01140	AT2G39110	0.131607895258
AT1G01140	AT2G40120	0.0237695752634
AT1G01140	AT2G41140	0.138763223573
AT1G01140	AT2G41860	0.104021517774
AT1G01140	AT2G42630	0.0725468232754
AT1G01140	AT2G42880	0.066243784253
AT1G01140	AT2G42960	0.0676699231076
AT1G01140	AT2G43690	0.0435352311776
AT1G01140	AT2G43700	0.0604628218885
AT1G01140	AT2G43790	0.0383448055475
AT1G01140	AT2G43850	0.170670152718
AT1G01140	AT2G44830	0.0309652601464
AT1G01140	AT2G45490	0.0752928008151
AT1G01140	AT2G46070	0.220139172616
AT1G01140	AT2G46700	0.128085485603
AT1G01140	AT3G01090	0.071745502092
AT1G01140	AT3G01490	0.138922097274
AT1G01140	AT3G02130	0.0875950922471
AT1G01140	AT3G02810	0.0484018405753
AT1G01140	AT3G04530	0.0232210679201
AT1G01140	AT3G04810	0.0840177030749
AT1G01140	AT3G04910	0.0787779036157
AT1G01140	AT3G05050	0.0663060171045
AT1G01140	AT3G05840	0.149462459398
AT1G01140	AT3G06030	0.127640484834
AT1G01140	AT3G06230	0.0631951266482
AT1G01140	AT3G06620	0.0877128091525
AT1G01140	AT3G06630	0.109376504202
AT1G01140	AT3G06640	0.131821775241
AT1G01140	AT3G07070	0.0361762848656
AT1G01140	AT3G07980	0.0576008397893
AT1G01140	AT3G08720	0.0874734465999
AT1G01140	AT3G08730	0.130112516266
AT1G01140	AT3G10540	0.0658687617561
AT1G01140	AT3G10660	0.0249249982461
AT1G01140	AT3G12200	0.0788207090139
AT1G01140	AT3G12690	0.0494785144206
AT1G01140	AT3G14370	0.0638113711233
AT1G01140	AT3G14720	0.0750623175747
AT1G01140	AT3G15220	0.0276263494338
AT1G01140	AT3G17510	0.213843160275
AT1G01140	AT3G17750	0.0155317762533
AT1G01140	AT3G17850	0.0165952014248
AT1G01140	AT3G18040	0.195039346982
AT1G01140	AT3G18750	0.0478187693896
AT1G01140	AT3G19100	0.0563468094959
AT1G01140	AT3G19300	0.0435506101909
AT1G01140	AT3G20200	0.0939534663033
AT1G01140	AT3G20410	0.0539138096806
AT1G01140	AT3G20530	0.0627947546395
AT1G01140	AT3G20860	0.0595292949467
AT1G01140	AT3G21220	0.140633619265
AT1G01140	AT3G21630	0.150096379898
AT1G01140	AT3G22420	0.0937643622282
AT1G01140	AT3G22750	0.15187812863
AT1G01140	AT3G23000	0.16973344494
AT1G01140	AT3G23310	0.17896372966
AT1G01140	AT3G24790	0.0952215740145
AT1G01140	AT3G25490	0.131225858452
AT1G01140	AT3G27560	0.119124089523
AT1G01140	AT3G27580	0.0464552746331
AT1G01140	AT3G29160	0.0759682324692
AT1G01140	AT3G44200	0.0467929389555
AT1G01140	AT3G45240	0.0175598779773
AT1G01140	AT3G45420	0.0323614494348
AT1G01140	AT3G45640	0.149971313946
AT1G01140	AT3G45780	0.0952903589234
AT1G01140	AT3G46290	0.0431160666698
AT1G01140	AT3G46340	0.0418270683277
AT1G01140	AT3G46370	0.0548719884369
AT1G01140	AT3G46400	0.0327656252381
AT1G01140	AT3G46930	0.183879099615
AT1G01140	AT3G48750	0.0559906809899
AT1G01140	AT3G49370	0.0837479799503
AT1G01140	AT3G50000	0.0775006865275
AT1G01140	AT3G50310	0.0246635415108
AT1G01140	AT3G50500	0.0280375478484
AT1G01140	AT3G50530	0.142977174215
AT1G01140	AT3G50720	0.110513632944
AT1G01140	AT3G50730	0.177914443284
AT1G01140	AT3G51630	0.0290272967236
AT1G01140	AT3G51850	0.127480999159
AT1G01140	AT3G52890	0.0366713332321
AT1G01140	AT3G53380	0.0844241880798
AT1G01140	AT3G53840	0.0927845781101
AT1G01140	AT3G53930	0.135000351004
AT1G01140	AT3G55950	0.132644104901
AT1G01140	AT3G56760	0.0874442786737
AT1G01140	AT3G57530	0.155748384191
AT1G01140	AT3G58640	0.031460627953
AT1G01140	AT3G58690	0.125201491139
AT1G01140	AT3G58760	0.0464338931218
AT1G01140	AT3G59110	0.0911934604948
AT1G01140	AT3G59410	0.0274686210368
AT1G01140	AT3G59700	0.0740616617702
AT1G01140	AT3G59730	0.0739278189585
AT1G01140	AT3G59740	0.0434222374623
AT1G01140	AT3G59790	0.0437457596696
AT1G01140	AT3G59830	0.10038997948
AT1G01140	AT3G61160	0.0651881172804
AT1G01140	AT3G61960	0.0628426781462
AT1G01140	AT3G62220	0.0537426892581
AT1G01140	AT3G63260	0.0394531854508
AT1G01140	AT4G00720	0.0994935737471
AT1G01140	AT4G01370	0.0608827413408
AT1G01140	AT4G02010	0.0305766324785
AT1G01140	AT4G04500	0.102403857665
AT1G01140	AT4G04540	0.137334140575
AT1G01140	AT4G04700	0.0217120320436
AT1G01140	AT4G04710	0.0903521178186
AT1G01140	AT4G04740	0.191621019223
AT1G01140	AT4G05200	0.0448058904421
AT1G01140	AT4G08470	0.114969158947
AT1G01140	AT4G08480	0.0905557196501
AT1G01140	AT4G08500	0.0669901239194
AT1G01140	AT4G09570	0.158992399851
AT1G01140	AT4G10010	0.149707544173
AT1G01140	AT4G10730	0.0766515076861
AT1G01140	AT4G11330	0.0556119243331
AT1G01140	AT4G12020	0.0283011170949
AT1G01140	AT4G13020	0.0614224287529
AT1G01140	AT4G14350	0.117503599037
AT1G01140	AT4G14480	0.0571895549704
AT1G01140	AT4G14580	0.0779499244186
AT1G01140	AT4G14780	0.223617663451
AT1G01140	AT4G17660	0.159566174888
AT1G01140	AT4G18700	0.121700634795
AT1G01140	AT4G18710	0.169132465483
AT1G01140	AT4G18950	0.163370804588
AT1G01140	AT4G19110	0.0349614953034
AT1G01140	AT4G20450	0.032052501397
AT1G01140	AT4G21380	0.112939849279
AT1G01140	AT4G21940	0.1672193421
AT1G01140	AT4G22940	0.267014787744
AT1G01140	AT4G23050	0.0313192778112
AT1G01140	AT4G23200	0.145546332114
AT1G01140	AT4G23290	0.103869049175
AT1G01140	AT4G23320	0.21438610668
AT1G01140	AT4G23650	0.0688128570325
AT1G01140	AT4G24100	0.0586898087954
AT1G01140	AT4G24400	0.24777842002
AT1G01140	AT4G24480	0.0477772902549
AT1G01140	AT4G26070	0.212865743303
AT1G01140	AT4G26890	0.0423587019952
AT1G01140	AT4G27290	0.0248283076838
AT1G01140	AT4G29050	0.132416889817
AT1G01140	AT4G29810	0.206458460973
AT1G01140	AT4G29990	0.0231108086818
AT1G01140	AT4G30960	0.107096124895
AT1G01140	AT4G31100	0.0309141513105
AT1G01140	AT4G31110	0.0879146089017
AT1G01140	AT4G31170	0.104967697416
AT1G01140	AT4G32000	0.097055999991
AT1G01140	AT4G32830	0.0786302821458
AT1G01140	AT4G33080	0.0379775256109
AT1G01140	AT4G33950	0.0546259902885
AT1G01140	AT4G35310	0.111530104817
AT1G01140	AT4G35780	0.0892858977837
AT1G01140	AT4G36070	0.170230147963
AT1G01140	AT4G36450	0.0363211563322
AT1G01140	AT4G38230	0.0166594553325
AT1G01140	AT4G38470	0.0556871581133
AT1G01140	AT4G39400	0.0802747182391
AT1G01140	AT4G40010	0.0197548064582
AT1G01140	AT5G01020	0.0243370600636
AT1G01140	AT5G01560	0.0522056716372
AT1G01140	AT5G01810	0.141301283622
AT1G01140	AT5G01820	0.230986200109
AT1G01140	AT5G01850	0.109851619579
AT1G01140	AT5G01950	0.0832257353493
AT1G01140	AT5G02800	0.0710751611107
AT1G01140	AT5G03640	0.0513836699945
AT1G01140	AT5G03730	0.0287159410439
AT1G01140	AT5G04510	0.0339767293715
AT1G01140	AT5G04870	0.0552296471112
AT1G01140	AT5G06740	0.0210729215037
AT1G01140	AT5G07070	0.249226925659
AT1G01140	AT5G08590	0.0325699238027
AT1G01140	AT5G09890	0.0552784785966
AT1G01140	AT5G10270	0.0545818103119
AT1G01140	AT5G10930	0.123498532939
AT1G01140	AT5G11850	0.0484042676983
AT1G01140	AT5G12000	0.0647609998655
AT1G01140	AT5G12180	0.0695764863563
AT1G01140	AT5G12480	0.0516717096821
AT1G01140	AT5G13160	0.149514677712
AT1G01140	AT5G14640	0.0997754452008
AT1G01140	AT5G14720	0.0848202126781
AT1G01140	AT5G16500	0.0448085681937
AT1G01140	AT5G19010	0.239138985577
AT1G01140	AT5G19360	0.0387054966586
AT1G01140	AT5G19450	0.0592746492458
AT1G01140	AT5G20930	0.0702208825342
AT1G01140	AT5G23580	0.0818200568129
AT1G01140	AT5G24430	0.132297307134
AT1G01140	AT5G25110	0.0520344560972
AT1G01140	AT5G26150	0.111621677941
AT1G01140	AT5G28290	0.0499210566904
AT1G01140	AT5G35370	0.102050225445
AT1G01140	AT5G35410	0.0945044593637
AT1G01140	AT5G35580	0.043761248573
AT1G01140	AT5G37790	0.0522962585374
AT1G01140	AT5G38210	0.0970371511185
AT1G01140	AT5G38260	0.0648978878712
AT1G01140	AT5G38280	0.0384840536297
AT1G01140	AT5G39020	0.124154470119
AT1G01140	AT5G39030	0.107254435908
AT1G01140	AT5G39420	0.131046369906
AT1G01140	AT5G39440	0.131700152857
AT1G01140	AT5G40030	0.067543933194
AT1G01140	AT5G40440	0.0257570679289
AT1G01140	AT5G40540	0.0797218516747
AT1G01140	AT5G41990	0.022251487644
AT1G01140	AT5G44290	0.236047562976
AT1G01140	AT5G45430	0.1309778597
AT1G01140	AT5G45810	0.107452132771
AT1G01140	AT5G45820	0.134296062968
AT1G01140	AT5G47850	0.244265456014
AT1G01140	AT5G48740	0.0394436680717
AT1G01140	AT5G49470	0.0649116389717
AT1G01140	AT5G49660	0.105775841885
AT1G01140	AT5G49760	0.121177961801
AT1G01140	AT5G49780	0.0373031945997
AT1G01140	AT5G50000	0.0683388147909
AT1G01140	AT5G50180	0.0706004102191
AT1G01140	AT5G50860	0.141458356882
AT1G01140	AT5G54590	0.289115080149
AT1G01140	AT5G55090	0.0350194876853
AT1G01140	AT5G55560	0.0950480559626
AT1G01140	AT5G55830	0.0569263406243
AT1G01140	AT5G55910	0.152027969664
AT1G01140	AT5G56580	0.0591924761674
AT1G01140	AT5G57610	0.0342806133406
AT1G01140	AT5G57630	0.239795643289
AT1G01140	AT5G58140	0.24259232873
AT1G01140	AT5G58380	0.0709211613332
AT1G01140	AT5G58950	0.100781827243
AT1G01140	AT5G59260	0.0523139581288
AT1G01140	AT5G59270	0.0406408075673
AT1G01140	AT5G59650	0.0436068988327
AT1G01140	AT5G59670	0.241212981835
AT1G01140	AT5G59680	0.10257761361
AT1G01140	AT5G59700	0.0746653783109
AT1G01140	AT5G60300	0.0673102867401
AT1G01140	AT5G60310	0.0501574164265
AT1G01140	AT5G60320	0.142253179115
AT1G01140	AT5G60550	0.0153495153887
AT1G01140	AT5G61350	0.0323412418922
AT1G01140	AT5G62310	0.0269906002255
AT1G01140	AT5G63370	0.154384263802
AT1G01140	AT5G63650	0.0195872551451
AT1G01140	AT5G64960	0.0902510039277
AT1G01140	AT5G65600	0.0785152396235
AT1G01140	AT5G66210	0.234270572165
AT1G01140	AT5G66850	0.0621927020034
AT1G01140	AT5G66880	0.0487005731832
AT1G01140	AT5G67380	0.0551683723524
AT1G01150	AT5G03780	0.0519601075782
AT1G01160	AT4G00850	0.130280734736
AT1G01160	AT5G28640	0.320738398263
AT1G01170	AT4G00860	0.0313154416776
AT1G01180	AT5G19270	0.332614287425
AT1G01190	AT1G01280	0.137050444191
AT1G01190	AT1G01600	0.0709443746419
AT1G01190	AT1G05160	0.150487524144
AT1G01190	AT1G11600	0.119382769893
AT1G01190	AT1G11610	0.177733170069
AT1G01190	AT1G11680	0.149320986327
AT1G01190	AT1G12740	0.149783800902
AT1G01190	AT1G13080	0.181903448686
AT1G01190	AT1G13090	0.080728327688
AT1G01190	AT1G13100	0.361806110184
AT1G01190	AT1G13110	0.234045947054
AT1G01190	AT1G13140	0.162681171526
AT1G01190	AT1G13150	0.229926178312
AT1G01190	AT1G13710	0.199358029524
AT1G01190	AT1G16410	0.1761327866
AT1G01190	AT1G17060	0.166018315144
AT1G01190	AT1G19630	0.110444563643
AT1G01190	AT1G24540	0.177178660984
AT1G01190	AT1G28430	0.0691189297853
AT1G01190	AT1G31800	0.0871795401644
AT1G01190	AT1G33720	0.0586257069069
AT1G01190	AT1G34540	0.113246631369
AT1G01190	AT1G47620	0.178607406312
AT1G01190	AT1G50520	0.121020383271
AT1G01190	AT1G50560	0.117297531058
AT1G01190	AT1G55940	0.179092217793
AT1G01190	AT1G57750	0.0892295348565
AT1G01190	AT1G58260	0.148807338535
AT1G01190	AT1G63710	0.0754781077416
AT1G01190	AT1G64900	0.0488840175473
AT1G01190	AT1G64930	0.16651979779
AT1G01190	AT1G64940	0.132671349496
AT1G01190	AT1G64950	0.150491292966
AT1G01190	AT1G65340	0.187236330585
AT1G01190	AT1G65670	0.111813137285
AT1G01190	AT1G66540	0.0493461915713
AT1G01190	AT1G67110	0.310113400193
AT1G01190	AT1G69500	0.0847762209673
AT1G01190	AT1G73340	0.134737008657
AT1G01190	AT1G74110	0.214184658008
AT1G01190	AT1G74540	0.175913622479
AT1G01190	AT1G74550	0.197015871996
AT1G01190	AT1G75130	0.0893888683024
AT1G01190	AT1G78490	0.113549512224
AT1G01190	AT1G79370	0.183818880042
AT1G01190	AT2G02580	0.256987170457
AT1G01190	AT2G05180	0.224505482984
AT1G01190	AT2G12190	0.0897994575455
AT1G01190	AT2G14100	0.173667483646
AT1G01190	AT2G21910	0.151835043846
AT1G01190	AT2G22330	0.1957476975
AT1G01190	AT2G23180	0.0709126849689
AT1G01190	AT2G23220	0.10978304958
AT1G01190	AT2G24180	0.146867105732
AT1G01190	AT2G25160	0.159322771358
AT1G01190	AT2G26170	0.230499852339
AT1G01190	AT2G26710	0.0754700956185
AT1G01190	AT2G27000	0.28617634997
AT1G01190	AT2G27010	0.274067940759
AT1G01190	AT2G27690	0.246839141732
AT1G01190	AT2G28850	0.280790434891
AT1G01190	AT2G29090	0.0580231307122
AT1G01190	AT2G30490	0.233180785988
AT1G01190	AT2G30750	0.226226872211
AT1G01190	AT2G30770	0.0700509615305
AT1G01190	AT2G32440	0.0577431778636
AT1G01190	AT2G34490	0.108699189097
AT1G01190	AT2G40890	0.291912315628
AT1G01190	AT2G42250	0.115880280442
AT1G01190	AT2G42850	0.0944891686173
AT1G01190	AT2G45510	0.184676425023
AT1G01190	AT2G45550	0.378084328806
AT1G01190	AT2G45560	0.118378009458
AT1G01190	AT2G45570	0.0804707579457
AT1G01190	AT2G45580	0.112012948432
AT1G01190	AT2G45970	0.152298193308
AT1G01190	AT2G46660	0.160395547204
AT1G01190	AT2G46950	0.19348120471
AT1G01190	AT2G46960	0.130050153293
AT1G01190	AT3G01900	0.254399263364
AT1G01190	AT3G03470	0.0700150021772
AT1G01190	AT3G10560	0.120038277937
AT1G01190	AT3G10570	0.082601151804
AT1G01190	AT3G13730	0.216794916403
AT1G01190	AT3G14610	0.182237679321
AT1G01190	AT3G14620	0.066613653498
AT1G01190	AT3G14630	0.0786980104011
AT1G01190	AT3G14640	0.1052327475
AT1G01190	AT3G14650	0.132300168509
AT1G01190	AT3G14660	0.110314032125
AT1G01190	AT3G14680	0.345390846175
AT1G01190	AT3G14690	0.132175702392
AT1G01190	AT3G19270	0.127415868686
AT1G01190	AT3G20080	0.297608945895
AT1G01190	AT3G20090	0.217445625705
AT1G01190	AT3G20100	0.236393572169
AT1G01190	AT3G20110	0.249228062164
AT1G01190	AT3G20120	0.276307163014
AT1G01190	AT3G20130	0.12605196177
AT1G01190	AT3G20140	0.197012323729
AT1G01190	AT3G20940	0.147306974189
AT1G01190	AT3G20950	0.251817919533
AT1G01190	AT3G20960	0.171650498253
AT1G01190	AT3G25180	0.0988880630849
AT1G01190	AT3G26125	0.0759115751199
AT1G01190	AT3G26150	0.159843015834
AT1G01190	AT3G26160	0.128582712351
AT1G01190	AT3G26170	0.113042609836
AT1G01190	AT3G26190	0.142296731301
AT1G01190	AT3G26200	0.104409662243
AT1G01190	AT3G26210	0.121554476415
AT1G01190	AT3G26220	0.12993231877
AT1G01190	AT3G26230	0.0804628808901
AT1G01190	AT3G26270	0.215639535772
AT1G01190	AT3G26280	0.0532320787478
AT1G01190	AT3G26290	0.104545752677
AT1G01190	AT3G26300	0.0982154276697
AT1G01190	AT3G26310	0.0998792703155
AT1G01190	AT3G26320	0.0524107044968
AT1G01190	AT3G26330	0.170686073976
AT1G01190	AT3G26830	0.165504489063
AT1G01190	AT3G28740	0.0770040569498
AT1G01190	AT3G30180	0.139662963863
AT1G01190	AT3G30290	0.214484498052
AT1G01190	AT3G44250	0.157641595025
AT1G01190	AT3G44970	0.0417303104581
AT1G01190	AT3G48520	0.103600714099
AT1G01190	AT3G50660	0.22934674145
AT1G01190	AT3G52970	0.160324238878
AT1G01190	AT3G53130	0.0458316003986
AT1G01190	AT3G53280	0.101308199597
AT1G01190	AT3G53290	0.0798214558707
AT1G01190	AT3G53300	0.10305390287
AT1G01190	AT3G56630	0.179331258102
AT1G01190	AT3G61040	0.10307828269
AT1G01190	AT3G61880	0.162310804603
AT1G01190	AT4G00360	0.0972941090658
AT1G01190	AT4G12300	0.105881480155
AT1G01190	AT4G12310	0.0461486297248
AT1G01190	AT4G12330	0.186794542535
AT1G01190	AT4G13290	0.319577281961
AT1G01190	AT4G13770	0.160525936339
AT1G01190	AT4G15110	0.114519040369
AT1G01190	AT4G15300	0.388131476171
AT1G01190	AT4G15330	0.492289632331
AT1G01190	AT4G15350	0.200704972286
AT1G01190	AT4G15360	0.150707815549
AT1G01190	AT4G15380	0.338909881792
AT1G01190	AT4G15440	0.0217881145654
AT1G01190	AT4G19230	0.148414447613
AT1G01190	AT4G20240	0.307641777058
AT1G01190	AT4G22710	0.120146573133
AT1G01190	AT4G27710	0.0371681044633
AT1G01190	AT4G31500	0.172198602936
AT1G01190	AT4G31940	0.200456697668
AT1G01190	AT4G31950	0.126574349756
AT1G01190	AT4G31970	0.238823448771
AT1G01190	AT4G32170	0.141012695382
AT1G01190	AT4G36220	0.0580049035223
AT1G01190	AT4G36380	0.0723002995737
AT1G01190	AT4G37310	0.0476039940583
AT1G01190	AT4G37320	0.136338214761
AT1G01190	AT4G37330	0.112997416758
AT1G01190	AT4G37340	0.238824697814
AT1G01190	AT4G37360	0.106758140922
AT1G01190	AT4G37370	0.113701925084
AT1G01190	AT4G37400	0.252760329682
AT1G01190	AT4G37410	0.245069545953
AT1G01190	AT4G37430	0.20933127014
AT1G01190	AT4G39480	0.0583989612779
AT1G01190	AT4G39500	0.139732018813
AT1G01190	AT4G39510	0.0883982154744
AT1G01190	AT4G39950	0.149067765591
AT1G01190	AT5G02900	0.157481978607
AT1G01190	AT5G04330	0.110557443168
AT1G01190	AT5G04630	0.115278315567
AT1G01190	AT5G04660	0.103760446536
AT1G01190	AT5G05260	0.0963535252881
AT1G01190	AT5G05690	0.0696058455907
AT1G01190	AT5G06900	0.164533761768
AT1G01190	AT5G07990	0.12458575818
AT1G01190	AT5G08250	0.265243503077
AT1G01190	AT5G09970	0.174769492864
AT1G01190	AT5G10610	0.306086790281
AT1G01190	AT5G14400	0.130710678059
AT1G01190	AT5G23190	0.129665253553
AT1G01190	AT5G24900	0.305770855436
AT1G01190	AT5G24910	0.184788081247
AT1G01190	AT5G24950	0.151603110394
AT1G01190	AT5G25120	0.134204684233
AT1G01190	AT5G25130	0.0516404908252
AT1G01190	AT5G25140	0.230836008454
AT1G01190	AT5G25180	0.0993848048176
AT1G01190	AT5G25900	0.157560751352
AT1G01190	AT5G35920	0.0608354509614
AT1G01190	AT5G36110	0.172078916544
AT1G01190	AT5G36220	0.113676178907
AT1G01190	AT5G38450	0.141163534873
AT1G01190	AT5G38970	0.170474947958
AT1G01190	AT5G42580	0.235103934517
AT1G01190	AT5G42590	0.226202824416
AT1G01190	AT5G44620	0.159515879978
AT1G01190	AT5G45340	0.170792396606
AT1G01190	AT5G47990	0.117155227789
AT1G01190	AT5G48000	0.128859664775
AT1G01190	AT5G52320	0.13521302038
AT1G01190	AT5G52400	0.121481230861
AT1G01190	AT5G57220	0.274466196303
AT1G01190	AT5G57260	0.039362005716
AT1G01190	AT5G58860	0.389957320834
AT1G01190	AT5G61320	0.191829158486
AT1G01190	AT5G63450	0.169919519692
AT1G01190	AT5G67310	0.165755942781
AT1G01200	AT1G02130	0.202410205182
AT1G01200	AT1G05810	0.360204563941
AT1G01200	AT1G06400	0.252906816098
AT1G01200	AT1G07410	0.136651599967
AT1G01200	AT1G09630	0.189631760546
AT1G01200	AT1G10630	0.117202641158
AT1G01200	AT1G16920	0.261447724495
AT1G01200	AT1G18200	0.0741039679044
AT1G01200	AT1G20090	0.077912068761
AT1G01200	AT1G22740	0.203565322342
AT1G01200	AT1G23490	0.0507014578127
AT1G01200	AT1G28550	0.141247604617
AT1G01200	AT1G43890	0.149358787903
AT1G01200	AT1G49300	0.192817062086
AT1G01200	AT1G52280	0.14558899139
AT1G01200	AT1G70490	0.0206353711277
AT1G01200	AT1G73640	0.335788922242
AT1G01200	AT1G75840	0.126064589605
AT1G01200	AT2G17800	0.0277350857372
AT1G01200	AT2G21880	0.338987175778
AT1G01200	AT2G22290	0.218221433591
AT1G01200	AT2G31680	0.360826846769
AT1G01200	AT2G33870	0.219417965073
AT1G01200	AT2G43130	0.141955946784
AT1G01200	AT2G44610	0.164741053518
AT1G01200	AT2G44690	0.0466932521446
AT1G01200	AT2G47170	0.130342476017
AT1G01200	AT3G07410	0.150249012765
AT1G01200	AT3G09900	0.117633079759
AT1G01200	AT3G09910	0.0671624669735
AT1G01200	AT3G11730	0.192646170869
AT1G01200	AT3G12160	0.0791468647359
AT1G01200	AT3G15060	0.0699951855219
AT1G01200	AT3G16100	0.0534782092374
AT1G01200	AT3G18820	0.298211855014
AT1G01200	AT3G21700	0.0165149775636
AT1G01200	AT3G22950	0.150452036137
AT1G01200	AT3G46060	0.155321887926
AT1G01200	AT3G46830	0.315290515746
AT1G01200	AT3G48040	0.0743453234256
AT1G01200	AT3G49860	0.159671732197
AT1G01200	AT3G51300	0.0207209653611
AT1G01200	AT3G53610	0.178680518002
AT1G01200	AT3G54840	0.215867168215
AT1G01200	AT3G62290	0.118752325523
AT1G01200	AT4G08190	0.0818772301317
AT1G01200	AT4G09720	0.167021774065
AT1G01200	AT4G17160	0.127604114615
AT1G01200	AT4G17170	0.289018450042
AT1G01200	AT4G17530	0.161647038797
AT1G01200	AT4G18430	0.352532544342
AT1G01200	AT4G18800	0.249736437469
AT1G01200	AT4G19640	0.188430989997
AT1G01200	AT4G28950	0.113338752742
AT1G01200	AT4G35020	0.0710774361517
AT1G01200	AT4G35860	0.23479919209
AT1G01200	AT4G35950	0.0164015653896
AT1G01200	AT4G39890	0.0921980944998
AT1G01200	AT4G39990	0.223731581083
AT1G01200	AT5G03520	0.192384431484
AT1G01200	AT5G03530	0.218308045185
AT1G01200	AT5G10260	0.142090328314
AT1G01200	AT5G14670	0.0735007088235
AT1G01200	AT5G20010	0.240111029612
AT1G01200	AT5G37680	0.0230530867815
AT1G01200	AT5G39620	0.102572196818
AT1G01200	AT5G45130	0.244146384259
AT1G01200	AT5G45750	0.11946534816
AT1G01200	AT5G45970	0.0647986120897
AT1G01200	AT5G47200	0.420590753056
AT1G01200	AT5G47520	0.193738553715
AT1G01200	AT5G47960	0.254203352312
AT1G01200	AT5G54840	0.0575920340762
AT1G01200	AT5G55080	0.0565237132339
AT1G01200	AT5G55190	0.182719193371
AT1G01200	AT5G59150	0.358870060598
AT1G01200	AT5G59840	0.137317693877
AT1G01200	AT5G60860	0.0478850630253
AT1G01200	AT5G62880	0.0814325981234
AT1G01200	AT5G64813	0.0471355965355
AT1G01200	AT5G64990	0.0808445920839
AT1G01200	AT5G65270	0.17918339795
AT1G01225	AT3G02700	0.243395305305
AT1G01225	AT5G06370	0.0942327310149
AT1G01230	AT5G42000	0.176425230672
AT1G01240	AT2G46550	0.539779381349
AT1G01250	AT1G06160	0.0762645130728
AT1G01250	AT1G12610	0.0898858616277
AT1G01250	AT1G12630	0.146090331671
AT1G01250	AT1G13260	0.0285620981041
AT1G01250	AT1G15360	0.318088615543
AT1G01250	AT1G19210	0.0645002069544
AT1G01250	AT1G21910	0.114128378148
AT1G01250	AT1G22190	0.297554255682
AT1G01250	AT1G22810	0.17598106689
AT1G01250	AT1G22985	0.069197383892
AT1G01250	AT1G25560	0.0421444177458
AT1G01250	AT1G28160	0.102941504673
AT1G01250	AT1G28360	0.244181838829
AT1G01250	AT1G28370	0.0753214558705
AT1G01250	AT1G33760	0.274474683002
AT1G01250	AT1G36060	0.250740750807
AT1G01250	AT1G43160	0.124222142307
AT1G01250	AT1G44830	0.125261582626
AT1G01250	AT1G46768	0.106936432494
AT1G01250	AT1G50640	0.0706184107331
AT1G01250	AT1G53170	0.197931179085
AT1G01250	AT1G53910	0.0448850084578
AT1G01250	AT1G63030	0.255267612093
AT1G01250	AT1G64380	0.0889420806562
AT1G01250	AT1G68550	0.0540571388448
AT1G01250	AT1G68840	0.0566867002559
AT1G01250	AT1G71130	0.0949564578806
AT1G01250	AT1G71450	0.153045861309
AT1G01250	AT1G72360	0.0524999674388
AT1G01250	AT1G72570	0.152515916085
AT1G01250	AT1G74930	0.113455169615
AT1G01250	AT1G75490	0.588830640349
AT1G01250	AT1G77200	0.0501820866342
AT1G01250	AT1G77640	0.186263137423
AT1G01250	AT1G78080	0.0677419788967
AT1G01250	AT1G79700	0.105124778305
AT1G01250	AT1G80580	0.0730389481264
AT1G01250	AT2G20350	0.116457067512
AT1G01250	AT2G20880	0.0992594481246
AT1G01250	AT2G22200	0.0982134583961
AT1G01250	AT2G23340	0.0176742061876
AT1G01250	AT2G25820	0.159543606021
AT1G01250	AT2G31230	0.100656074732
AT1G01250	AT2G33710	0.0804048022792
AT1G01250	AT2G35700	0.304345761639
AT1G01250	AT2G36450	0.116803441493
AT1G01250	AT2G38340	0.0934221207299
AT1G01250	AT2G40220	0.0853764027818
AT1G01250	AT2G40350	0.0326758260544
AT1G01250	AT2G44840	0.100728496591
AT1G01250	AT2G44940	0.0607350004281
AT1G01250	AT2G46310	0.0404253398263
AT1G01250	AT2G47520	0.0520484486602
AT1G01250	AT3G11020	0.0839184174992
AT1G01250	AT3G14230	0.0348514933411
AT1G01250	AT3G15210	0.0933294545771
AT1G01250	AT3G16280	0.205689054455
AT1G01250	AT3G16770	0.278955122392
AT1G01250	AT3G20310	0.0736606457146
AT1G01250	AT3G23220	0.176319203013
AT1G01250	AT3G23230	0.130987021575
AT1G01250	AT3G23240	0.0732524334303
AT1G01250	AT3G25730	0.0258952530178
AT1G01250	AT3G25890	0.0858125089126
AT1G01250	AT3G50260	0.0417688002762
AT1G01250	AT3G57600	0.207801129705
AT1G01250	AT3G60490	0.10163527464
AT1G01250	AT3G61630	0.0498130042958
AT1G01250	AT4G11140	0.077846925205
AT1G01250	AT4G16750	0.0402415841767
AT1G01250	AT4G17490	0.107654377719
AT1G01250	AT4G17500	0.0448686310955
AT1G01250	AT4G18450	0.0882420797684
AT1G01250	AT4G23750	0.0557326630016
AT1G01250	AT4G25470	0.097003692222
AT1G01250	AT4G25480	0.102972098185
AT1G01250	AT4G25490	0.169317009657
AT1G01250	AT4G28140	0.108297700081
AT1G01250	AT4G31060	0.594308073264
AT1G01250	AT4G32800	0.0956303311104
AT1G01250	AT4G34410	0.0738070118392
AT1G01250	AT4G36900	0.151042886464
AT1G01250	AT4G37750	0.137722645163
AT1G01250	AT4G39780	0.141065879382
AT1G01250	AT5G05410	0.0852666120901
AT1G01250	AT5G07310	0.125737444715
AT1G01250	AT5G07580	0.154301557075
AT1G01250	AT5G11590	0.276277301468
AT1G01250	AT5G13330	0.0660041589994
AT1G01250	AT5G13910	0.0869582937194
AT1G01250	AT5G18450	0.18591573295
AT1G01250	AT5G18560	0.118353973671
AT1G01250	AT5G19790	0.0785561594042
AT1G01250	AT5G25190	0.273569880332
AT1G01250	AT5G25390	0.237553562482
AT1G01250	AT5G25810	0.0768664016949
AT1G01250	AT5G43410	0.153810596728
AT1G01250	AT5G44210	0.087419887994
AT1G01250	AT5G47220	0.107788530113
AT1G01250	AT5G47230	0.0978731311057
AT1G01250	AT5G51190	0.0358365858504
AT1G01250	AT5G51990	0.178882001357
AT1G01250	AT5G52020	0.0982755903156
AT1G01250	AT5G53290	0.0342398751274
AT1G01250	AT5G57390	0.173325419106
AT1G01250	AT5G61590	0.20388723017
AT1G01250	AT5G61600	0.0910553227778
AT1G01250	AT5G61890	0.126967209009
AT1G01250	AT5G65130	0.234802339134
AT1G01250	AT5G67000	0.136007523403
AT1G01250	AT5G67010	0.146195531684
AT1G01250	AT5G67180	0.0768728854944
AT1G01250	AT5G67190	0.347820315164
AT1G01260	AT1G03040	0.0451687938736
AT1G01260	AT1G09530	0.192968143366
AT1G01260	AT1G10610	0.133627774634
AT1G01260	AT1G12860	0.0503882992201
AT1G01260	AT1G22490	0.0861904571084
AT1G01260	AT1G27740	0.0789490861265
AT1G01260	AT1G32640	0.354337387894
AT1G01260	AT1G63650	0.0571865085745
AT1G01260	AT1G68810	0.0860761954188
AT1G01260	AT2G16910	0.0930607816015
AT1G01260	AT2G20180	0.032136788737
AT1G01260	AT2G22750	0.0649702531645
AT1G01260	AT2G22760	0.137234471066
AT1G01260	AT2G22770	0.193757575443
AT1G01260	AT2G24260	0.0688696139916
AT1G01260	AT2G28160	0.0435357153032
AT1G01260	AT2G31210	0.0649210188046
AT1G01260	AT2G40200	0.0407856805618
AT1G01260	AT2G43010	0.132274846234
AT1G01260	AT2G46510	0.304597651616
AT1G01260	AT3G06120	0.0327736556167
AT1G01260	AT3G24140	0.0421393667404
AT1G01260	AT3G25710	0.0775364183535
AT1G01260	AT3G26744	0.103813794551
AT1G01260	AT3G56980	0.0845846973307
AT1G01260	AT3G59060	0.148434698372
AT1G01260	AT3G61950	0.0709080569644
AT1G01260	AT4G00050	0.0302643755833
AT1G01260	AT4G00480	0.0861335975956
AT1G01260	AT4G00870	0.0785573658062
AT1G01260	AT4G01460	0.0820530973499
AT1G01260	AT4G02590	0.0921496797353
AT1G01260	AT4G09820	0.075070518738
AT1G01260	AT4G16430	0.137248196079
AT1G01260	AT4G17880	0.0578341192044
AT1G01260	AT4G25410	0.0232576934582
AT1G01260	AT4G36930	0.090037367141
AT1G01260	AT4G37850	0.136254452202
AT1G01260	AT4G38070	0.0613272920274
AT1G01260	AT5G46690	0.0580189517789
AT1G01260	AT5G46760	0.157534795227
AT1G01260	AT5G46830	0.0891040927368
AT1G01260	AT5G53210	0.0236138647076
AT1G01260	AT5G57150	0.0562874583748
AT1G01260	AT5G58010	0.0969763732519
AT1G01260	AT5G65320	0.0524886238329
AT1G01260	AT5G65640	0.0389183503242
AT1G01260	AT5G67110	0.0327755978402
AT1G01280	AT1G01600	0.282383092626
AT1G01280	AT1G05160	0.1630619592
AT1G01280	AT1G11600	0.1776361269
AT1G01280	AT1G11610	0.311916090642
AT1G01280	AT1G13080	0.11818730927
AT1G01280	AT1G13090	0.119607424034
AT1G01280	AT1G13100	0.114107970763
AT1G01280	AT1G13110	0.14924981391
AT1G01280	AT1G13140	0.526273164564
AT1G01280	AT1G13150	0.33786591807
AT1G01280	AT1G13710	0.184635159535
AT1G01280	AT1G16410	0.273935240882
AT1G01280	AT1G17060	0.0797051642539
AT1G01280	AT1G19630	0.144771595279
AT1G01280	AT1G24540	0.166866154654
AT1G01280	AT1G28430	0.308488808538
AT1G01280	AT1G31800	0.102735536273
AT1G01280	AT1G33720	0.223400541134
AT1G01280	AT1G34540	0.201758631627
AT1G01280	AT1G47620	0.108169088029
AT1G01280	AT1G50520	0.154910647352
AT1G01280	AT1G50560	0.133013752558
AT1G01280	AT1G55940	0.190734878158
AT1G01280	AT1G57750	0.315820833906
AT1G01280	AT1G58260	0.193682568731
AT1G01280	AT1G63710	0.474030392103
AT1G01280	AT1G64900	0.115169318018
AT1G01280	AT1G64930	0.14829440679
AT1G01280	AT1G64940	0.159245366708
AT1G01280	AT1G64950	0.0792675788294
AT1G01280	AT1G65340	0.282919091779
AT1G01280	AT1G66540	0.152058790182
AT1G01280	AT1G67110	0.218954903297
AT1G01280	AT1G69500	0.485867668079
AT1G01280	AT1G73340	0.151838585998
AT1G01280	AT1G74110	0.268536611229
AT1G01280	AT1G74540	0.492646773051
AT1G01280	AT1G74550	0.404834843949
AT1G01280	AT1G75130	0.0411454636901
AT1G01280	AT1G79370	0.148893572023
AT1G01280	AT2G02580	0.15605371818
AT1G01280	AT2G05180	0.143062250294
AT1G01280	AT2G12190	0.0918735542575
AT1G01280	AT2G14100	0.161375128175
AT1G01280	AT2G21910	0.288871864109
AT1G01280	AT2G22330	0.126254347844
AT1G01280	AT2G23180	0.199484708512
AT1G01280	AT2G23220	0.23824534382
AT1G01280	AT2G24180	0.0708862361366
AT1G01280	AT2G25160	0.16807364794
AT1G01280	AT2G26170	0.0947001859402
AT1G01280	AT2G26710	0.0923480107545
AT1G01280	AT2G27000	0.205125606304
AT1G01280	AT2G27010	0.109689590989
AT1G01280	AT2G27690	0.152710568187
AT1G01280	AT2G28850	0.0880568097146
AT1G01280	AT2G29090	0.260653029239
AT1G01280	AT2G30490	0.126690105878
AT1G01280	AT2G30750	0.129261752284
AT1G01280	AT2G30770	0.170794627788
AT1G01280	AT2G32440	0.170511187293
AT1G01280	AT2G34490	0.099426153289
AT1G01280	AT2G34500	0.127175005964
AT1G01280	AT2G40890	0.128423178593
AT1G01280	AT2G42250	0.27027763473
AT1G01280	AT2G42850	0.181055469795
AT1G01280	AT2G45510	0.103556814047
AT1G01280	AT2G45550	0.157071908682
AT1G01280	AT2G45560	0.200090466156
AT1G01280	AT2G45570	0.187579837111
AT1G01280	AT2G45580	0.179020059033
AT1G01280	AT2G45970	0.259229321536
AT1G01280	AT2G46660	0.148727836224
AT1G01280	AT3G01900	0.190680791548
AT1G01280	AT3G03470	0.092081570731
AT1G01280	AT3G10560	0.132157999824
AT1G01280	AT3G10570	0.375012373596
AT1G01280	AT3G14610	0.0592139430795
AT1G01280	AT3G14620	0.159791197569
AT1G01280	AT3G14630	0.185083845857
AT1G01280	AT3G14640	0.196151489016
AT1G01280	AT3G14650	0.129272130538
AT1G01280	AT3G14660	0.0718195520003
AT1G01280	AT3G14690	0.131327809341
AT1G01280	AT3G19270	0.230270630529
AT1G01280	AT3G20080	0.121060763578
AT1G01280	AT3G20090	0.142274570529
AT1G01280	AT3G20100	0.263993799874
AT1G01280	AT3G20110	0.196013568472
AT1G01280	AT3G20120	0.0678852236786
AT1G01280	AT3G20130	0.0900028736106
AT1G01280	AT3G20140	0.256558662609
AT1G01280	AT3G20940	0.167186155624
AT1G01280	AT3G20950	0.261554495723
AT1G01280	AT3G20960	0.119519260722
AT1G01280	AT3G25180	0.190977764866
AT1G01280	AT3G26125	0.211401932491
AT1G01280	AT3G26150	0.136035782192
AT1G01280	AT3G26160	0.195763773517
AT1G01280	AT3G26170	0.097485048428
AT1G01280	AT3G26190	0.223708368698
AT1G01280	AT3G26200	0.156708150658
AT1G01280	AT3G26210	0.103894062652
AT1G01280	AT3G26220	0.156501420216
AT1G01280	AT3G26230	0.153691175017
AT1G01280	AT3G26270	0.125070885554
AT1G01280	AT3G26280	0.185378002886
AT1G01280	AT3G26290	0.136573072244
AT1G01280	AT3G26300	0.130796634461
AT1G01280	AT3G26310	0.292640932478
AT1G01280	AT3G26320	0.24107108095
AT1G01280	AT3G26330	0.066304059602
AT1G01280	AT3G26830	0.113222987432
AT1G01280	AT3G28740	0.133866430119
AT1G01280	AT3G30180	0.245812238832
AT1G01280	AT3G44250	0.167169008887
AT1G01280	AT3G44970	0.162224259775
AT1G01280	AT3G48520	0.0762404530797
AT1G01280	AT3G50660	0.157555828984
AT1G01280	AT3G52970	0.206421289552
AT1G01280	AT3G53130	0.124838215836
AT1G01280	AT3G53280	0.0921249065502
AT1G01280	AT3G53290	0.135968156916
AT1G01280	AT3G53300	0.190943481756
AT1G01280	AT3G56630	0.113437411235
AT1G01280	AT3G61040	0.172166443054
AT1G01280	AT3G61880	0.129219714971
AT1G01280	AT4G00360	0.145084022574
AT1G01280	AT4G12300	0.123152876545
AT1G01280	AT4G12310	0.111327380457
AT1G01280	AT4G12330	0.084662967487
AT1G01280	AT4G13290	0.0999444282481
AT1G01280	AT4G13770	0.217561430148
AT1G01280	AT4G15110	0.14365299116
AT1G01280	AT4G15330	0.0739092109537
AT1G01280	AT4G15350	0.147939503772
AT1G01280	AT4G15360	0.198402817272
AT1G01280	AT4G15380	0.177946926166
AT1G01280	AT4G19230	0.127468105045
AT1G01280	AT4G20240	0.0991801108561
AT1G01280	AT4G22710	0.0533641538273
AT1G01280	AT4G27710	0.165283090781
AT1G01280	AT4G31500	0.138166784984
AT1G01280	AT4G31940	0.248674912998
AT1G01280	AT4G31950	0.143330968754
AT1G01280	AT4G31970	0.255090322013
AT1G01280	AT4G32170	0.212423530803
AT1G01280	AT4G36220	0.123106827003
AT1G01280	AT4G36380	0.042291680865
AT1G01280	AT4G37310	0.109704381439
AT1G01280	AT4G37320	0.151648325851
AT1G01280	AT4G37330	0.169718301505
AT1G01280	AT4G37340	0.192654068835
AT1G01280	AT4G37360	0.284693045921
AT1G01280	AT4G37370	0.120337118827
AT1G01280	AT4G37400	0.167658802825
AT1G01280	AT4G37410	0.149176296745
AT1G01280	AT4G37430	0.128441643087
AT1G01280	AT4G39480	0.213107722794
AT1G01280	AT4G39500	0.250233994539
AT1G01280	AT4G39510	0.172086230647
AT1G01280	AT4G39950	0.128064336369
AT1G01280	AT5G02900	0.216217961348
AT1G01280	AT5G04330	0.111982627851
AT1G01280	AT5G04630	0.318624311852
AT1G01280	AT5G04660	0.117319264878
AT1G01280	AT5G05260	0.140089765598
AT1G01280	AT5G05690	0.122900596708
AT1G01280	AT5G06900	0.189159713555
AT1G01280	AT5G07990	0.17929615935
AT1G01280	AT5G08250	0.400993697834
AT1G01280	AT5G09970	0.151063105735
AT1G01280	AT5G10610	0.119607917187
AT1G01280	AT5G14400	0.244696527081
AT1G01280	AT5G23190	0.112418808787
AT1G01280	AT5G24900	0.264890169855
AT1G01280	AT5G24910	0.128233423063
AT1G01280	AT5G24950	0.163992587577
AT1G01280	AT5G25120	0.195211760763
AT1G01280	AT5G25130	0.0956371649488
AT1G01280	AT5G25140	0.163647836418
AT1G01280	AT5G25180	0.201645626918
AT1G01280	AT5G25900	0.0747546036139
AT1G01280	AT5G35920	0.111095416916
AT1G01280	AT5G36110	0.172886880796
AT1G01280	AT5G36220	0.244821285164
AT1G01280	AT5G38450	0.186610972858
AT1G01280	AT5G38970	0.178392524771
AT1G01280	AT5G42580	0.106213804544
AT1G01280	AT5G42590	0.208452447802
AT1G01280	AT5G44620	0.336785933131
AT1G01280	AT5G45340	0.0977645128099
AT1G01280	AT5G47990	0.146066905686
AT1G01280	AT5G48000	0.127353885113
AT1G01280	AT5G52320	0.195028266213
AT1G01280	AT5G52400	0.175286641628
AT1G01280	AT5G57220	0.129842259774
AT1G01280	AT5G57260	0.0614525221372
AT1G01280	AT5G58860	0.141133732692
AT1G01280	AT5G61320	0.224180664898
AT1G01280	AT5G63450	0.111885165353
AT1G01280	AT5G67310	0.125275251574
AT1G01300	AT1G03220	0.134393087718
AT1G01300	AT1G05840	0.0510870193739
AT1G01300	AT1G08210	0.112661243067
AT1G01300	AT1G09750	0.0710814843797
AT1G01300	AT1G25510	0.110821244447
AT1G01300	AT1G31450	0.0300343663181
AT1G01300	AT1G44130	0.0702736480876
AT1G01300	AT1G49050	0.0208033730012
AT1G01300	AT1G64830	0.0299542032344
AT1G01300	AT1G65240	0.0356920955219
AT1G01300	AT1G66180	0.0956043195913
AT1G01300	AT1G77480	0.0610868551773
AT1G01300	AT1G79720	0.106118897833
AT1G01300	AT2G03200	0.0479339709363
AT1G01300	AT2G17760	0.0214515774316
AT1G01300	AT2G23945	0.0237028691148
AT1G01300	AT2G28010	0.0185584923749
AT1G01300	AT2G28030	0.0227051960481
AT1G01300	AT2G36670	0.0718307515948
AT1G01300	AT2G39710	0.0372726322751
AT1G01300	AT2G42980	0.0274919036869
AT1G01300	AT3G02740	0.0462331438833
AT1G01300	AT3G12700	0.0638907284906
AT1G01300	AT3G18490	0.0941843630628
AT1G01300	AT3G20015	0.0553430434994
AT1G01300	AT3G42550	0.0408632254177
AT1G01300	AT3G50050	0.139366288728
AT1G01300	AT3G51330	0.0179557453967
AT1G01300	AT3G51350	0.0243502851248
AT1G01300	AT3G51360	0.0860306000337
AT1G01300	AT3G52500	0.202885902775
AT1G01300	AT3G54400	0.293527971202
AT1G01300	AT3G59080	0.0279111659014
AT1G01300	AT3G61820	0.325586701338
AT1G01300	AT4G12920	0.0507460164539
AT1G01300	AT4G16563	0.0735417245385
AT1G01300	AT4G30030	0.0272182323062
AT1G01300	AT4G30040	0.0178655654143
AT1G01300	AT4G33490	0.0256697371599
AT1G01300	AT4G35880	0.114599469096
AT1G01300	AT5G02190	0.167590983274
AT1G01300	AT5G07030	0.201950065273
AT1G01300	AT5G10760	0.016712161847
AT1G01300	AT5G10770	0.0536653829532
AT1G01300	AT5G22850	0.0125442522323
AT1G01300	AT5G24820	0.0150478372328
AT1G01300	AT5G33340	0.0331150485769
AT1G01300	AT5G36260	0.0319724907049
AT1G01300	AT5G37540	0.148670865019
AT1G01300	AT5G43100	0.0430955860632
AT1G01300	AT5G45120	0.0370097629441
AT1G01300	AT5G48430	0.0648793288839
AT1G01310	AT1G50050	0.116658059245
AT1G01310	AT1G50060	0.183330714577
AT1G01310	AT2G14580	0.172256567906
AT1G01310	AT2G14610	0.138494176173
AT1G01310	AT2G19970	0.230647408631
AT1G01310	AT2G19980	0.655715669814
AT1G01310	AT2G19990	0.0634660662578
AT1G01310	AT3G09590	0.361433579077
AT1G01310	AT3G19690	0.26581562497
AT1G01310	AT4G07820	0.0814673924905
AT1G01310	AT4G25780	0.530882562053
AT1G01310	AT4G25790	0.105561903743
AT1G01310	AT4G30320	0.0708247532323
AT1G01310	AT4G31470	0.121404923719
AT1G01310	AT4G33710	0.095754270769
AT1G01310	AT4G33720	0.13696204941
AT1G01310	AT4G33730	0.104148660604
AT1G01310	AT5G02730	0.19588298353
AT1G01310	AT5G26130	0.131643661277
AT1G01310	AT5G66590	0.20226030136
AT1G01320	AT1G15290	0.459367864206
AT1G01320	AT3G52140	0.155444215124
AT1G01320	AT4G28080	0.604994827552
AT1G01340	AT1G15990	0.0522801238542
AT1G01340	AT1G19780	0.0805096987375
AT1G01340	AT2G23980	0.202033824506
AT1G01340	AT2G24610	0.133424391288
AT1G01340	AT2G26650	0.260264591688
AT1G01340	AT2G28260	0.0790072615987
AT1G01340	AT2G46440	0.308573850277
AT1G01340	AT2G46450	0.146094298029
AT1G01340	AT3G02850	0.195815253487
AT1G01340	AT3G17690	0.35243540165
AT1G01340	AT3G17700	0.246966149909
AT1G01340	AT3G48010	0.114539697606
AT1G01340	AT4G01010	0.408060370339
AT1G01340	AT4G18290	0.0407270221532
AT1G01340	AT4G22200	0.0144116372701
AT1G01340	AT4G30360	0.255699917951
AT1G01340	AT4G30560	0.144205247946
AT1G01340	AT4G32650	0.210837106432
AT1G01340	AT5G14870	0.114486043097
AT1G01340	AT5G15410	0.0436286308346
AT1G01340	AT5G37500	0.0558386113726
AT1G01340	AT5G46240	0.0478664307412
AT1G01340	AT5G53130	0.183778381159
AT1G01340	AT5G54250	0.0515180683397
AT1G01340	AT5G57940	0.21017485684
AT1G01360	AT1G73000	0.087367923567
AT1G01360	AT2G26040	0.0720477492917
AT1G01360	AT2G38310	0.117176281049
AT1G01360	AT2G40330	0.132143036257
AT1G01360	AT4G01026	0.280356072431
AT1G01360	AT4G17870	0.115711020636
AT1G01360	AT5G05440	0.197516907175
AT1G01360	AT5G46790	0.0904168438391
AT1G01360	AT5G53160	0.261009485414
AT1G01370	AT1G09200	0.509695410675
AT1G01370	AT1G13370	0.118371810129
AT1G01370	AT1G19890	0.137990728336
AT1G01370	AT1G75600	0.160016661513
AT1G01370	AT3G27360	0.619495650039
AT1G01370	AT4G40030	0.301278161848
AT1G01370	AT4G40040	0.260608083101
AT1G01370	AT5G10390	0.421047864475
AT1G01370	AT5G10400	0.587142883899
AT1G01370	AT5G10980	0.156281318086
AT1G01370	AT5G12910	0.110274271987
AT1G01370	AT5G65350	0.247723897753
AT1G01370	AT5G65360	0.471466622803
AT1G01380	AT1G22640	0.0982149502019
AT1G01380	AT1G56650	0.0358344716111
AT1G01380	AT1G66370	0.0487365551737
AT1G01380	AT1G66380	0.0640711053786
AT1G01380	AT1G66390	0.0574733791931
AT1G01380	AT1G71030	0.0298157616266
AT1G01380	AT2G16720	0.135113790225
AT1G01380	AT2G30420	0.0597616194159
AT1G01380	AT2G46410	0.222905481656
AT1G01380	AT2G47460	0.0257492357764
AT1G01380	AT3G08500	0.0463272451198
AT1G01380	AT3G13540	0.0273779433406
AT1G01380	AT3G27920	0.0888916354138
AT1G01380	AT3G49690	0.132203650169
AT1G01380	AT4G09460	0.0893773972866
AT1G01380	AT4G17785	0.068293617625
AT1G01380	AT4G34990	0.125743404658
AT1G01380	AT4G37780	0.163001195522
AT1G01380	AT4G38620	0.117762164031
AT1G01380	AT5G12870	0.0760013303683
AT1G01380	AT5G14750	0.0632632955578
AT1G01380	AT5G35550	0.0702758810229
AT1G01380	AT5G40330	0.0672457207307
AT1G01380	AT5G49330	0.0198256963279
AT1G01380	AT5G53200	0.0560958138711
AT1G01380	AT5G65790	0.108059350588
AT1G01390	AT1G01420	0.442782967773
AT1G01390	AT1G05530	0.101422307168
AT1G01390	AT1G05560	0.0880795514956
AT1G01390	AT1G05670	0.108355003231
AT1G01390	AT1G05680	0.109446077363
AT1G01390	AT1G06000	0.0312099183188
AT1G01390	AT1G07240	0.0793621212883
AT1G01390	AT1G07250	0.240636849076
AT1G01390	AT1G07260	0.0669216408456
AT1G01390	AT1G10400	0.0370784623571
AT1G01390	AT1G22340	0.157420187842
AT1G01390	AT1G22360	0.0596331366852
AT1G01390	AT1G22370	0.116316676844
AT1G01390	AT1G22380	0.189995870197
AT1G01390	AT1G22400	0.0638139078716
AT1G01390	AT1G24100	0.0301462299184
AT1G01390	AT1G30530	0.0995912200359
AT1G01390	AT1G50580	0.0555615846696
AT1G01390	AT1G51210	0.223452206246
AT1G01390	AT1G64910	0.204922497507
AT1G01390	AT1G64920	0.0752123003822
AT1G01390	AT1G73880	0.292285777879
AT1G01390	AT1G78270	0.283977679093
AT1G01390	AT2G15480	0.0664103998272
AT1G01390	AT2G15490	0.0621605867998
AT1G01390	AT2G16890	0.0961347414161
AT1G01390	AT2G18570	0.115606223888
AT1G01390	AT2G22590	0.0800766569094
AT1G01390	AT2G22930	0.103685125238
AT1G01390	AT2G23210	0.183957141997
AT1G01390	AT2G23250	0.138294752408
AT1G01390	AT2G23260	0.104129009017
AT1G01390	AT2G26480	0.114989796566
AT1G01390	AT2G28080	0.044345724082
AT1G01390	AT2G29730	0.0684439656969
AT1G01390	AT2G29740	0.0897326618732
AT1G01390	AT2G29750	0.0357505726411
AT1G01390	AT2G30140	0.0457922013662
AT1G01390	AT2G30150	0.147999836624
AT1G01390	AT2G31750	0.146089564531
AT1G01390	AT2G31790	0.235924014446
AT1G01390	AT2G36750	0.238694325565
AT1G01390	AT2G36760	0.23896868062
AT1G01390	AT2G36770	0.167222643171
AT1G01390	AT2G36790	0.101183750926
AT1G01390	AT2G36970	0.5
AT1G01390	AT2G43820	0.113625717658
AT1G01390	AT2G43840	0.16282342368
AT1G01390	AT3G02100	0.192115879748
AT1G01390	AT3G11340	0.0767961449541
AT1G01390	AT3G16520	0.450873942234
AT1G01390	AT3G21560	0.0740169922334
AT1G01390	AT3G21750	0.055910559911
AT1G01390	AT3G21760	0.153400107551
AT1G01390	AT3G21780	0.135762358231
AT1G01390	AT3G21790	0.238539241688
AT1G01390	AT3G21800	0.134187103275
AT1G01390	AT3G22250	0.385459885328
AT1G01390	AT3G29630	0.0581111627144
AT1G01390	AT3G46650	0.0942579941498
AT1G01390	AT3G46660	0.110203970288
AT1G01390	AT3G46670	0.0983727289055
AT1G01390	AT3G46680	0.187400657249
AT1G01390	AT3G46690	0.0830423316393
AT1G01390	AT3G46700	0.052401740309
AT1G01390	AT3G46720	0.105426129948
AT1G01390	AT3G50740	0.126686252413
AT1G01390	AT3G53150	0.0918928784623
AT1G01390	AT3G53160	0.0957984986
AT1G01390	AT3G55700	0.128774352346
AT1G01390	AT3G55710	0.150373372414
AT1G01390	AT4G01070	0.0564952565611
AT1G01390	AT4G09500	0.129438856964
AT1G01390	AT4G14090	0.291138663713
AT1G01390	AT4G15260	0.0614874462579
AT1G01390	AT4G15270	0.0451480000228
AT1G01390	AT4G15280	0.132272099575
AT1G01390	AT4G15480	0.0851518428801
AT1G01390	AT4G15490	0.232632528968
AT1G01390	AT4G15500	0.147480741788
AT1G01390	AT4G15550	0.0985801380011
AT1G01390	AT4G27570	0.0514302891091
AT1G01390	AT4G34135	0.0771108771721
AT1G01390	AT4G34138	0.128048053593
AT1G01390	AT4G36770	0.103243422296
AT1G01390	AT5G03490	0.108117930294
AT1G01390	AT5G05860	0.108729388696
AT1G01390	AT5G05870	0.169368887103
AT1G01390	AT5G05880	0.0666985966375
AT1G01390	AT5G05890	0.0524267171651
AT1G01390	AT5G05900	0.0790308717169
AT1G01390	AT5G12890	0.142842068497
AT1G01390	AT5G14860	0.153978812017
AT1G01390	AT5G17030	0.196248659347
AT1G01390	AT5G17040	0.113421748858
AT1G01390	AT5G17050	0.135224244165
AT1G01390	AT5G26310	0.0915843874962
AT1G01390	AT5G37950	0.0719547738704
AT1G01390	AT5G38040	0.0850187094638
AT1G01390	AT5G49690	0.123037741156
AT1G01390	AT5G53990	0.0624426252364
AT1G01390	AT5G54010	0.175059797332
AT1G01390	AT5G54060	0.185740948313
AT1G01390	AT5G59580	0.0689807241242
AT1G01390	AT5G59590	0.0755754365312
AT1G01390	AT5G65550	0.275830949182
AT1G01390	AT5G66690	0.129928353948
AT1G01410	AT1G22240	0.102045554892
AT1G01410	AT1G35850	0.208134960086
AT1G01410	AT1G78160	0.133359083258
AT1G01410	AT2G29190	0.080902788684
AT1G01410	AT3G10360	0.187666785086
AT1G01410	AT3G20250	0.0564366942163
AT1G01410	AT5G56510	0.143869382133
AT1G01410	AT5G60110	0.216170957434
AT1G01410	AT5G64490	0.0589292558376
AT1G01420	AT1G05530	0.12829786673
AT1G01420	AT1G05560	0.238901417245
AT1G01420	AT1G05670	0.0899290701849
AT1G01420	AT1G05680	0.100576912791
AT1G01420	AT1G06000	0.0749875873479
AT1G01420	AT1G07240	0.2199921189
AT1G01420	AT1G07250	0.306126564055
AT1G01420	AT1G07260	0.128738541698
AT1G01420	AT1G10400	0.0855825349677
AT1G01420	AT1G22340	0.247372470704
AT1G01420	AT1G22360	0.161151027658
AT1G01420	AT1G22370	0.299426324754
AT1G01420	AT1G22380	0.221681388553
AT1G01420	AT1G22400	0.162493478311
AT1G01420	AT1G24100	0.196032074173
AT1G01420	AT1G30530	0.132959434254
AT1G01420	AT1G50580	0.0714449392222
AT1G01420	AT1G51210	0.166002275117
AT1G01420	AT1G64910	0.0618189989934
AT1G01420	AT1G64920	0.0445602165648
AT1G01420	AT1G73880	0.118731822884
AT1G01420	AT1G78270	0.396351130794
AT1G01420	AT2G15480	0.0375943111635
AT1G01420	AT2G15490	0.0277054562662
AT1G01420	AT2G16890	0.193339567686
AT1G01420	AT2G18570	0.0733471126335
AT1G01420	AT2G22590	0.123302258159
AT1G01420	AT2G22930	0.101768726055
AT1G01420	AT2G23210	0.153122119199
AT1G01420	AT2G23250	0.0856204597478
AT1G01420	AT2G23260	0.197736885441
AT1G01420	AT2G26480	0.0620418262012
AT1G01420	AT2G28080	0.0605688567073
AT1G01420	AT2G29730	0.163181630316
AT1G01420	AT2G29740	0.0525325067339
AT1G01420	AT2G29750	0.0906686266015
AT1G01420	AT2G30140	0.115489496229
AT1G01420	AT2G30150	0.201353874985
AT1G01420	AT2G31750	0.181179919859
AT1G01420	AT2G31790	0.462622855567
AT1G01420	AT2G36750	0.322215782451
AT1G01420	AT2G36760	0.0804246696973
AT1G01420	AT2G36770	0.235578550227
AT1G01420	AT2G36790	0.126160158114
AT1G01420	AT2G36970	0.219870269883
AT1G01420	AT2G43820	0.18651203196
AT1G01420	AT2G43840	0.0427252747892
AT1G01420	AT3G02100	0.148458532803
AT1G01420	AT3G11340	0.0766415127576
AT1G01420	AT3G16520	0.391915243902
AT1G01420	AT3G21560	0.102045515847
AT1G01420	AT3G21750	0.216545824755
AT1G01420	AT3G21760	0.379072407309
AT1G01420	AT3G21780	0.168892541638
AT1G01420	AT3G21790	0.357019310674
AT1G01420	AT3G21800	0.229824588872
AT1G01420	AT3G22250	0.184332221806
AT1G01420	AT3G29630	0.0540661072557
AT1G01420	AT3G46650	0.059600210712
AT1G01420	AT3G46660	0.168039905086
AT1G01420	AT3G46670	0.255297266011
AT1G01420	AT3G46680	0.114711138045
AT1G01420	AT3G46690	0.14301940627
AT1G01420	AT3G46700	0.075688876139
AT1G01420	AT3G46720	0.0813881169165
AT1G01420	AT3G50740	0.237543953702
AT1G01420	AT3G53150	0.0622443408058
AT1G01420	AT3G53160	0.135466744345
AT1G01420	AT3G55700	0.052774935915
AT1G01420	AT3G55710	0.244728717163
AT1G01420	AT4G01070	0.160979164269
AT1G01420	AT4G09500	0.186817970007
AT1G01420	AT4G14090	0.335456389344
AT1G01420	AT4G15260	0.111946547838
AT1G01420	AT4G15270	0.027949321974
AT1G01420	AT4G15280	0.115344440129
AT1G01420	AT4G15480	0.16202455194
AT1G01420	AT4G15490	0.384819248041
AT1G01420	AT4G15500	0.170026630302
AT1G01420	AT4G15550	0.169221052312
AT1G01420	AT4G27570	0.209255105593
AT1G01420	AT4G34135	0.0760469374304
AT1G01420	AT4G34138	0.17444952601
AT1G01420	AT4G36770	0.11723285532
AT1G01420	AT5G03490	0.310868632826
AT1G01420	AT5G05860	0.145307724224
AT1G01420	AT5G05870	0.22650155034
AT1G01420	AT5G05880	0.0457534472694
AT1G01420	AT5G05890	0.0833645732464
AT1G01420	AT5G05900	0.0463966984095
AT1G01420	AT5G12890	0.274865621637
AT1G01420	AT5G14860	0.127094252988
AT1G01420	AT5G17030	0.22687723649
AT1G01420	AT5G17040	0.161945864931
AT1G01420	AT5G17050	0.265262587079
AT1G01420	AT5G26310	0.195497251246
AT1G01420	AT5G37950	0.0393012418103
AT1G01420	AT5G38040	0.0696002545801
AT1G01420	AT5G49690	0.108723302108
AT1G01420	AT5G53990	0.0843682578157
AT1G01420	AT5G54010	0.182225066007
AT1G01420	AT5G54060	0.084114918965
AT1G01420	AT5G59580	0.198953979504
AT1G01420	AT5G59590	0.148840063886
AT1G01420	AT5G65550	0.165259133877
AT1G01420	AT5G66690	0.11463909618
AT1G01430	AT1G29050	0.0831332140628
AT1G01430	AT1G48880	0.124155245992
AT1G01430	AT1G60790	0.109231193217
AT1G01430	AT1G70230	0.273916490823
AT1G01430	AT1G78710	0.0681219197026
AT1G01430	AT2G14530	0.0793759583919
AT1G01430	AT2G30010	0.152522115156
AT1G01430	AT2G30900	0.0526022804094
AT1G01430	AT2G31110	0.0902192755589
AT1G01430	AT2G31120	0.0652789165554
AT1G01430	AT2G34070	0.253314246107
AT1G01430	AT2G37720	0.142688755928
AT1G01430	AT2G38320	0.151345071988
AT1G01430	AT2G40150	0.13902371844
AT1G01430	AT2G40160	0.127380485163
AT1G01430	AT2G42570	0.0737701706701
AT1G01430	AT3G02440	0.0715072872377
AT1G01430	AT3G06080	0.352174339374
AT1G01430	AT3G12060	0.0566173135702
AT1G01430	AT3G14850	0.0686121740202
AT1G01430	AT3G28150	0.0864727610985
AT1G01430	AT3G54260	0.0436013842532
AT1G01430	AT3G62390	0.293374065914
AT1G01430	AT4G01080	0.184426462261
AT1G01430	AT4G11090	0.134017610703
AT1G01430	AT4G25360	0.190599998275
AT1G01430	AT5G01360	0.0781396432845
AT1G01430	AT5G01620	0.0954964357316
AT1G01430	AT5G06700	0.142919612373
AT1G01430	AT5G15890	0.0834429122471
AT1G01430	AT5G15900	0.29729912653
AT1G01430	AT5G20590	0.192684155246
AT1G01430	AT5G20680	0.294942821719
AT1G01430	AT5G51640	0.115539511855
AT1G01430	AT5G58600	0.137053712475
AT1G01430	AT5G64470	0.0711126484291
AT1G01440	AT1G31930	0.0777736162179
AT1G01440	AT2G23460	0.0731070228714
AT1G01440	AT2G46380	0.0674409220786
AT1G01440	AT3G56410	0.047604231266
AT1G01440	AT3G61670	0.182995694814
AT1G01440	AT4G01090	0.354914512434
AT1G01440	AT4G34390	0.10650372158
AT1G01440	AT5G05190	0.108301418594
AT1G01140	AT1G01450	0.186885019124
AT1G01450	AT1G01540	0.205310788014
AT1G01450	AT1G02970	0.317907823685
AT1G01450	AT1G05700	0.154111647964
AT1G01450	AT1G06700	0.0638470154395
AT1G01450	AT1G06840	0.0733193830727
AT1G01450	AT1G07150	0.140973779644
AT1G01450	AT1G07550	0.201299779599
AT1G01450	AT1G07560	0.0763816157208
AT1G01450	AT1G07870	0.0822484680362
AT1G01450	AT1G08590	0.0834945907516
AT1G01450	AT1G08720	0.0426570302954
AT1G01450	AT1G09000	0.155176170567
AT1G01450	AT1G09970	0.0373882473523
AT1G01450	AT1G10210	0.0746365797003
AT1G01450	AT1G10620	0.110609476776
AT1G01450	AT1G11280	0.157801850033
AT1G01450	AT1G11300	0.072323419344
AT1G01450	AT1G11330	0.0821889503456
AT1G01450	AT1G11340	0.130642967184
AT1G01450	AT1G11410	0.120132983293
AT1G01450	AT1G12680	0.0336854820171
AT1G01450	AT1G14000	0.138561862105
AT1G01450	AT1G16130	0.134862925212
AT1G01450	AT1G16150	0.0921405632202
AT1G01450	AT1G16160	0.15836430565
AT1G01450	AT1G16260	0.118644516746
AT1G01450	AT1G17230	0.118049158024
AT1G01450	AT1G17910	0.296881173099
AT1G01450	AT1G18040	0.0803724764826
AT1G01450	AT1G18150	0.0995469537561
AT1G01450	AT1G18160	0.0159611912259
AT1G01450	AT1G18390	0.103001675139
AT1G01450	AT1G18670	0.123229429576
AT1G01450	AT1G19390	0.278850042488
AT1G01450	AT1G23700	0.217650063557
AT1G01450	AT1G24030	0.110464191318
AT1G01450	AT1G24650	0.156205217119
AT1G01450	AT1G25320	0.0589209697683
AT1G01450	AT1G25390	0.100943698912
AT1G01450	AT1G28440	0.0286536267625
AT1G01450	AT1G29230	0.24498646294
AT1G01450	AT1G30270	0.077022404211
AT1G01450	AT1G31420	0.0701434674093
AT1G01450	AT1G33260	0.166059717959
AT1G01450	AT1G33770	0.187095755755
AT1G01450	AT1G34300	0.0400372536342
AT1G01450	AT1G35710	0.0802589928771
AT1G01450	AT1G45160	0.0763406345031
AT1G01450	AT1G48210	0.0745151335457
AT1G01450	AT1G48260	0.212506858477
AT1G01450	AT1G48480	0.179836805054
AT1G01450	AT1G49100	0.185731418692
AT1G01450	AT1G49160	0.0495396549443
AT1G01450	AT1G49180	0.13221293952
AT1G01450	AT1G49270	0.0934528753013
AT1G01450	AT1G49730	0.211523405425
AT1G01450	AT1G50230	0.248044944872
AT1G01450	AT1G51660	0.109753342293
AT1G01450	AT1G51805	0.128702682434
AT1G01450	AT1G51850	0.0463878459221
AT1G01450	AT1G51890	0.0766927579455
AT1G01450	AT1G51940	0.0622408725206
AT1G01450	AT1G52540	0.105466790585
AT1G01450	AT1G53165	0.0373170785685
AT1G01450	AT1G53510	0.0970519672969
AT1G01450	AT1G53570	0.129470517593
AT1G01450	AT1G53730	0.101435580833
AT1G01450	AT1G54510	0.0563332120145
AT1G01450	AT1G54820	0.157679428071
AT1G01450	AT1G54960	0.114606590301
AT1G01450	AT1G56120	0.0903249386138
AT1G01450	AT1G56145	0.0896523891431
AT1G01450	AT1G56720	0.121361287996
AT1G01450	AT1G59580	0.0832569189455
AT1G01450	AT1G60630	0.115696536594
AT1G01450	AT1G61360	0.0754248513306
AT1G01450	AT1G61370	0.0589369022439
AT1G01450	AT1G61380	0.114147803303
AT1G01450	AT1G61420	0.165238271886
AT1G01450	AT1G61430	0.173485861137
AT1G01450	AT1G61440	0.172248209493
AT1G01450	AT1G61480	0.160896805188
AT1G01450	AT1G61490	0.172610997692
AT1G01450	AT1G61500	0.0606425257606
AT1G01450	AT1G61550	0.104500049613
AT1G01450	AT1G61590	0.114322245374
AT1G01450	AT1G61610	0.101614824771
AT1G01450	AT1G62400	0.180303174642
AT1G01450	AT1G63700	0.0834629355738
AT1G01450	AT1G64210	0.240587669529
AT1G01450	AT1G64300	0.103708113511
AT1G01450	AT1G64630	0.0784008278743
AT1G01450	AT1G65790	0.0618974134895
AT1G01450	AT1G66150	0.0929224778514
AT1G01450	AT1G66460	0.091536027737
AT1G01450	AT1G66750	0.110557519482
AT1G01450	AT1G66830	0.202424560487
AT1G01450	AT1G66880	0.0487771733907
AT1G01450	AT1G66920	0.198442911227
AT1G01450	AT1G66930	0.143220786566
AT1G01450	AT1G66980	0.113099077327
AT1G01450	AT1G67000	0.122911590943
AT1G01450	AT1G67510	0.212195092574
AT1G01450	AT1G67580	0.0472157733986
AT1G01450	AT1G67720	0.0754095575317
AT1G01450	AT1G67890	0.121770869717
AT1G01450	AT1G69270	0.118290389106
AT1G01450	AT1G69910	0.116313294202
AT1G01450	AT1G70250	0.117746581545
AT1G01450	AT1G72180	0.0886286097866
AT1G01450	AT1G72460	0.216988725536
AT1G01450	AT1G72540	0.224697652986
AT1G01450	AT1G73500	0.110449367878
AT1G01450	AT1G73660	0.133205127079
AT1G01450	AT1G73670	0.36486759208
AT1G01450	AT1G73690	0.102603685725
AT1G01450	AT1G74330	0.229998349277
AT1G01450	AT1G75640	0.120097830161
AT1G01450	AT1G76360	0.0974161002103
AT1G01450	AT1G76540	0.0964989294474
AT1G01450	AT1G77720	0.0847501741256
AT1G01450	AT1G78980	0.283098461539
AT1G01450	AT1G79570	0.0646411467922
AT1G01450	AT1G79620	0.0603737216362
AT1G01450	AT1G79640	0.128996444501
AT1G01450	AT1G79670	0.144941590821
AT1G01450	AT1G80640	0.0908395043385
AT1G01450	AT2G01210	0.0380456630964
AT1G01450	AT2G01450	0.0830980894908
AT1G01450	AT2G11520	0.0749395256599
AT1G01450	AT2G14510	0.152648702077
AT1G01450	AT2G17220	0.198484007563
AT1G01450	AT2G17520	0.0375660557807
AT1G01450	AT2G17700	0.0398501646561
AT1G01450	AT2G18470	0.175403401612
AT1G01450	AT2G19130	0.119456959601
AT1G01450	AT2G19190	0.125412877045
AT1G01450	AT2G19210	0.105324361316
AT1G01450	AT2G19230	0.103397867695
AT1G01450	AT2G20300	0.0731770708913
AT1G01450	AT2G21480	0.0473018930736
AT1G01450	AT2G23200	0.150235556906
AT1G01450	AT2G23300	0.114430617802
AT1G01450	AT2G23450	0.0412625178893
AT1G01450	AT2G24230	0.109287153923
AT1G01450	AT2G24360	0.0771905669449
AT1G01450	AT2G25090	0.139070798734
AT1G01450	AT2G25220	0.329095361615
AT1G01450	AT2G26330	0.0451598338065
AT1G01450	AT2G26730	0.111968013938
AT1G01450	AT2G26980	0.0963783103306
AT1G01450	AT2G28250	0.0723315812457
AT1G01450	AT2G28590	0.14066705318
AT1G01450	AT2G28930	0.104501817887
AT1G01450	AT2G28960	0.0952453631839
AT1G01450	AT2G28970	0.0740529134146
AT1G01450	AT2G28990	0.167944796129
AT1G01450	AT2G30040	0.0562824277295
AT1G01450	AT2G30360	0.134011810352
AT1G01450	AT2G30730	0.189459630531
AT1G01450	AT2G30740	0.0823285850254
AT1G01450	AT2G30980	0.0899975758386
AT1G01450	AT2G31010	0.0643743143958
AT1G01450	AT2G31800	0.0545036239858
AT1G01450	AT2G31880	0.110509117557
AT1G01450	AT2G32850	0.0798879136804
AT1G01450	AT2G33170	0.0807363591301
AT1G01450	AT2G34180	0.212622115091
AT1G01450	AT2G35050	0.0466429836223
AT1G01450	AT2G35620	0.0686134449427
AT1G01450	AT2G37050	0.055900697795
[truncated: 591,674 more rows]
